# Supplementary material for: Immune disease variants modulate gene expression in regulatory CD4+ T cells
Source: Cell Genom. 2022 Apr 6;2(4):100117. doi: 10.1016/j.xgen.2022.100117 (PMC9010307; doi:10.1016/j.xgen.2022.100117)
Supplement: Table S1. Overview of the genomic assays performed across the donors: Sample collection and Treg cell isolation, related to STAR Methods [file mmc2.xlsx]

## Sheet: Sheet1
Supplementary Table 1. Overview of the genomic assays performed across the donors. Related to STAR Methods: Sample collection and Treg isolation.
Donor	RNA	ATAC	K27ac	K4me3	All layers
D042	X	-	-	-	-
D043	X	-	-	-	-
D052	X	X	-	-	-
D053	X	X	X	X	X
D054	X	X	X	X	X
D055	X	X	X	X	X
D057	X	X	X	X	X
D058	X	X	-	-	-
D059	X	X	X	X	X
D060	X	X	-	-	-
D061	X	X	X	X	X
D062	X	X	X	X	X
D064	X	X	X	X	X
D065	X	X	X	X	X
D066	X	X	X	X	X
D067	X	X	X	X	X
D070	X	X	X	X	X
D071	X	X	X	X	X
D072	X	-	X	X	-
D073	X	X	X	X	X
D075	X	X	X	X	X
D076	X	X	X	X	X
D077	X	X	X	X	X
D078	X	X	X	X	X
D079	X	X	-	-	-
D081	X	X	X	X	X
D082	-	X	X	X	-
D083	X	-	X	X	-
D084	X	X	X	X	X
D085	X	X	X	X	X
D086	X	-	-	-	-
D087	X	-	X	X	-
D088	X	-	X	X	-
D089	X	-	X	X	-
D090	X	X	X	X	X
D091	X	-	X	X	-
D092	X	X	X	X	X
D093	X	X	X	X	X
D094	X	X	X	X	X
D095	X	-	X	X	-
D096	X	-	X	X	-
D097	X	-	X	X	-
D099	X	-	X	X	-
D100	X	X	X	X	X
D101	X	X	X	X	X
D102	X	X	X	X	X
D103	X	-	X	X	-
D104	X	-	X	X	-
D105	X	X	X	X	X
D106	X	X	X	X	X
D107	X	X	X	X	X
D108	X	-	X	X	-
D109	X	X	X	X	X
D110	X	X	X	X	X
D111	X	X	X	X	X
D112	X	-	X	X	-
D113	X	X	X	X	X
D114	X	X	X	-	-
D115	X	X	X	X	X
D117	X	-	X	X	-
D119	X	-	X	X	-
D120	X	X	X	X	X
D121	X	X	X	X	X
D122	X	-	-	-	-
D125	X	X	X	X	X
D126	X	X	X	X	X
D127	X	X	-	-	-
D128	X	X	X	X	X
D129	X	X	X	X	X
D130	X	X	X	-	-
D131	X	X	X	X	X
D132	X	-	X	X	-
D133	X	X	X	X	X
D134	X	X	X	X	X
D138	X	-	X	X	-
D139	-	X	X	X	-
D140	X	X	X	X	X
D143	X	X	X	X	X
D144	X	X	X	X	X
D145	X	X	-	-	-
D146	X	-	-	-	-
D147	X	X	X	-	-
D148	X	-	X	X	-
D149	X	-	X	X	-
D150	X	-	X	X	-
D151	X	-	X	X	-
D152	X	X	X	X	X
D154	X	X	X	X	X
D157	X	X	X	X	X
D158	X	X	X	X	X
D159	X	X	X	X	X
D161	X	X	X	X	X
D162	X	X	X	X	X
D165	X	-	X	X	-
D166	X	X	X	X	X
D169	X	X	X	X	X
D172	X	X	X	X	X
D173	X	X	X	X	X
D174	X	-	X	X	-
D175	X	X	X	X	X
D176	X	X	X	X	X
D177	X	X	X	X	X
D270	X	-	-	-	-
D271	X	-	-	-	-
D272	X	-	-	-	-
D273	X	-	-	-	-
D274	X	-	-	-	-
D275	X	-	-	-	-
D280	X	-	-	-	-
D281	X	-	-	-	-
D282	X	-	-	-	-
D283	X	-	-	-	-
D284	X	-	-	-	-
D285	X	-	-	-	-
D286	X	-	-	-	-
D287	X	-	-	-	-
D288	X	-	-	-	-
D289	X	-	-	-	-
D290	X	-	-	-	-
D291	X	-	-	-	-
D292	X	-	-	-	-
D293	X	-	-	-	-
D295	X	-	-	-	-
D296	X	-	-	-	-
D298	X	-	-	-	-
D299	X	-	-	-	-
	124	73	91	88	62	Total
