# Supplementary material for: Immune disease variants modulate gene expression in regulatory CD4+ T cells
Source: Cell Genom. 2022 Apr 6;2(4):100117. doi: 10.1016/j.xgen.2022.100117 (PMC9010307; doi:10.1016/j.xgen.2022.100117)
Supplement: Table S2. Treg cells significant QTL summary stats after eigenMT correction, along with cell type sharing information, related to Figure 2 — Genetic variants are named using the following convention: Chromosome, base pair, reference allele, alternative allele, separated by “_”, e.g. chr17_39895095_A_G. Peaks are named using the following convention: Chromosome, start base pair, end base pair, type of a chromatin mark, separated by “_”, e.g. chr17_39924388_39928854_H3K4me3. All coordinates are in the GRCh38 build [file mmc3.xlsx]

## Sheet: Suppl_Table2
Supplementary Table 2. Tregs significant QTL summary stats after eigenMT correction, along with cell type sharing information. Genetic variants are named using the following convention: Chromosome, base pair, reference allele, alternative allele, separated by “_”, e.g. chr17_39895095_A_G. Peaks are named using the following convention: Chromosome, start base pair, end base pair, type of a chromat…
SNP	gene	beta	p-value	FDR	eigenFDR	NAIVE	MONOCYTES	COMBINED	assay
10_313304_T_C	10_264290_265274_ATAC_peak_11214	0.257293	1.31913e-06	0.00650124	0.00680166	NA	NA	NA	ATAC
10_1082289_C_T	10_1036108_1036763_ATAC_peak_11237	0.314153	1.59692e-07	0.00210741	0.00215217	NA	NA	NA	ATAC
10_3139180_G_C	10_3095213_3095942_ATAC_peak_11280	0.307442	6.50906e-08	0.00147368	0.00178834	NA	NA	NA	ATAC
10_3848734_G_A	10_3806542_3806768_ATAC_peak_11324	0.28525	1.04958e-06	0.00890616	0.0159359	NA	NA	NA	ATAC
10_5300014_A_ACAC	10_5283276_5283749_ATAC_peak_11383	-0.26129	7.71098e-07	0.00767238	0.0160079	NA	NA	NA	ATAC
10_5300014_A_ACAC	10_5291499_5292332_ATAC_peak_11385	-0.835862	8.61786e-15	6.1177e-06	8.26266e-09	NA	NA	NA	ATAC
10_5300014_A_ACAC	10_5292470_5292667_ATAC_peak_11386	-0.683079	7.71015e-12	1.70578e-05	1.5754e-06	NA	NA	NA	ATAC
10_5300014_A_ACAC	10_5293668_5294334_ATAC_peak_11387	-0.901013	1.65274e-12	2.86912e-05	4.95727e-07	NA	NA	NA	ATAC
10_6650991_T_G	10_6607088_6607468_ATAC_peak_11525	-0.441635	2.61705e-10	6.77278e-05	1.95521e-05	NA	NA	NA	ATAC
10_8458678_T_C	10_8416000_8417063_ATAC_peak_11624	-0.191858	3.69703e-06	0.0271422	0.0426249	NA	NA	NA	ATAC
10_11227623_T_C	10_11172954_11173147_ATAC_peak_11678	-0.21202	4.43086e-06	0.0212683	0.0336885	NA	NA	NA	ATAC
10_11741083_T_G	10_11684198_11685430_ATAC_peak_11726	-0.25553	7.68118e-09	0.000309673	0.000180804	NA	NA	NA	ATAC
10_11905823_TGATA_T	10_11863234_11864108_ATAC_peak_11736	-0.635346	2.33766e-14	1.7286e-07	1.21976e-08	NA	NA	NA	ATAC
10_13160103_A_T	10_13115749_13116833_ATAC_peak_11786	-0.332239	5.3949e-08	0.00158791	0.00133412	NA	NA	NA	ATAC
10_14239065_C_G	10_14184723_14185896_ATAC_peak_11823	-0.185362	3.36281e-06	0.0197953	0.0327249	NA	NA	NA	ATAC
10_14602474_G_T	10_14560273_14560526_ATAC_peak_11841	0.712832	9.78443e-10	0.000124297	4.69176e-05	NA	NA	NA	ATAC
10_14602724_G_C	10_14570721_14570990_ATAC_peak_11849	0.360927	4.75378e-09	0.00057177	0.000173044	NA	NA	NA	ATAC
10_14690094_A_G	10_14647771_14648786_ATAC_peak_11860	0.128965	2.29274e-07	0.00475039	0.00472232	NA	NA	NA	ATAC
10_14712083_G_T	10_14659552_14660089_ATAC_peak_11863	0.45532	2.47192e-10	6.30501e-05	1.86684e-05	NA	NA	NA	ATAC
10_15239498_A_G	10_15197189_15197603_ATAC_peak_11897	-0.521496	2.65969e-11	9.64751e-06	2.10627e-06	NA	NA	NA	ATAC
10_15251137_C_T	10_15208133_15209207_ATAC_peak_11898	0.189829	2.71939e-07	0.00337935	0.00358844	NA	NA	NA	ATAC
10_16827395_CTCTA_C	10_16787140_16787899_ATAC_peak_11931	-0.178046	4.99151e-09	0.000190402	0.000150415	NA	NA	NA	ATAC
10_17248411_A_C	10_17206089_17206645_ATAC_peak_11958	-0.195617	2.86339e-07	0.00237145	0.00340976	NA	NA	NA	ATAC
10_22901615_T_G	10_22615814_22616381_ATAC_peak_12230	0.518454	7.93416e-08	0.000988065	0.000927174	NA	NA	NA	ATAC
10_24978893_A_G	10_24622029_24623268_ATAC_peak_12300	-0.102739	7.99119e-06	0.0272409	0.0378299	NA	NA	NA	ATAC
10_25198782_G_A	10_24887243_24887910_ATAC_peak_12311	-0.317412	2.23922e-06	0.0146972	0.0212706	NA	NA	NA	ATAC
10_25289073_T_G	10_25016923_25017093_ATAC_peak_12321	-0.244706	2.08443e-10	1.62268e-05	7.49937e-06	NA	NA	NA	ATAC
10_27281438_C_G	10_26944390_26944721_ATAC_peak_12412	-0.53409	1.62513e-06	0.0238036	0.0186532	NA	NA	NA	ATAC
10_27532743_G_T	10_27242780_27243487_ATAC_peak_12427	-0.2723	2.11667e-11	9.19999e-06	1.64287e-06	NA	NA	NA	ATAC
10_27464600_C_T	10_27257095_27257882_ATAC_peak_12429	-0.260875	3.48899e-08	0.000742838	0.000600969	NA	NA	NA	ATAC
10_29707662_C_T	10_29386275_29386637_ATAC_peak_12495	0.584655	9.9601e-12	1.40081e-05	1.50742e-06	NA	NA	NA	ATAC
10_30313663_C_T	10_30026958_30027863_ATAC_peak_12523	-0.165879	1.38027e-08	0.000346762	0.000257502	NA	NA	NA	ATAC
10_30643621_T_C	10_30348469_30349414_ATAC_peak_12533	-0.169782	6.84362e-08	0.000795873	0.00112674	NA	NA	NA	ATAC
10_31343369_C_CTTTATTTTAT	10_31031447_31032547_ATAC_peak_12583	0.0659465	3.73181e-06	0.0133535	0.028314	NA	NA	NA	ATAC
10_32633516_A_C	10_32352461_32352886_ATAC_peak_12665	-0.367825	2.31128e-10	3.85936e-05	1.07465e-05	NA	NA	NA	ATAC
10_35514002_CAT_C	10_35225001_35225550_ATAC_peak_12767	-0.589931	1.30768e-10	6.83931e-06	4.062e-06	NA	NA	NA	ATAC
10_42599065_T_C	10_42070379_42070909_ATAC_peak_13014	0.324131	9.22052e-07	0.000487052	0.00692676	NA	NA	NA	ATAC
10_42599065_T_C	10_42079304_42080034_ATAC_peak_13018	0.369347	2.32025e-07	0.000134137	0.00234789	NA	NA	NA	ATAC
10_45374098_C_T	10_44878630_44878926_ATAC_peak_13158	0.22065	3.05571e-07	0.00303595	0.00390073	NA	NA	NA	ATAC
10_51498336_A_G	10_46092015_46092972_ATAC_peak_13200	-0.560066	8.53136e-12	3.9659e-07	2.20691e-07	NA	NA	NA	ATAC
10_51501276_CA_C	10_46093956_46094154_ATAC_peak_13201	0.266337	3.34147e-08	7.22934e-05	0.000135029	NA	NA	NA	ATAC
10_51498336_A_G	10_46105798_46106909_ATAC_peak_13203	-0.357889	3.44743e-09	2.28503e-05	2.33181e-05	NA	NA	NA	ATAC
10_47639440_T_C	10_46268185_46269198_ATAC_peak_13208	0.243103	3.87618e-07	0.00362989	0.00499053	NA	NA	NA	ATAC
10_47646338_A_C	10_46297938_46298116_ATAC_peak_13213	-0.427071	3.52218e-09	0.000144058	0.000105451	NA	NA	NA	ATAC
10_50385558_G_T	10_49177187_49177794_ATAC_peak_13282	0.687573	1.54853e-06	0.0111778	0.0188359	NA	NA	NA	ATAC
10_52364614_G_GAAATAT	10_50604797_50605637_ATAC_peak_13367	0.517358	2.5015e-13	3.80557e-07	5.89938e-08	NA	NA	NA	ATAC
10_52411577_C_CT	10_50659690_50660425_ATAC_peak_13373	-0.727393	1.71991e-12	1.17629e-06	2.39854e-07	NA	NA	NA	ATAC
10_59988076_T_C	10_58268620_58269333_ATAC_peak_13875	-0.152131	4.80517e-09	9.53497e-05	0.00010638	NA	NA	NA	ATAC
10_59960630_C_T	10_58282376_58282998_ATAC_peak_13876	-0.402566	8.38118e-12	5.35846e-06	6.51624e-07	NA	NA	NA	ATAC
10_60245124_G_A	10_58384060_58385696_ATAC_peak_13883	-0.133474	9.24011e-08	0.000811263	0.00099711	NA	NA	NA	ATAC
10_61422971_T_A	10_59709310_59710038_ATAC_peak_13901	0.267202	6.40086e-08	0.00124994	0.00110786	NA	NA	NA	ATAC
10_61959061_C_A	10_60236846_60237417_ATAC_peak_13926	-0.426089	2.72026e-07	0.00309101	0.00315839	NA	NA	NA	ATAC
10_62449512_C_CA	10_60728009_60728346_ATAC_peak_13940	-0.262737	4.26328e-07	0.00385166	0.00456852	NA	NA	NA	ATAC
10_62496212_C_T	10_60732335_60733574_ATAC_peak_13942	-0.199128	1.89599e-07	0.00166476	0.00234669	NA	NA	NA	ATAC
10_64040210_T_TGGCGGGCCCCGCACTCGGAGC	10_62268088_62269199_ATAC_peak_14041	-0.216043	2.82576e-08	0.000557241	0.000510547	NA	NA	NA	ATAC
10_70585132_C_T	10_68827074_68827629_ATAC_peak_14354	0.482547	2.87056e-07	0.00208151	0.00272839	NA	NA	NA	ATAC
10_72340368_C_T	10_70558964_70559579_ATAC_peak_14466	0.320204	6.68682e-07	0.0124129	0.00931457	NA	NA	NA	ATAC
10_72647653_G_C	10_70887696_70888673_ATAC_peak_14477	-0.164889	1.32199e-09	0.00013348	6.89246e-05	NA	NA	NA	ATAC
10_73481255_A_G	10_71712692_71713473_ATAC_peak_14498	-0.35525	2.74961e-06	0.0192817	0.0266199	NA	NA	NA	ATAC
10_74086652_T_C	10_72331576_72332285_ATAC_peak_14565	-0.235787	5.77952e-11	1.46156e-07	8.60451e-07	NA	NA	NA	ATAC
10_81047015_G_A	10_79285331_79285726_ATAC_peak_14805	0.37474	7.50499e-09	0.000280847	0.000125986	NA	NA	NA	ATAC
10_81045207_T_C	10_79285937_79286807_ATAC_peak_14806	0.389836	1.40112e-12	1.13302e-06	1.52745e-07	NA	NA	NA	ATAC
10_82203683_A_G	10_80378101_80378484_ATAC_peak_14861	-0.212725	6.53882e-07	0.00530735	0.00526214	NA	NA	NA	ATAC
10_82210206_A_G	10_80407824_80408950_ATAC_peak_14863	-0.160592	4.52116e-08	0.000723022	0.000548752	NA	NA	NA	ATAC
10_82206018_T_C	10_80444555_80445085_ATAC_peak_14865	0.292973	1.54411e-08	0.000473169	0.000245829	NA	NA	NA	ATAC
10_86156685_A_C	10_84330217_84330442_ATAC_peak_15009	-0.252087	7.48076e-07	0.00940179	0.00939246	NA	NA	NA	ATAC
10_90759613_G_A	10_88999563_88999819_ATAC_peak_15165	-0.368022	1.05633e-06	0.00859899	0.013565	NA	NA	NA	ATAC
10_91011692_G_T	10_89251315_89252170_ATAC_peak_15188	0.0769206	7.73314e-08	0.00120028	0.00115983	NA	NA	NA	ATAC
10_91152321_C_CTTA	10_89391947_89392696_ATAC_peak_15205	-0.229757	1.14298e-07	0.00150926	0.00118046	NA	NA	NA	ATAC
10_91212544_G_A	10_89419677_89419817_ATAC_peak_15209	0.254789	6.59887e-06	0.0201636	0.0309175	NA	NA	NA	ATAC
10_96122543_A_G	10_94362129_94363146_ATAC_peak_15387	0.103691	4.48311e-08	0.000286342	0.000439484	NA	NA	NA	ATAC
10_96301907_T_C	10_94544939_94546247_ATAC_peak_15391	0.100393	7.83934e-06	0.0110959	0.0242527	NA	NA	NA	ATAC
10_97321276_T_G	10_95560599_95561623_ATAC_peak_15417	0.0831344	1.49643e-06	0.01391	0.0176985	NA	NA	NA	ATAC
10_97474371_G_A	10_95693325_95694267_ATAC_peak_15420	0.0956298	7.39635e-09	0.000255053	0.000162267	NA	NA	NA	ATAC
10_97517949_G_A	10_95757939_95758234_ATAC_peak_15424	-0.528742	3.65793e-12	1.54341e-06	3.73016e-07	NA	NA	NA	ATAC
10_97481992_G_GT	10_95761834_95762349_ATAC_peak_15426	-0.42757	3.19948e-11	6.02592e-06	1.87813e-06	NA	NA	NA	ATAC
10_97542802_C_G	10_95789725_95790206_ATAC_peak_15428	-0.420232	8.34129e-10	7.10347e-05	2.19631e-05	NA	NA	NA	ATAC
10_97542802_C_G	10_95814345_95814876_ATAC_peak_15435	-0.463479	5.45195e-11	7.0378e-06	2.32901e-06	NA	NA	NA	ATAC
10_97538237_GCAA_G	10_95831945_95832634_ATAC_peak_15438	-0.378543	2.85043e-11	1.81647e-05	1.50742e-06	NA	NA	NA	ATAC
10_97538237_GCAA_G	10_95839839_95840331_ATAC_peak_15440	-0.311126	3.96537e-07	0.00349585	0.00316109	NA	NA	NA	ATAC
10_99154982_T_C	10_97400117_97400236_ATAC_peak_15501	0.328879	6.46656e-10	5.9368e-05	1.67952e-05	NA	NA	NA	ATAC
10_100180940_T_C	10_98414770_98415327_ATAC_peak_15555	-0.181431	6.63525e-06	0.0260355	0.0487786	NA	NA	NA	ATAC
10_102772840_C_T	10_101012750_101013325_ATAC_peak_15638	-0.318525	7.16043e-07	0.00479628	0.0053812	NA	NA	NA	ATAC
10_104226408_T_TA	10_102501964_102503091_ATAC_peak_15742	0.0567394	6.65153e-06	0.0142971	0.0258784	NA	NA	NA	ATAC
10_105231314_G_A	10_103470950_103471614_ATAC_peak_15785	-0.35727	9.74262e-07	0.0136064	0.00780087	NA	NA	NA	ATAC
10_106088648_A_G	10_104328773_104329667_ATAC_peak_15856	-0.190829	4.6263e-07	0.00147189	0.00289152	NA	NA	NA	ATAC
10_112431454_T_A	10_110671900_110672546_ATAC_peak_16045	-0.379051	5.50352e-11	2.10793e-05	5.02956e-06	NA	NA	NA	ATAC
10_114149305_T_C	10_112389174_112389801_ATAC_peak_16095	-0.450841	6.82809e-09	0.000124297	0.000123548	NA	NA	NA	ATAC
10_116300894_G_A	10_114540982_114541702_ATAC_peak_16177	-0.175665	2.92994e-07	0.00323465	0.00396125	NA	NA	NA	ATAC
10_116616225_G_A	10_114856020_114857194_ATAC_peak_16200	-0.445973	4.54785e-06	0.011879	0.0212797	NA	NA	NA	ATAC
10_118613930_T_C	10_116847918_116848406_ATAC_peak_16266	-0.286873	2.47536e-06	0.00799459	0.0106226	NA	NA	NA	ATAC
10_120850164_A_G	10_119090368_119091331_ATAC_peak_16335	0.138393	9.46082e-07	0.00588693	0.00701681	NA	NA	NA	ATAC
10_121030668_C_G	10_119270954_119271220_ATAC_peak_16354	0.328631	1.49292e-09	8.95216e-05	4.69176e-05	NA	NA	NA	ATAC
10_121282230_CAAAAAAAAAA_C	10_119542148_119543612_ATAC_peak_16381	-0.18445	2.35448e-07	0.00386051	0.00405555	NA	NA	NA	ATAC
10_127538703_T_TA	10_125895613_125896764_ATAC_peak_16583	0.200107	7.13373e-07	0.00235055	0.00253421	NA	NA	NA	ATAC
10_127736263_C_T	10_126042441_126042627_ATAC_peak_16595	0.309175	5.75446e-08	0.00164575	0.00116031	NA	NA	NA	ATAC
10_129894034_A_G	10_128095221_128095810_ATAC_peak_16637	0.496397	1.75937e-11	1.13966e-05	2.32901e-06	NA	NA	NA	ATAC
10_130903004_C_T	10_129104357_129104903_ATAC_peak_16665	-0.620297	3.89575e-09	0.000610768	0.000119665	NA	NA	NA	ATAC
10_133729749_G_A	10_131904550_131904854_ATAC_peak_16709	-0.409902	1.33044e-10	1.25962e-05	6.3284e-06	NA	NA	NA	ATAC
10_134011192_C_T	10_132185656_132185886_ATAC_peak_16732	0.256117	6.48658e-07	0.0100754	0.0122987	NA	NA	NA	ATAC
10_133983427_T_C	10_132186723_132186969_ATAC_peak_16733	0.266109	5.80511e-09	0.000464425	0.000252991	NA	NA	NA	ATAC
10_135139635_G_A	10_133259028_133259526_ATAC_peak_16806	-0.279975	4.53571e-06	0.0136171	0.0200749	NA	NA	NA	ATAC
11_242859_A_G	11_268776_269730_ATAC_peak_16870	-0.116842	3.0519e-06	0.014762	0.027018	NA	NA	NA	ATAC
11_613697_A_G	11_613413_613837_ATAC_peak_16925	-0.505222	1.45971e-10	4.8491e-05	8.83095e-06	NA	NA	NA	ATAC
11_1879101_C_G	11_1850645_1851198_ATAC_peak_17027	-0.159496	9.60604e-07	0.00967833	0.0100755	NA	NA	NA	ATAC
11_3588388_A_G	11_3511322_3512621_ATAC_peak_17114	-0.122225	1.71914e-05	0.0182377	0.0493177	NA	NA	NA	ATAC
11_3663201_G_A	11_3641849_3642342_ATAC_peak_17121	-0.325755	1.91177e-08	0.00054564	0.000486548	NA	NA	NA	ATAC
11_3978053_C_CAAAAA	11_3942176_3942929_ATAC_peak_17151	-0.210686	9.34566e-07	0.00449551	0.0072579	NA	NA	NA	ATAC
11_4079448_T_C	11_4057827_4058383_ATAC_peak_17163	0.158279	1.18658e-06	0.0039744	0.00980834	NA	NA	NA	ATAC
11_6710493_C_T	11_6693849_6694167_ATAC_peak_17251	0.338157	1.51933e-06	0.0142971	0.0181993	NA	NA	NA	ATAC
11_6948139_T_G	11_6925945_6926691_ATAC_peak_17267	0.398197	3.33024e-08	0.000684821	0.000806347	NA	NA	NA	ATAC
11_7547587_G_A	11_7526865_7527339_ATAC_peak_17283	-0.563161	7.01155e-08	0.0135244	0.00170523	NA	NA	NA	ATAC
11_8040517_C_G	11_8018757_8019947_ATAC_peak_17301	-0.387354	1.69597e-10	3.73064e-05	8.78127e-06	NA	NA	NA	ATAC
11_9383791_C_G	11_9363939_9364667_ATAC_peak_17353	0.168272	4.26791e-07	0.00405148	0.00461715	NA	NA	NA	ATAC
11_9724837_C_T	11_9689009_9689499_ATAC_peak_17377	0.3937	5.22611e-06	0.0271422	0.0325547	NA	NA	NA	ATAC
11_11845034_CACAT_C	11_11798717_11799064_ATAC_peak_17458	-0.271599	1.8164e-07	0.00376043	0.00319873	NA	NA	NA	ATAC
11_18405491_T_C	11_18383235_18384476_ATAC_peak_17715	0.170038	2.12943e-07	0.00161666	0.00308764	NA	NA	NA	ATAC
11_20382478_A_G	11_20360785_20360928_ATAC_peak_17768	0.259815	1.40896e-07	0.00449834	0.00253421	NA	NA	NA	ATAC
11_30355707_A_C	11_30322741_30323525_ATAC_peak_18171	-0.206967	1.82615e-11	3.23266e-06	1.25947e-06	NA	NA	NA	ATAC
11_32944025_A_ATT	11_32894237_32894437_ATAC_peak_18234	0.461226	2.58648e-07	0.00325592	0.00328099	NA	NA	NA	ATAC
11_33722458_G_C	11_33700355_33701226_ATAC_peak_18259	-0.126504	4.1391e-06	0.0217012	0.0301445	NA	NA	NA	ATAC
11_34897474_A_C	11_34915739_34916721_ATAC_peak_18310	-0.0766911	5.89114e-07	0.0030605	0.00769825	NA	NA	NA	ATAC
11_35315538_T_G	11_35257351_35257556_ATAC_peak_18361	0.148091	6.29773e-07	0.00698179	0.00781767	NA	NA	NA	ATAC
11_45122986_A_T	11_45102541_45103283_ATAC_peak_18723	0.231774	1.28761e-06	0.00656573	0.0116966	NA	NA	NA	ATAC
11_45906830_A_G	11_45843185_45843491_ATAC_peak_18746	-0.188267	8.59304e-06	0.0329525	0.0487786	NA	NA	NA	ATAC
11_48212666_C_A	11_48190785_48191550_ATAC_peak_18906	-0.391641	3.87856e-06	0.0119439	0.0219355	NA	NA	NA	ATAC
11_58376366_G_A	11_58592710_58593175_ATAC_peak_19061	-0.170461	1.10908e-05	0.0152488	0.0304287	NA	NA	NA	ATAC
11_61582708_T_C	11_61815105_61815645_ATAC_peak_19223	0.336029	1.53152e-06	0.0104132	0.0115281	NA	NA	NA	ATAC
11_61595564_C_T	11_61816198_61817000_ATAC_peak_19224	0.560888	1.98015e-12	1.38304e-06	2.39854e-07	NA	NA	NA	ATAC
11_61595564_C_T	11_61827603_61828105_ATAC_peak_19225	1.10401	1.11117e-14	7.90066e-08	4.1828e-09	NA	NA	NA	ATAC
11_65782053_A_AC	11_66001629_66002837_ATAC_peak_19583	0.138413	1.37281e-06	0.0046507	0.00777425	NA	NA	NA	ATAC
11_65997428_C_CA	11_66282219_66282710_ATAC_peak_19611	-0.130668	3.11091e-06	0.00727455	0.0161585	NA	NA	NA	ATAC
11_73681347_T_C	11_73970091_73970321_ATAC_peak_19967	0.279561	7.19606e-08	0.000765759	0.000666838	NA	NA	NA	ATAC
11_73706914_TG_T	11_73994996_73996042_ATAC_peak_19971	-0.176844	2.28679e-08	0.000503227	0.000268079	NA	NA	NA	ATAC
11_75219277_C_T	11_75507926_75508549_ATAC_peak_20043	0.491929	3.94598e-07	0.00350407	0.00396465	NA	NA	NA	ATAC
11_75295368_T_A	11_75582973_75583669_ATAC_peak_20052	-0.384251	2.89868e-10	3.17687e-05	9.40606e-06	NA	NA	NA	ATAC
11_76565231_G_A	11_76860432_76860961_ATAC_peak_20113	0.247246	1.13685e-09	5.00488e-05	3.06824e-05	NA	NA	NA	ATAC
11_76777733_G_A	11_77066324_77067296_ATAC_peak_20119	-0.151084	1.61639e-07	0.00141782	0.00162932	NA	NA	NA	ATAC
11_77853896_C_T	11_78139018_78139959_ATAC_peak_20151	-0.101577	3.06617e-08	0.00036657	0.000710022	NA	NA	NA	ATAC
11_77896538_G_T	11_78187695_78188925_ATAC_peak_20153	-0.0631413	1.03473e-06	0.0024608	0.0111636	NA	NA	NA	ATAC
11_81581001_C_T	11_81869342_81870318_ATAC_peak_20214	-0.207044	1.81536e-09	0.000189769	7.26803e-05	NA	NA	NA	ATAC
11_85913726_C_G	11_86202095_86202948_ATAC_peak_20343	-0.235117	1.57844e-06	0.0121346	0.011358	NA	NA	NA	ATAC
11_86060388_A_T	11_86292912_86293567_ATAC_peak_20357	0.388766	1.12848e-09	8.43702e-05	3.00097e-05	NA	NA	NA	ATAC
11_86285962_T_C	11_86592821_86593254_ATAC_peak_20362	0.635033	2.01922e-13	1.90943e-06	8.02432e-08	NA	NA	NA	ATAC
11_88077172_A_G	11_88338361_88338588_ATAC_peak_20403	-0.223088	2.03303e-06	0.0204747	0.026178	NA	NA	NA	ATAC
11_93867039_G_C	11_94128288_94129606_ATAC_peak_20552	0.127663	2.58053e-09	0.000124297	5.46385e-05	NA	NA	NA	ATAC
11_96195915_G_A	11_96463919_96464178_ATAC_peak_20718	0.296149	5.86123e-08	0.00064902	0.000776587	NA	NA	NA	ATAC
11_101743792_C_A	11_101860687_101860989_ATAC_peak_21023	-0.240927	2.92613e-06	0.0205399	0.0189536	NA	NA	NA	ATAC
11_104768909_C_T	11_104897416_104898505_ATAC_peak_21177	-0.620308	9.39547e-15	9.12965e-08	3.59942e-09	NA	NA	NA	ATAC
11_104783785_A_G	11_104907647_104908337_ATAC_peak_21178	0.652822	2.7019e-16	1.22097e-08	5.02247e-10	NA	NA	NA	ATAC
11_107677939_T_C	11_107840289_107841086_ATAC_peak_21312	-0.306114	1.75397e-10	3.54796e-05	7.81834e-06	NA	NA	NA	ATAC
11_107779649_C_T	11_107857739_107859241_ATAC_peak_21315	-0.122557	4.50776e-06	0.0225261	0.0290115	NA	NA	NA	ATAC
11_108096141_G_A	11_108225306_108225445_ATAC_peak_21335	-0.200838	4.06976e-09	2.67768e-05	1.82419e-05	NA	NA	NA	ATAC
11_110135839_T_TG	11_110208698_110209533_ATAC_peak_21386	-0.242754	6.1423e-06	0.0152083	0.0286113	NA	NA	NA	ATAC
11_110235070_G_A	11_110435341_110435497_ATAC_peak_21407	0.444326	9.5109e-07	0.00767238	0.0104681	NA	NA	NA	ATAC
11_113113515_A_G	11_113242647_113242979_ATAC_peak_21491	-0.431041	5.01693e-07	0.00386354	0.00480288	NA	NA	NA	ATAC
11_113113858_G_C	11_113262195_113262885_ATAC_peak_21494	-0.441035	1.94034e-07	0.00155091	0.00207091	NA	NA	NA	ATAC
11_113151638_A_C	11_113289188_113289840_ATAC_peak_21495	-0.339379	2.27111e-07	0.00224374	0.00219969	NA	NA	NA	ATAC
11_115091119_T_G	11_115222133_115223053_ATAC_peak_21559	0.244759	1.57965e-08	0.00054343	0.000309749	NA	NA	NA	ATAC
11_118740864_T_C	11_118869935_118870610_ATAC_peak_21761	-0.433123	7.3071e-11	9.62133e-06	3.7193e-06	NA	NA	NA	ATAC
11_118743338_C_T	11_118872356_118872698_ATAC_peak_21763	-0.320147	1.38803e-08	0.00022486	0.000242809	NA	NA	NA	ATAC
11_124822880_C_T	11_124875971_124876816_ATAC_peak_22045	0.225194	1.3957e-06	0.00959315	0.0151048	NA	NA	NA	ATAC
11_126340887_A_G	11_126465565_126466119_ATAC_peak_22110	-0.287004	4.92239e-08	0.00107728	0.00102674	NA	NA	NA	ATAC
11_128328959_C_T	11_128465677_128465778_ATAC_peak_22162	0.284336	9.61163e-08	0.00207651	0.00155388	NA	NA	NA	ATAC
11_129226514_T_A	11_129278599_129279961_ATAC_peak_22271	0.226859	3.3587e-06	0.0183129	0.0281508	NA	NA	NA	ATAC
11_129207335_C_CAAAT	11_129363820_129364401_ATAC_peak_22274	0.297071	9.89917e-08	0.00240718	0.00205481	NA	NA	NA	ATAC
12_561027_A_G	12_453339_453843_ATAC_peak_22422	0.675031	4.72032e-10	5.84301e-05	1.8062e-05	NA	NA	NA	ATAC
12_727508_G_A	12_630060_630916_ATAC_peak_22436	1.14767	1.28696e-11	1.41145e-05	1.59413e-06	NA	NA	NA	ATAC
12_777008_G_T	12_663274_663723_ATAC_peak_22444	-0.229764	3.4537e-06	0.0208656	0.0348727	NA	NA	NA	ATAC
12_781993_C_T	12_667040_667198_ATAC_peak_22446	-0.162674	1.27406e-06	0.011941	0.0155524	NA	NA	NA	ATAC
12_1308171_T_C	12_1122617_1123091_ATAC_peak_22494	-0.267056	1.07158e-05	0.0192817	0.037365	NA	NA	NA	ATAC
12_4071238_A_G	12_3962394_3963078_ATAC_peak_22611	-0.213642	1.30608e-07	0.00114472	0.00143753	NA	NA	NA	ATAC
12_4936324_TTCCTTCCC_T	12_4809055_4809409_ATAC_peak_22663	-0.140562	4.94242e-06	0.0256457	0.0442017	NA	NA	NA	ATAC
12_6625311_G_A	12_6469952_6471172_ATAC_peak_22735	0.107051	8.0632e-09	0.000179627	0.00019317	NA	NA	NA	ATAC
12_8105453_A_G	12_7970333_7971708_ATAC_peak_22861	-0.282967	1.62139e-06	0.0137797	0.0144181	NA	NA	NA	ATAC
12_8185853_A_C	12_7989777_7990458_ATAC_peak_22863	0.162691	4.55636e-06	0.0159908	0.0290238	NA	NA	NA	ATAC
12_9093001_G_A	12_8950968_8951181_ATAC_peak_22911	-0.172422	2.40993e-06	0.0131379	0.0176985	NA	NA	NA	ATAC
12_9436053_C_T	12_9283364_9284545_ATAC_peak_22930	-1.1991	1.07704e-16	4.78573e-08	4.78629e-10	NA	NA	NA	ATAC
12_9529613_G_T	12_9435546_9435908_ATAC_peak_22941	-0.452778	9.32232e-07	0.00920078	0.0072478	NA	NA	NA	ATAC
12_9800589_G_T	12_9647404_9648583_ATAC_peak_22953	-0.127122	1.62059e-07	0.00242199	0.00274133	NA	NA	NA	ATAC
12_11698589_T_C	12_11545334_11546345_ATAC_peak_23057	0.264061	6.50155e-08	0.000910992	0.00103858	NA	NA	NA	ATAC
12_12109775_C_T	12_12009048_12009751_ATAC_peak_23097	-0.487602	8.9499e-07	0.00989446	0.0121001	NA	NA	NA	ATAC
12_12224543_C_T	12_12071978_12072301_ATAC_peak_23103	0.22331	1.03085e-08	0.00054343	0.000332773	NA	NA	NA	ATAC
12_12487096_A_C	12_12334009_12334623_ATAC_peak_23109	0.381542	5.23807e-07	0.00672295	0.008125	NA	NA	NA	ATAC
12_12511991_T_C	12_12356430_12357367_ATAC_peak_23112	-0.0902501	1.28938e-06	0.0123584	0.0167384	NA	NA	NA	ATAC
12_12621585_C_T	12_12379664_12380383_ATAC_peak_23117	-0.348882	4.72164e-06	0.0447525	0.0487786	NA	NA	NA	ATAC
12_12592686_T_C	12_12439692_12439891_ATAC_peak_23126	-0.383637	3.0159e-08	0.00107728	0.000553585	NA	NA	NA	ATAC
12_12603915_G_C	12_12456366_12456966_ATAC_peak_23129	-0.57399	5.06516e-08	0.00207651	0.000765018	NA	NA	NA	ATAC
12_12992142_C_T	12_12839061_12839257_ATAC_peak_23190	-0.463724	6.48485e-11	1.55813e-05	3.90428e-06	NA	NA	NA	ATAC
12_21608585_T_C	12_21453326_21453697_ATAC_peak_23676	-0.230628	1.34739e-06	0.00967833	0.0152063	NA	NA	NA	ATAC
12_21608585_T_C	12_21456165_21456764_ATAC_peak_23677	-0.315586	1.2717e-11	9.64751e-06	1.45614e-06	NA	NA	NA	ATAC
12_22299785_T_C	12_22146279_22147000_ATAC_peak_23713	-0.323303	2.17798e-08	0.000650397	0.000537374	NA	NA	NA	ATAC
12_25371855_TG_T	12_25195811_25195982_ATAC_peak_23863	0.163407	1.34253e-08	0.000418465	0.000354635	NA	NA	NA	ATAC
12_27965566_C_T	12_27806808_27807469_ATAC_peak_23964	-0.542243	5.75032e-08	0.00137847	0.00103063	NA	NA	NA	ATAC
12_28406515_T_C	12_28252792_28253607_ATAC_peak_23990	0.206428	8.43273e-07	0.00190431	0.00221576	NA	NA	NA	ATAC
12_31235395_A_G	12_31073280_31074751_ATAC_peak_24032	-0.121248	2.20214e-10	4.40035e-05	1.12281e-05	NA	NA	NA	ATAC
12_39982882_G_A	12_39621102_39621609_ATAC_peak_24196	-0.176762	5.88763e-06	0.0141345	0.0331646	NA	NA	NA	ATAC
12_46531025_A_T	12_46219221_46219370_ATAC_peak_24376	-0.30107	5.0718e-06	0.0195972	0.0300634	NA	NA	NA	ATAC
12_46613729_C_T	12_46219667_46220116_ATAC_peak_24377	-0.406239	3.17184e-09	0.000179627	7.54722e-05	NA	NA	NA	ATAC
12_48162467_C_G	12_47758706_47759329_ATAC_peak_24503	-0.318446	6.9562e-08	0.00162588	0.00103257	NA	NA	NA	ATAC
12_49273421_CT_C	12_48924620_48925113_ATAC_peak_24571	-0.161382	5.79827e-06	0.0166826	0.0266199	NA	NA	NA	ATAC
12_55068611_TA_T	12_54603285_54603536_ATAC_peak_24962	-0.179557	1.2831e-06	0.00913392	0.0121001	NA	NA	NA	ATAC
12_56435412_G_A	12_56041233_56042198_ATAC_peak_25048	-0.101672	1.05878e-08	8.73077e-05	0.00010806	NA	NA	NA	ATAC
12_56924447_A_T	12_56521360_56521860_ATAC_peak_25093	-0.263011	4.50006e-11	4.78991e-06	1.70284e-06	NA	NA	NA	ATAC
12_64094912_G_T	12_63668023_63668986_ATAC_peak_25483	-0.385249	7.73856e-07	0.00720123	0.00923891	NA	NA	NA	ATAC
12_64793982_T_G	12_64400111_64400213_ATAC_peak_25504	-0.317194	3.22552e-06	0.00916161	0.022191	NA	NA	NA	ATAC
12_64850837_C_A	12_64457134_64457298_ATAC_peak_25512	0.382102	1.934e-08	0.000323144	0.000327114	NA	NA	NA	ATAC
12_67836970_G_A	12_67441364_67442032_ATAC_peak_25642	-0.229728	4.95315e-08	0.000876107	0.000764724	NA	NA	NA	ATAC
12_68672147_A_T	12_68223024_68223504_ATAC_peak_25692	-0.169269	1.02454e-06	0.0083326	0.00980901	NA	NA	NA	ATAC
12_68661430_G_A	12_68331878_68332683_ATAC_peak_25702	-0.16921	1.16368e-06	0.00962215	0.0126985	NA	NA	NA	ATAC
12_69754012_T_C	12_69359279_69360461_ATAC_peak_25778	0.118664	6.16269e-11	1.16803e-05	3.71276e-06	NA	NA	NA	ATAC
12_75872256_G_T	12_75478378_75478709_ATAC_peak_26094	0.317017	2.18306e-07	0.00148608	0.00195522	NA	NA	NA	ATAC
12_89498352_T_G	12_89162692_89163023_ATAC_peak_27000	-0.278515	5.1142e-06	0.0226833	0.0333313	NA	NA	NA	ATAC
12_91902029_G_A	12_91562099_91562819_ATAC_peak_27170	0.352608	5.28312e-08	0.000570947	0.000370107	NA	NA	NA	ATAC
12_92378012_A_AT	12_91977959_91978712_ATAC_peak_27196	-0.253272	4.38654e-08	0.000649191	0.000538486	NA	NA	NA	ATAC
12_92450247_C_G	12_92046973_92047632_ATAC_peak_27208	-0.258934	2.88086e-07	0.00260054	0.00268354	NA	NA	NA	ATAC
12_92464665_G_T	12_92065008_92065451_ATAC_peak_27212	-0.201194	1.11683e-06	0.00709848	0.00940452	NA	NA	NA	ATAC
12_92455663_A_T	12_92065822_92065984_ATAC_peak_27213	-0.247017	6.72206e-06	0.0326873	0.0393827	NA	NA	NA	ATAC
12_92793677_G_A	12_92405821_92406221_ATAC_peak_27256	0.561329	3.68679e-12	1.87524e-06	4.95727e-07	NA	NA	NA	ATAC
12_102085487_C_T	12_101697148_101698256_ATAC_peak_27632	-0.353501	1.02384e-11	5.0571e-06	1.09571e-06	NA	NA	NA	ATAC
12_104888056_G_C	12_104494197_104495063_ATAC_peak_27753	-0.20564	3.60833e-07	0.00598429	0.0062274	NA	NA	NA	ATAC
12_107059079_T_C	12_106753418_106753889_ATAC_peak_27830	0.223176	1.19178e-06	0.00252944	0.00359235	NA	NA	NA	ATAC
12_109588797_TTTTTG_T	12_109154166_109155225_ATAC_peak_27934	-0.136563	1.44124e-06	0.00922721	0.0125337	NA	NA	NA	ATAC
12_111921214_C_CAAA	12_111546764_111547147_ATAC_peak_28057	0.262049	1.18463e-05	0.00672136	0.0208048	NA	NA	NA	ATAC
12_113573457_C_G	12_113135604_113136349_ATAC_peak_28120	0.6082	1.20647e-08	0.000162963	0.00027187	NA	NA	NA	ATAC
12_116796936_C_T	12_116358682_116359486_ATAC_peak_28169	-0.399363	1.79389e-09	0.000167271	7.10879e-05	NA	NA	NA	ATAC
12_117413350_G_A	12_116916683_116917040_ATAC_peak_28189	0.460023	1.49773e-06	0.00629078	0.0109168	NA	NA	NA	ATAC
12_117626409_C_G	12_117155191_117155569_ATAC_peak_28206	0.268906	4.62652e-08	0.000555084	0.000765018	NA	NA	NA	ATAC
12_122091603_A_G	12_121671729_121672839_ATAC_peak_28388	0.0996573	1.91575e-08	0.000200598	0.000147995	NA	NA	NA	ATAC
12_123682396_T_C	12_123131670_123132352_ATAC_peak_28490	-0.175804	8.24078e-06	0.00114968	0.0158893	NA	NA	NA	ATAC
12_123912213_T_C	12_123426970_123427701_ATAC_peak_28504	-0.312847	7.60732e-09	0.000133655	0.000135174	NA	NA	NA	ATAC
12_125121037_G_T	12_124636147_124636490_ATAC_peak_28561	0.207098	1.41189e-06	0.0132798	0.0193195	NA	NA	NA	ATAC
12_125260267_A_G	12_124774500_124775085_ATAC_peak_28566	0.239969	2.17057e-07	0.00432149	0.00396465	NA	NA	NA	ATAC
12_127656356_T_C	12_127165899_127166445_ATAC_peak_28603	0.834988	2.17121e-09	0.000308892	9.37927e-05	NA	NA	NA	ATAC
12_128044458_G_A	12_127559434_127560163_ATAC_peak_28608	-0.311224	1.299e-07	0.00147189	0.00234789	NA	NA	NA	ATAC
12_132168930_C_G	12_131682039_131682417_ATAC_peak_28684	1.2444	5.54016e-06	0.0295891	0.0470993	NA	NA	NA	ATAC
13_20692914_C_G	13_20118295_20118642_ATAC_peak_28959	0.309672	7.23545e-08	0.000927732	0.00102028	NA	NA	NA	ATAC
13_20694968_G_A	13_20120429_20120907_ATAC_peak_28962	0.543179	2.37265e-07	0.00183103	0.00278931	NA	NA	NA	ATAC
13_20791312_A_G	13_20127304_20128545_ATAC_peak_28963	0.216782	1.24463e-06	0.00651728	0.0109393	NA	NA	NA	ATAC
13_21050127_C_T	13_20475598_20476634_ATAC_peak_28987	-0.196969	1.26101e-08	0.000335553	0.000368332	NA	NA	NA	ATAC
13_21896972_G_C	13_21325980_21326478_ATAC_peak_29023	0.485815	6.97325e-07	0.00785872	0.00986521	NA	NA	NA	ATAC
13_21917902_C_T	13_21344355_21345195_ATAC_peak_29026	-0.182036	3.03898e-06	0.016472	0.0301907	NA	NA	NA	ATAC
13_24828596_T_C	13_24254268_24254769_ATAC_peak_29123	-0.155579	3.82926e-06	0.0142971	0.0308693	NA	NA	NA	ATAC
13_25283494_C_T	13_24709001_24709712_ATAC_peak_29153	-0.296569	1.36327e-08	0.000809869	0.000494935	NA	NA	NA	ATAC
13_25600569_G_A	13_25017689_25018575_ATAC_peak_29163	0.398383	1.71025e-11	1.43995e-05	2.86228e-06	NA	NA	NA	ATAC
13_27300986_C_CT	13_26721170_26721788_ATAC_peak_29208	-0.164264	1.77533e-06	0.011033	0.0146094	NA	NA	NA	ATAC
13_29937465_G_A	13_29362927_29363237_ATAC_peak_29307	-0.203836	3.66958e-06	0.0217323	0.0363531	NA	NA	NA	ATAC
13_30959481_A_G	13_30371611_30372298_ATAC_peak_29351	-0.218844	4.25852e-09	0.000114269	9.79545e-05	NA	NA	NA	ATAC
13_36920504_C_T	13_36345768_36346914_ATAC_peak_29527	-0.152556	2.71386e-08	0.000471324	0.000368332	NA	NA	NA	ATAC
13_41219125_G_A	13_40644715_40645099_ATAC_peak_29669	0.866293	1.73322e-14	1.05784e-07	3.59942e-09	NA	NA	NA	ATAC
13_41501387_A_G	13_40921290_40921921_ATAC_peak_29695	0.0938034	3.20816e-06	0.00824929	0.0180144	NA	NA	NA	ATAC
13_43563136_C_G	13_42991808_42992814_ATAC_peak_29831	0.108743	3.66823e-06	0.0158093	0.029712	NA	NA	NA	ATAC
13_43597706_C_T	13_43023154_43023912_ATAC_peak_29833	-0.266706	1.9445e-09	0.000111325	5.16733e-05	NA	NA	NA	ATAC
13_44466318_C_CA	13_43878941_43880196_ATAC_peak_29856	-0.0946099	2.82719e-06	0.00903851	0.0216535	NA	NA	NA	ATAC
13_44860514_A_G	13_44259569_44259971_ATAC_peak_29870	0.212557	2.46933e-07	0.00301801	0.00327619	NA	NA	NA	ATAC
13_47225326_A_G	13_46650777_46651812_ATAC_peak_29992	0.325524	5.52194e-09	0.00022557	0.000137001	NA	NA	NA	ATAC
13_48618170_C_T	13_48043575_48044077_ATAC_peak_30012	-0.275512	1.19692e-07	0.000784311	0.00151098	NA	NA	NA	ATAC
13_50018841_G_A	13_49445150_49445300_ATAC_peak_30117	0.14269	5.70248e-07	0.00503517	0.00486172	NA	NA	NA	ATAC
13_50265810_G_A	13_49690826_49691646_ATAC_peak_30134	-0.145075	6.36821e-10	9.02844e-05	2.87851e-05	NA	NA	NA	ATAC
13_52365823_A_G	13_51821703_51822398_ATAC_peak_30239	-0.213117	9.31488e-07	0.00470898	0.00682469	NA	NA	NA	ATAC
13_52733206_G_C	13_52158791_52159738_ATAC_peak_30258	0.154182	8.56928e-08	0.000324779	0.000377956	NA	NA	NA	ATAC
13_52734151_A_T	13_52195384_52195692_ATAC_peak_30260	0.210462	1.67963e-06	0.00311417	0.00361506	NA	NA	NA	ATAC
13_53187292_G_A	13_52599708_52600454_ATAC_peak_30279	-0.20045	0.000130124	0.0275644	0.0434309	NA	NA	NA	ATAC
13_74277200_T_C	13_73702206_73703018_ATAC_peak_31638	-0.417202	4.81918e-06	0.01439	0.027243	NA	NA	NA	ATAC
13_74284091_A_G	13_73715111_73716297_ATAC_peak_31640	0.182257	1.39684e-07	0.00127316	0.00164114	NA	NA	NA	ATAC
13_75875380_A_G	13_75299959_75300560_ATAC_peak_31715	-0.825662	5.73168e-10	6.02976e-05	2.19631e-05	NA	NA	NA	ATAC
13_77919589_C_T	13_77345090_77345759_ATAC_peak_31811	-0.394431	5.83673e-09	0.000211204	0.00010806	NA	NA	NA	ATAC
13_80056501_T_C	13_79393540_79394100_ATAC_peak_31869	-0.229331	4.73415e-07	0.00135616	0.00108625	NA	NA	NA	ATAC
13_95253920_G_T	13_94601363_94602294_ATAC_peak_33003	-0.119886	1.36727e-07	0.00107474	0.00143187	NA	NA	NA	ATAC
13_99097910_C_G	13_98445049_98445782_ATAC_peak_33101	-0.146473	2.34164e-06	0.0213754	0.0275641	NA	NA	NA	ATAC
13_99524104_C_T	13_98874948_98875396_ATAC_peak_33144	0.194418	9.36914e-09	0.000487999	0.000207735	NA	NA	NA	ATAC
13_99698253_G_A	13_99045815_99046743_ATAC_peak_33154	-0.411393	1.86743e-15	4.78573e-08	2.03812e-09	NA	NA	NA	ATAC
13_100055250_G_T	13_99375133_99375678_ATAC_peak_33209	-0.283497	4.78135e-06	0.0324182	0.047498	NA	NA	NA	ATAC
13_107222581_G_C	13_106570402_106570758_ATAC_peak_33471	-1.16668	1.62994e-12	1.38304e-06	2.21125e-07	NA	NA	NA	ATAC
13_108995325_C_T	13_108326362_108326623_ATAC_peak_33503	0.278374	4.22847e-06	0.0188524	0.0319829	NA	NA	NA	ATAC
13_108987817_G_A	13_108342468_108343198_ATAC_peak_33504	0.503087	5.08541e-11	1.19431e-05	3.679e-06	NA	NA	NA	ATAC
13_108987817_G_A	13_108346450_108346633_ATAC_peak_33505	0.317238	1.72663e-07	0.00203566	0.00258659	NA	NA	NA	ATAC
14_20793579_C_CA	14_20342396_20343804_ATAC_peak_33780	0.0797866	1.83393e-06	0.0126678	0.019417	NA	NA	NA	ATAC
14_21105249_A_G	14_20632745_20633184_ATAC_peak_33803	-0.215604	4.17918e-09	0.000243093	0.000133245	NA	NA	NA	ATAC
14_21768464_C_CA	14_21308476_21309013_ATAC_peak_33853	0.132625	1.09625e-06	0.00385166	0.00777487	NA	NA	NA	ATAC
14_22975755_C_T	14_22505935_22506147_ATAC_peak_33965	-0.235261	1.30886e-06	0.00772806	0.0103994	NA	NA	NA	ATAC
14_23019164_C_T	14_22549929_22550434_ATAC_peak_33986	0.152217	1.50399e-07	0.00197603	0.00268556	NA	NA	NA	ATAC
14_23191261_A_C	14_22766249_22766953_ATAC_peak_34002	-0.0973806	3.09798e-06	0.0106096	0.0199586	NA	NA	NA	ATAC
14_31161417_A_G	14_30690205_30690841_ATAC_peak_34343	-1.18243	1.24775e-10	5.85065e-06	2.40278e-06	NA	NA	NA	ATAC
14_32335164_T_C	14_31868083_31868339_ATAC_peak_34377	-0.690669	7.1191e-09	0.000358888	0.000139299	NA	NA	NA	ATAC
14_32413685_T_C	14_31944230_31945316_ATAC_peak_34382	-0.339647	7.91505e-08	0.00181886	0.00151062	NA	NA	NA	ATAC
14_35180677_A_AT	14_34713714_34715161_ATAC_peak_34441	-0.23973	7.91671e-07	0.00799459	0.00991911	NA	NA	NA	ATAC
14_36485299_T_A	14_36069431_36069753_ATAC_peak_34510	-0.121904	6.38653e-06	0.0205011	0.0378738	NA	NA	NA	ATAC
14_38511166_A_G	14_38064898_38065680_ATAC_peak_34553	-0.211508	1.59143e-11	5.73704e-06	1.27273e-06	NA	NA	NA	ATAC
14_38508684_G_A	14_38074208_38075087_ATAC_peak_34555	0.335485	5.89915e-09	0.00017991	0.000138994	NA	NA	NA	ATAC
14_38558282_A_G	14_38078326_38078729_ATAC_peak_34556	-0.318036	2.31688e-08	0.000571978	0.000412131	NA	NA	NA	ATAC
14_45664721_C_G	14_45252542_45253599_ATAC_peak_34925	-0.072942	3.48687e-05	0.00220738	0.0445173	NA	NA	NA	ATAC
14_50024344_T_C	14_49598101_49599239_ATAC_peak_35077	0.166974	1.25105e-08	0.000247795	0.000202628	NA	NA	NA	ATAC
14_53679663_C_T	14_53216870_53217950_ATAC_peak_35317	-0.103835	7.21978e-06	0.016472	0.0464611	NA	NA	NA	ATAC
14_55591939_T_A	14_55107901_55108508_ATAC_peak_35380	0.248094	2.86374e-09	4.21988e-05	4.87426e-05	NA	NA	NA	ATAC
14_55568770_C_CAT	14_55128941_55129893_ATAC_peak_35381	0.131232	2.0382e-06	0.00402433	0.0101825	NA	NA	NA	ATAC
14_55800440_C_CT	14_55353718_55354151_ATAC_peak_35408	-0.17528	6.44459e-06	0.00859899	0.035387	NA	NA	NA	ATAC
14_57953527_C_T	14_57389850_57391405_ATAC_peak_35453	0.092526	1.4326e-05	0.0158093	0.0302578	NA	NA	NA	ATAC
14_60401841_TA_T	14_59964566_59965894_ATAC_peak_35519	-0.235492	1.17845e-06	0.00199567	0.00766104	NA	NA	NA	ATAC
14_61866510_C_T	14_61406652_61407005_ATAC_peak_35607	-0.169603	7.52751e-06	0.0351184	0.0467524	NA	NA	NA	ATAC
14_65175364_A_C	14_64708378_64708870_ATAC_peak_35770	0.570574	6.98498e-09	0.000279324	0.000162063	NA	NA	NA	ATAC
14_65879354_G_T	14_65411714_65413162_ATAC_peak_35815	-0.1027	1.24682e-08	0.000369521	0.000268079	NA	NA	NA	ATAC
14_69271969_C_A	14_68820437_68820799_ATAC_peak_35956	-0.37721	5.96863e-07	0.00891383	0.00949733	NA	NA	NA	ATAC
14_69844239_C_T	14_69354437_69354696_ATAC_peak_35986	-0.215094	2.89599e-06	0.0167225	0.0236301	NA	NA	NA	ATAC
14_70070484_C_T	14_69603387_69603813_ATAC_peak_35997	-0.293001	4.28939e-06	0.00386051	0.0128383	NA	NA	NA	ATAC
14_71270054_TAAAAAA_T	14_70808676_70810007_ATAC_peak_36045	-0.0701264	2.18613e-06	0.0111018	0.0167384	NA	NA	NA	ATAC
14_73393878_G_A	14_72927069_72927186_ATAC_peak_36137	0.28962	5.95815e-08	0.00221231	0.00145186	NA	NA	NA	ATAC
14_75312926_C_T	14_74941555_74942057_ATAC_peak_36243	0.4121	5.63165e-06	0.0126678	0.0194184	NA	NA	NA	ATAC
14_77238197_G_A	14_76767908_76768752_ATAC_peak_36330	-0.527438	2.01674e-08	0.000765673	0.000507471	NA	NA	NA	ATAC
14_77579054_G_T	14_77119720_77120109_ATAC_peak_36368	-0.258606	3.38732e-06	0.0246088	0.0336885	NA	NA	NA	ATAC
14_77578367_G_A	14_77121177_77121704_ATAC_peak_36370	-0.271155	2.56065e-09	0.000266095	0.000101967	NA	NA	NA	ATAC
14_81444967_G_A	14_80978377_80978759_ATAC_peak_36443	0.312988	5.41065e-10	5.32141e-05	2.38315e-05	NA	NA	NA	ATAC
14_90717578_CT_C	14_90256319_90257120_ATAC_peak_36744	-0.146792	5.49816e-07	0.00276876	0.00361367	NA	NA	NA	ATAC
14_91871932_C_A	14_91405208_91405696_ATAC_peak_36844	-0.247371	1.91329e-06	0.0137804	0.0149749	NA	NA	NA	ATAC
14_92290744_A_G	14_91835763_91836762_ATAC_peak_36864	0.213695	3.96801e-10	4.44976e-05	1.32998e-05	NA	NA	NA	ATAC
14_94595989_T_C	14_94129172_94129869_ATAC_peak_37004	-0.182261	1.06912e-06	0.00891284	0.0111636	NA	NA	NA	ATAC
14_95930478_C_T	14_95462804_95463754_ATAC_peak_37026	-0.206051	2.99302e-08	0.00103069	0.000915007	NA	NA	NA	ATAC
14_95990611_T_C	14_95524000_95524403_ATAC_peak_37036	0.393271	2.75435e-06	0.022658	0.0389891	NA	NA	NA	ATAC
14_100769163_C_T	14_100305490_100305845_ATAC_peak_37237	0.281248	1.60825e-06	0.00442498	0.0109393	NA	NA	NA	ATAC
14_101012613_A_G	14_100546125_100546854_ATAC_peak_37249	-0.809953	4.56344e-13	4.21562e-07	6.63318e-08	NA	NA	NA	ATAC
14_102994065_C_T	14_102524357_102525577_ATAC_peak_37326	-0.151522	3.15865e-06	0.00831182	0.017747	NA	NA	NA	ATAC
14_105312935_C_T	14_104825999_104826749_ATAC_peak_37461	-0.195533	9.61435e-06	0.0172947	0.0477859	NA	NA	NA	ATAC
14_107111161_C_T	14_106627035_106627222_ATAC_peak_37610	0.2023	6.18025e-06	0.00200192	0.012409	NA	NA	NA	ATAC
15_28334927_G_A	15_28085871_28086384_ATAC_peak_37806	0.35708	1.25698e-06	0.0043635	0.00947957	NA	NA	NA	ATAC
15_28351417_G_T	15_28106297_28107141_ATAC_peak_37811	0.517995	7.0347e-06	0.014762	0.0339463	NA	NA	NA	ATAC
15_31172323_A_G	15_30842862_30843338_ATAC_peak_37873	0.222559	4.12589e-07	0.00340484	0.003558	NA	NA	NA	ATAC
15_31533101_C_G	15_31241779_31242190_ATAC_peak_37890	-0.338643	1.94478e-07	0.00224499	0.00242645	NA	NA	NA	ATAC
15_33519672_A_G	15_33226508_33226880_ATAC_peak_37964	0.694079	2.91574e-13	1.0061e-06	8.02432e-08	NA	NA	NA	ATAC
15_34335230_C_G	15_34037993_34039359_ATAC_peak_37969	0.119176	1.54612e-08	0.00034719	0.000276108	NA	NA	NA	ATAC
15_40352615_T_A	15_40047653_40048126_ATAC_peak_38123	0.219727	1.99238e-06	0.0114431	0.0151048	NA	NA	NA	ATAC
15_40397936_T_G	15_40104874_40105181_ATAC_peak_38129	0.206846	9.89961e-07	0.00447011	0.00667648	NA	NA	NA	ATAC
15_40836568_C_T	15_40564559_40565242_ATAC_peak_38171	-0.0947318	4.64146e-06	0.00510045	0.0199586	NA	NA	NA	ATAC
15_52075972_A_G	15_51735302_51735556_ATAC_peak_38519	0.323485	7.82773e-09	0.000121141	0.000123548	NA	NA	NA	ATAC
15_52158932_C_T	15_51861546_51862238_ATAC_peak_38531	-0.156663	5.41464e-06	0.00615688	0.0155524	NA	NA	NA	ATAC
15_52080803_T_C	15_51878658_51879416_ATAC_peak_38532	-0.430239	4.80069e-08	0.000167051	0.000281805	NA	NA	NA	ATAC
15_52535718_C_T	15_52234609_52235435_ATAC_peak_38559	0.324548	4.69798e-07	0.00306125	0.00354841	NA	NA	NA	ATAC
15_59988472_G_C	15_59687855_59688138_ATAC_peak_38819	-0.46639	7.70403e-14	1.05784e-07	1.60705e-08	NA	NA	NA	ATAC
15_60090207_A_C	15_59803421_59804012_ATAC_peak_38828	-0.196806	1.22567e-06	0.0091118	0.0113304	NA	NA	NA	ATAC
15_65170437_C_T	15_64901826_64902318_ATAC_peak_39076	0.183235	4.08112e-06	0.0111916	0.0199297	NA	NA	NA	ATAC
15_66401410_A_G	15_66115482_66116143_ATAC_peak_39134	0.395004	6.64767e-08	0.00147719	0.00112155	NA	NA	NA	ATAC
15_67334680_C_T	15_67065061_67066516_ATAC_peak_39170	0.101731	1.52575e-06	0.00940982	0.013565	NA	NA	NA	ATAC
15_73358196_T_C	15_73051503_73052824_ATAC_peak_39383	-0.26948	5.63281e-11	9.55514e-06	2.47989e-06	NA	NA	NA	ATAC
15_74340980_G_A	15_74048287_74048735_ATAC_peak_39426	0.26235	1.99267e-07	0.00147189	0.00114641	NA	NA	NA	ATAC
15_75406196_A_ATT	15_75067108_75067400_ATAC_peak_39507	-0.226703	7.38259e-06	0.0163478	0.0496471	NA	NA	NA	ATAC
15_76030993_A_G	15_75738208_75739118_ATAC_peak_39548	-0.147665	2.76056e-07	0.0024762	0.00253778	NA	NA	NA	ATAC
15_76057267_A_G	15_75758122_75758749_ATAC_peak_39550	0.261205	4.50468e-07	0.00380521	0.00354847	NA	NA	NA	ATAC
15_78881226_AT_A	15_78564845_78565897_ATAC_peak_39663	-0.284423	2.28664e-09	0.000134137	5.25912e-05	NA	NA	NA	ATAC
15_81306377_A_G	15_80998378_80998480_ATAC_peak_39728	-0.253327	2.15424e-08	0.000226137	0.000307301	NA	NA	NA	ATAC
15_83106839_A_AGTTTTT	15_82354563_82354754_ATAC_peak_39768	0.310275	8.52195e-07	0.00122029	0.00145186	NA	NA	NA	ATAC
15_83437346_T_TTGAA	15_82832568_82833063_ATAC_peak_39788	-0.209486	2.70285e-06	0.0156674	0.0193388	NA	NA	NA	ATAC
15_85198891_C_T	15_84749628_84749757_ATAC_peak_39839	-0.214263	6.03006e-07	0.0049832	0.00456852	NA	NA	NA	ATAC
15_86154346_C_T	15_85581503_85582964_ATAC_peak_39888	0.0843824	2.0437e-06	0.0144752	0.0169891	NA	NA	NA	ATAC
15_86121453_A_G	15_85584271_85584419_ATAC_peak_39891	0.262025	2.2323e-09	0.000145133	6.76326e-05	NA	NA	NA	ATAC
15_86106558_T_C	15_85646466_85646993_ATAC_peak_39901	-0.195169	4.8325e-07	0.00525784	0.00543485	NA	NA	NA	ATAC
15_86208907_C_T	15_85667612_85668428_ATAC_peak_39902	-0.157647	1.02237e-06	0.00689389	0.0108534	NA	NA	NA	ATAC
15_89430004_C_T	15_88897266_88897581_ATAC_peak_39966	0.724064	1.81034e-08	0.000513806	0.000486548	NA	NA	NA	ATAC
15_90586308_C_G	15_90038152_90038590_ATAC_peak_40027	0.630736	2.90056e-08	0.000247283	0.000356343	NA	NA	NA	ATAC
15_90651882_C_G	15_90142616_90143392_ATAC_peak_40037	-0.159808	2.75639e-06	0.0152379	0.0287144	NA	NA	NA	ATAC
15_92025444_G_A	15_91469639_91470352_ATAC_peak_40140	-0.574833	1.58303e-06	0.0113317	0.0168295	NA	NA	NA	ATAC
15_92038784_T_A	15_91472259_91472702_ATAC_peak_40141	-0.408116	5.15612e-06	0.0260355	0.0431252	NA	NA	NA	ATAC
15_102182183_A_G	15_101641938_101642182_ATAC_peak_40413	0.179451	1.17064e-06	0.00572051	0.00742485	NA	NA	NA	ATAC
16_88245_C_T	16_52966_53921_ATAC_peak_40427	-0.10239	1.05919e-05	0.0217245	0.0422841	NA	NA	NA	ATAC
16_632198_T_A	16_578952_579329_ATAC_peak_40477	-0.329559	2.69334e-06	0.00544765	0.0145194	NA	NA	NA	ATAC
16_1354589_G_T	16_1304288_1304519_ATAC_peak_40541	0.269971	2.39426e-06	0.0115056	0.0174159	NA	NA	NA	ATAC
16_2035784_C_T	16_1983536_1984263_ATAC_peak_40594	0.287157	1.09578e-07	0.00106247	0.00140697	NA	NA	NA	ATAC
16_2170298_G_A	16_2128295_2128651_ATAC_peak_40610	-0.334015	1.96209e-07	0.000625895	0.000927174	NA	NA	NA	ATAC
16_2709603_A_C	16_2663594_2664071_ATAC_peak_40650	-0.405747	1.94127e-06	0.00301801	0.00580996	NA	NA	NA	ATAC
16_3265428_C_G	16_3215005_3215763_ATAC_peak_40732	0.448199	3.35927e-09	0.000114063	7.67865e-05	NA	NA	NA	ATAC
16_3304463_C_T	16_3263611_3264709_ATAC_peak_40737	0.102494	7.2367e-06	0.0172698	0.0472002	NA	NA	NA	ATAC
16_11319357_C_T	16_11224190_11225696_ATAC_peak_40954	-0.116951	7.30205e-07	0.00982941	0.0113007	NA	NA	NA	ATAC
16_11368187_A_T	16_11251973_11252329_ATAC_peak_40957	-0.253084	1.44117e-07	0.00392952	0.00318452	NA	NA	NA	ATAC
16_12167772_T_G	16_12080115_12080476_ATAC_peak_41036	0.192223	2.62999e-07	0.00350296	0.00354847	NA	NA	NA	ATAC
16_15147675_T_G	16_15022082_15022424_ATAC_peak_41098	0.388421	5.19e-06	0.00698072	0.0125471	NA	NA	NA	ATAC
16_19932004_CCAA_C	16_19907341_19907838_ATAC_peak_41203	0.210273	4.79319e-06	0.0205399	0.0343609	NA	NA	NA	ATAC
16_21947745_C_T	16_21836183_21836542_ATAC_peak_41258	-0.76342	8.88334e-05	0.0135244	0.0360516	NA	NA	NA	ATAC
16_23677006_A_G	16_23640734_23641605_ATAC_peak_41315	0.131865	6.10714e-06	0.0104784	0.0273907	NA	NA	NA	ATAC
16_24038775_G_C	16_24013793_24014540_ATAC_peak_41337	0.323399	2.45659e-06	0.0105334	0.0181993	NA	NA	NA	ATAC
16_26609468_C_T	16_26597913_26598468_ATAC_peak_41386	-0.322503	2.45781e-07	0.00464531	0.00545939	NA	NA	NA	ATAC
16_27398068_T_G	16_27401796_27402508_ATAC_peak_41417	-0.132237	4.37548e-08	0.0006325	0.000677462	NA	NA	NA	ATAC
16_28753166_GAC_G	16_28750027_28750303_ATAC_peak_41476	0.287359	8.34142e-08	9.04507e-05	7.16311e-05	NA	NA	NA	ATAC
16_28857645_A_G	16_28862949_28863902_ATAC_peak_41484	0.0830215	1.74541e-05	0.00650874	0.0141866	NA	NA	NA	ATAC
16_29680389_A_C	16_29679386_29680020_ATAC_peak_41533	0.238636	6.84025e-07	0.0015181	0.00287835	NA	NA	NA	ATAC
16_50369888_C_T	16_50326937_50327478_ATAC_peak_41946	0.388821	1.23852e-07	0.00140012	0.00155388	NA	NA	NA	ATAC
16_50369888_C_T	16_50335208_50335443_ATAC_peak_41947	0.707952	1.44016e-09	5.81493e-05	4.28733e-05	NA	NA	NA	ATAC
16_50372678_G_A	16_50338394_50339400_ATAC_peak_41949	0.599956	1.03277e-10	1.39183e-05	4.91107e-06	NA	NA	NA	ATAC
16_50715776_C_CA	16_50684026_50684341_ATAC_peak_41964	-0.24128	1.78062e-06	0.00366032	0.00780087	NA	NA	NA	ATAC
16_53407506_G_C	16_53372976_53373676_ATAC_peak_41991	0.225094	3.51422e-06	0.00709848	0.0181432	NA	NA	NA	ATAC
16_53857263_C_T	16_53823030_53823469_ATAC_peak_42010	1.04637	7.83363e-16	1.22097e-08	9.09465e-10	NA	NA	NA	ATAC
16_56644650_C_A	16_56610113_56610524_ATAC_peak_42050	-0.200418	1.78616e-06	0.0200391	0.0245132	NA	NA	NA	ATAC
16_56659525_G_C	16_56625225_56625874_ATAC_peak_42052	-0.265775	1.43828e-06	0.0170226	0.0210538	NA	NA	NA	ATAC
16_56716070_CG_C	16_56681885_56682487_ATAC_peak_42062	0.281622	2.5372e-13	8.15828e-07	8.02432e-08	NA	NA	NA	ATAC
16_57056295_AGGAGGCTGT_A	16_57023533_57023912_ATAC_peak_42098	-0.214323	7.93276e-07	0.0100786	0.0104731	NA	NA	NA	ATAC
16_57118208_G_C	16_57083912_57084529_ATAC_peak_42104	-0.264303	1.25481e-08	0.000430691	0.000245529	NA	NA	NA	ATAC
16_57463729_C_T	16_57475756_57476211_ATAC_peak_42128	-0.601192	3.11583e-13	4.5562e-05	6.85545e-08	NA	NA	NA	ATAC
16_68522397_A_C	16_68448187_68448833_ATAC_peak_42524	-0.107031	3.28971e-08	0.000242788	0.000452121	NA	NA	NA	ATAC
16_69443453_AAAGAAAGAAAAGAAAG_A	16_69443711_69444607_ATAC_peak_42569	0.192604	2.50106e-06	0.0092618	0.0155524	NA	NA	NA	ATAC
16_69811995_C_T	16_69762899_69763315_ATAC_peak_42583	0.188043	2.71814e-07	0.00176486	0.0028633	NA	NA	NA	ATAC
16_70048383_A_C	16_70018335_70018616_ATAC_peak_42588	0.331481	2.56126e-09	3.04039e-05	1.38425e-05	NA	NA	NA	ATAC
16_74650771_CT_C	16_74600689_74601505_ATAC_peak_42705	0.114404	7.33184e-07	0.00531478	0.00543485	NA	NA	NA	ATAC
16_75236399_C_T	16_75219720_75220119_ATAC_peak_42743	-0.278128	4.62324e-06	0.0213005	0.0460909	NA	NA	NA	ATAC
16_75304366_A_G	16_75305150_75305704_ATAC_peak_42749	0.290858	1.14642e-06	0.00640804	0.00974422	NA	NA	NA	ATAC
16_82686560_G_A	16_82653583_82654388_ATAC_peak_42965	-0.276612	2.58606e-09	0.00034171	0.000138994	NA	NA	NA	ATAC
16_82686560_G_A	16_82655199_82655694_ATAC_peak_42966	-0.268235	1.31019e-10	0.000112809	1.26745e-05	NA	NA	NA	ATAC
16_84085695_G_C	16_84099526_84099863_ATAC_peak_42982	-0.19785	3.91469e-06	0.0344493	0.0461101	NA	NA	NA	ATAC
16_84544869_A_G	16_84506380_84506650_ATAC_peak_42996	0.212749	6.44202e-07	0.0131595	0.0151261	NA	NA	NA	ATAC
16_85089195_T_C	16_85055120_85055911_ATAC_peak_43051	0.313269	3.5279e-09	0.000258647	0.000141675	NA	NA	NA	ATAC
16_87390155_C_T	16_87317837_87317935_ATAC_peak_43137	-0.192556	5.74897e-06	0.0268056	0.0334499	NA	NA	NA	ATAC
16_87773255_A_C	16_87712996_87713758_ATAC_peak_43163	-0.693266	3.28426e-06	0.0413142	0.0477486	NA	NA	NA	ATAC
16_87927222_T_C	16_87869038_87869793_ATAC_peak_43176	-0.157389	1.53469e-06	0.0105334	0.0175572	NA	NA	NA	ATAC
16_87924740_T_C	16_87895468_87895998_ATAC_peak_43179	-0.266586	1.58817e-06	0.0116298	0.0188712	NA	NA	NA	ATAC
16_87995863_A_G	16_87986408_87986778_ATAC_peak_43192	-0.41218	1.26625e-10	1.97406e-05	7.41962e-06	NA	NA	NA	ATAC
16_88535591_C_T	16_88469574_88469972_ATAC_peak_43209	0.224413	4.9351e-06	0.0243921	0.0433648	NA	NA	NA	ATAC
16_88535591_C_T	16_88470130_88470517_ATAC_peak_43210	0.385482	1.07782e-08	0.000432107	0.000288211	NA	NA	NA	ATAC
16_88535591_C_T	16_88470693_88470907_ATAC_peak_43211	0.847257	2.47951e-12	2.56252e-06	4.03454e-07	NA	NA	NA	ATAC
16_89275356_C_T	16_89201394_89202076_ATAC_peak_43294	0.373925	1.12886e-07	0.0024762	0.00180605	NA	NA	NA	ATAC
17_260182_T_C	17_410930_411345_ATAC_peak_43429	0.34958	7.63505e-09	0.000217696	0.000141161	NA	NA	NA	ATAC
17_488873_C_T	17_488965_489225_ATAC_peak_43435	0.373032	3.91389e-06	0.0171067	0.023622	NA	NA	NA	ATAC
17_618100_C_G	17_714419_715162_ATAC_peak_43442	0.195825	3.15145e-06	0.0127411	0.022191	NA	NA	NA	ATAC
17_1734875_C_T	17_1823252_1823955_ATAC_peak_43523	0.405454	5.55873e-08	0.000847641	0.00111946	NA	NA	NA	ATAC
17_3462130_T_A	17_3558550_3558965_ATAC_peak_43595	-0.32728	2.34363e-07	0.00385166	0.00495025	NA	NA	NA	ATAC
17_3809282_A_G	17_3911010_3911658_ATAC_peak_43620	-0.523841	1.34301e-09	7.99348e-05	4.4916e-05	NA	NA	NA	ATAC
17_4608882_CTG_C	17_4708606_4708743_ATAC_peak_43665	0.305054	2.65739e-09	0.000109837	5.28553e-05	NA	NA	NA	ATAC
17_4796286_C_T	17_4900759_4901085_ATAC_peak_43680	0.258278	7.11861e-06	0.0200316	0.0428431	NA	NA	NA	ATAC
17_5351791_A_G	17_5418793_5420231_ATAC_peak_43713	-0.0983997	2.73213e-06	0.0169851	0.0250144	NA	NA	NA	ATAC
17_5487164_C_G	17_5584077_5584825_ATAC_peak_43721	-0.103602	4.63909e-06	0.021698	0.0469779	NA	NA	NA	ATAC
17_7035911_C_T	17_7132577_7133030_ATAC_peak_43766	-0.374265	6.64067e-10	4.0427e-05	2.18208e-05	NA	NA	NA	ATAC
17_8801246_A_ATG	17_8898935_8899456_ATAC_peak_43932	-0.313284	1.17704e-09	0.000129082	4.07224e-05	NA	NA	NA	ATAC
17_14088545_C_T	17_14205893_14206211_ATAC_peak_44029	0.925888	7.52214e-07	0.00693578	0.00733316	NA	NA	NA	ATAC
17_15549568_A_G	17_15645592_15646256_ATAC_peak_44068	0.285249	4.5864e-08	0.000772601	0.000566091	NA	NA	NA	ATAC
17_18135401_G_A	17_18225299_18226014_ATAC_peak_44218	-0.0804021	2.82384e-06	0.00858793	0.0185785	NA	NA	NA	ATAC
17_18581060_G_A	17_18681849_18682526_ATAC_peak_44233	0.310626	4.90015e-10	3.53501e-05	1.10041e-05	NA	NA	NA	ATAC
17_18684122_GT_G	17_18780439_18781490_ATAC_peak_44236	0.188962	4.29515e-11	1.16803e-05	2.40278e-06	NA	NA	NA	ATAC
17_26698470_T_C	17_28371200_28371800_ATAC_peak_44562	-0.206977	4.89034e-06	0.00606105	0.017783	NA	NA	NA	ATAC
17_26996341_C_G	17_28719395_28720269_ATAC_peak_44584	-0.0861526	4.68351e-06	0.0016017	0.00947957	NA	NA	NA	ATAC
17_27053568_A_G	17_28726018_28726635_ATAC_peak_44585	-0.209837	2.27938e-07	0.000155276	0.000805289	NA	NA	NA	ATAC
17_28088459_C_T	17_29760309_29761642_ATAC_peak_44662	-0.0571043	2.98397e-05	0.00525784	0.00545039	NA	NA	NA	ATAC
17_29104706_GTTAATATAT_G	17_30731111_30732042_ATAC_peak_44698	-0.203589	5.12689e-09	8.13331e-05	0.000196242	NA	NA	NA	ATAC
17_29646032_A_G	17_31321386_31321890_ATAC_peak_44727	-0.129414	3.27278e-06	0.00380521	0.00565264	NA	NA	NA	ATAC
17_30844384_T_C	17_32503140_32503874_ATAC_peak_44773	-0.174733	5.41774e-06	0.0102557	0.026842	NA	NA	NA	ATAC
17_30846334_G_C	17_32519138_32519982_ATAC_peak_44776	-0.401181	7.74779e-09	0.000133047	0.000137819	NA	NA	NA	ATAC
17_33575052_G_A	17_35171352_35172133_ATAC_peak_44834	-0.71701	1.06192e-10	9.14166e-05	4.30592e-06	NA	NA	NA	ATAC
17_33570441_C_A	17_35244297_35244749_ATAC_peak_44848	0.242975	5.87245e-10	6.14136e-05	2.62774e-05	NA	NA	NA	ATAC
17_34838547_C_G	17_36544350_36545949_ATAC_peak_44913	-0.0838484	3.04582e-07	0.000909918	0.00076082	NA	NA	NA	ATAC
17_35451367_T_A	17_37089777_37090334_ATAC_peak_44934	0.384116	1.29123e-09	1.81647e-05	2.22253e-05	NA	NA	NA	ATAC
17_38252660_G_A	17_40095960_40096479_ATAC_peak_45110	-0.172866	4.57377e-07	0.00210927	0.00216236	NA	NA	NA	ATAC
17_40271970_A_G	17_42107579_42107982_ATAC_peak_45239	0.226668	5.27234e-06	0.0114431	0.0223564	NA	NA	NA	ATAC
17_43668455_T_G	17_45619982_45620808_ATAC_peak_45514	-0.411404	8.60932e-15	5.0549e-08	3.43404e-09	NA	NA	NA	ATAC
17_44246143_C_A	17_46137603_46138029_ATAC_peak_45532	0.270885	6.73493e-06	0.00799459	0.0378452	NA	NA	NA	ATAC
17_44260845_G_A	17_46194606_46194886_ATAC_peak_45545	0.291449	5.81562e-07	0.000540234	0.00526232	NA	NA	NA	ATAC
17_44270153_CAGG_C	17_46224845_46225523_ATAC_peak_45548	0.439088	1.13418e-10	1.00392e-06	4.26903e-06	NA	NA	NA	ATAC
17_44270153_CAGG_C	17_46286758_46286925_ATAC_peak_45556	0.290547	8.64562e-08	4.78325e-05	0.000702326	NA	NA	NA	ATAC
17_45401335_T_C	17_47323632_47324980_ATAC_peak_45590	-0.392209	1.49125e-08	0.000555219	0.000307301	NA	NA	NA	ATAC
17_47896104_G_GT	17_49763313_49764531_ATAC_peak_45770	0.113389	1.04499e-05	0.00886841	0.0190044	NA	NA	NA	ATAC
17_48578726_C_T	17_50508025_50508631_ATAC_peak_45826	-0.187278	1.79192e-06	0.00893466	0.0149522	NA	NA	NA	ATAC
17_48636534_G_A	17_50546962_50547264_ATAC_peak_45830	-0.190355	3.51686e-06	0.0144145	0.0234139	NA	NA	NA	ATAC
17_58156330_A_G	17_60078043_60079088_ATAC_peak_46153	0.285561	1.66658e-05	0.00711977	0.0459295	NA	NA	NA	ATAC
17_61036940_T_C	17_62965360_62966632_ATAC_peak_46238	0.0951131	3.60866e-06	0.00698179	0.0092967	NA	NA	NA	ATAC
17_62108467_A_G	17_64024997_64026017_ATAC_peak_46294	-0.17601	1.33899e-08	0.000130182	0.0001572	NA	NA	NA	ATAC
17_64169087_T_C	17_66191613_66192570_ATAC_peak_46401	-0.230937	1.2692e-08	0.000570947	0.000467241	NA	NA	NA	ATAC
17_66067692_T_C	17_68101375_68102666_ATAC_peak_46496	-0.270488	2.25562e-08	0.000667245	0.000420001	NA	NA	NA	ATAC
17_66233489_GTCC_G	17_68237341_68238276_ATAC_peak_46511	-0.253197	1.07328e-06	0.012505	0.0164421	NA	NA	NA	ATAC
17_72762646_A_C	17_74748210_74748713_ATAC_peak_46654	-0.12742	1.98755e-09	7.22934e-05	4.50322e-05	NA	NA	NA	ATAC
17_73585544_G_A	17_75588910_75589568_ATAC_peak_46735	0.478521	1.60295e-12	9.78123e-06	2.74443e-07	NA	NA	NA	ATAC
17_73841285_T_C	17_75827481_75828015_ATAC_peak_46760	0.258883	7.41102e-06	0.0159879	0.0368691	NA	NA	NA	ATAC
17_73901143_G_A	17_75904411_75905216_ATAC_peak_46775	-0.128069	4.03129e-06	0.0098519	0.022779	NA	NA	NA	ATAC
17_75103696_T_TC	17_77107480_77107808_ATAC_peak_46870	0.336762	1.45404e-06	0.00859899	0.0127785	NA	NA	NA	ATAC
17_75414980_A_G	17_77409807_77410070_ATAC_peak_46895	-0.404944	4.6631e-08	0.000684965	0.000791619	NA	NA	NA	ATAC
17_76423097_A_G	17_78414750_78415168_ATAC_peak_46993	0.195673	4.26768e-07	0.00368823	0.00558001	NA	NA	NA	ATAC
17_76782146_T_TA	17_78805318_78805568_ATAC_peak_47040	0.295052	1.79974e-06	0.00928581	0.00963717	NA	NA	NA	ATAC
17_78865999_A_C	17_80891363_80892377_ATAC_peak_47158	-0.441172	1.37851e-10	9.14166e-05	1.10041e-05	NA	NA	NA	ATAC
17_79065798_C_G	17_81094807_81095256_ATAC_peak_47171	0.594101	2.9835e-09	0.000331616	0.000143817	NA	NA	NA	ATAC
17_80677587_C_T	17_82716157_82716804_ATAC_peak_47306	-0.191913	4.10154e-08	0.00150014	0.000837201	NA	NA	NA	ATAC
17_80709369_C_T	17_82751303_82752512_ATAC_peak_47309	0.133037	9.89997e-09	0.000405098	0.000273577	NA	NA	NA	ATAC
17_80832467_T_C	17_82893100_82893470_ATAC_peak_47319	0.650001	3.39333e-15	9.12965e-08	3.43404e-09	NA	NA	NA	ATAC
17_81001852_TAA_T	17_83051193_83052124_ATAC_peak_47323	-0.0694296	4.43384e-07	0.00699963	0.00680982	NA	NA	NA	ATAC
18_714666_A_G	18_712244_712913_ATAC_peak_47374	0.280297	6.25085e-08	0.00119215	0.00117027	NA	NA	NA	ATAC
18_2994797_G_C	18_2994623_2994885_ATAC_peak_47462	0.284757	6.58785e-07	0.00475781	0.00671529	NA	NA	NA	ATAC
18_5463430_G_C	18_5456450_5456961_ATAC_peak_47566	-0.477071	5.39966e-08	0.000624478	0.000734501	NA	NA	NA	ATAC
18_9156350_G_A	18_9090933_9091609_ATAC_peak_47620	0.165114	1.18768e-07	0.00224374	0.00178077	NA	NA	NA	ATAC
18_10554168_G_A	18_10525429_10526761_ATAC_peak_47662	0.0857529	1.23903e-06	0.00781853	0.0127625	NA	NA	NA	ATAC
18_11947326_G_A	18_11946934_11947740_ATAC_peak_47687	-0.349974	5.10712e-07	0.00595794	0.00923891	NA	NA	NA	ATAC
18_21718945_A_G	18_24138486_24139206_ATAC_peak_48027	-0.201321	7.59439e-08	0.00116079	0.000987355	NA	NA	NA	ATAC
18_29250391_GATGA_G	18_31684658_31685710_ATAC_peak_48312	-0.241986	1.39011e-06	0.00769004	0.00974422	NA	NA	NA	ATAC
18_32957283_T_C	18_35376382_35377431_ATAC_peak_48479	0.204794	1.74752e-09	4.40035e-05	3.38066e-05	NA	NA	NA	ATAC
18_34505591_C_T	18_36828208_36829409_ATAC_peak_48515	0.0743481	3.07859e-09	6.06465e-05	5.17487e-05	NA	NA	NA	ATAC
18_36154732_C_CT	18_38575606_38576055_ATAC_peak_48540	-0.577255	4.50598e-12	3.4026e-06	6.12879e-07	NA	NA	NA	ATAC
18_36154732_C_CT	18_38576402_38577188_ATAC_peak_48541	-0.551297	3.71647e-15	5.36341e-08	3.43404e-09	NA	NA	NA	ATAC
18_43267408_T_G	18_45686623_45687919_ATAC_peak_48747	-0.171567	2.21006e-06	0.0144145	0.0236301	NA	NA	NA	ATAC
18_46520142_C_T	18_48996924_48997335_ATAC_peak_48897	-0.383361	2.35117e-12	2.17122e-06	3.73016e-07	NA	NA	NA	ATAC
18_51615155_AAAAAAG_A	18_54129441_54130007_ATAC_peak_49011	-0.20304	5.28701e-06	0.0131631	0.0256324	NA	NA	NA	ATAC
18_51778374_CT_C	18_54268620_54270296_ATAC_peak_49032	-0.0906718	2.65017e-07	0.00247855	0.00369076	NA	NA	NA	ATAC
18_51838713_G_C	18_54284658_54285467_ATAC_peak_49034	-0.353984	6.11645e-11	1.95496e-05	4.09278e-06	NA	NA	NA	ATAC
18_55985124_A_G	18_58297131_58297570_ATAC_peak_49123	-0.300765	3.79792e-07	0.003243	0.00408542	NA	NA	NA	ATAC
18_55969651_G_T	18_58303317_58303648_ATAC_peak_49126	-0.290154	2.41206e-07	0.00240948	0.00282417	NA	NA	NA	ATAC
18_55977905_A_G	18_58310331_58310912_ATAC_peak_49128	-0.238939	5.66728e-07	0.00448087	0.00583236	NA	NA	NA	ATAC
18_55983330_T_C	18_58321875_58322330_ATAC_peak_49132	-0.292908	6.728e-06	0.0297581	0.0426249	NA	NA	NA	ATAC
18_61637819_A_C	18_63969818_63970791_ATAC_peak_49427	-0.205633	3.86347e-09	9.01885e-05	0.000102265	NA	NA	NA	ATAC
18_68220155_A_G	18_70553030_70553867_ATAC_peak_49970	-0.668378	8.41893e-07	0.0046821	0.00817526	NA	NA	NA	ATAC
18_68368711_C_T	18_70672081_70673038_ATAC_peak_49985	0.224515	2.88102e-06	0.00915707	0.017912	NA	NA	NA	ATAC
18_72269455_G_T	18_74597126_74598795_ATAC_peak_50222	-0.0800856	1.83854e-06	0.00534055	0.0121664	NA	NA	NA	ATAC
18_74782069_A_C	18_77069914_77070228_ATAC_peak_50312	0.391539	9.15386e-10	9.15777e-05	4.99568e-05	NA	NA	NA	ATAC
18_74757361_T_C	18_77099626_77099825_ATAC_peak_50317	0.177267	3.29568e-06	0.0280199	0.0453862	NA	NA	NA	ATAC
18_74847098_C_CT	18_77140453_77141139_ATAC_peak_50331	-0.442114	3.00543e-11	1.97406e-05	4.19949e-06	NA	NA	NA	ATAC
18_77008304_T_TA	18_79245495_79245961_ATAC_peak_50369	-0.232799	4.69684e-08	0.000664152	0.00063393	NA	NA	NA	ATAC
18_77107934_T_C	18_79378939_79379287_ATAC_peak_50376	-0.287495	1.62205e-06	0.00856304	0.0153423	NA	NA	NA	ATAC
19_995943_T_G	19_996376_996760_ATAC_peak_50538	0.363557	8.6664e-10	8.6184e-05	4.07224e-05	NA	NA	NA	ATAC
19_1030431_C_T	19_1030502_1030828_ATAC_peak_50547	0.324591	2.04943e-07	0.00386513	0.00375502	NA	NA	NA	ATAC
19_1096911_A_G	19_1095850_1096053_ATAC_peak_50565	-0.471484	5.25019e-11	2.26302e-05	4.05753e-06	NA	NA	NA	ATAC
19_4335513_T_G	19_4328038_4328740_ATAC_peak_50924	0.206524	7.52132e-08	0.000785643	0.000874926	NA	NA	NA	ATAC
19_4663475_C_T	19_4636161_4636404_ATAC_peak_50943	-0.426792	6.91035e-10	0.000410663	2.79439e-05	NA	NA	NA	ATAC
19_8463460_C_T	19_8396646_8396896_ATAC_peak_51187	0.250933	9.50083e-08	0.00139861	0.00136212	NA	NA	NA	ATAC
19_10223427_G_A	19_10104475_10105063_ATAC_peak_51249	0.124017	7.48258e-06	0.0156388	0.041046	NA	NA	NA	ATAC
19_11051716_C_CAGAT	19_10960275_10961365_ATAC_peak_51339	0.0885504	1.42905e-06	0.0057721	0.00688108	NA	NA	NA	ATAC
19_12728148_A_C	19_12613457_12614018_ATAC_peak_51442	-0.134123	1.13135e-05	0.00769004	0.0167978	NA	NA	NA	ATAC
19_12982233_C_A	19_12872939_12873562_ATAC_peak_51486	0.710208	4.8957e-06	0.00591013	0.0113254	NA	NA	NA	ATAC
19_14718248_C_T	19_14571615_14572286_ATAC_peak_51665	-0.213347	1.67918e-06	0.0147598	0.0193704	NA	NA	NA	ATAC
19_17108053_C_T	19_17001434_17002198_ATAC_peak_51789	-0.582997	1.12572e-10	1.21896e-05	5.83284e-06	NA	NA	NA	ATAC
19_18135738_C_T	19_18000523_18001428_ATAC_peak_51883	-0.150546	3.37735e-07	0.00228831	0.00428657	NA	NA	NA	ATAC
19_18837459_T_C	19_18700418_18701260_ATAC_peak_51976	0.125047	1.51763e-06	0.0110959	0.0128383	NA	NA	NA	ATAC
19_21601974_C_T	19_21328889_21329586_ATAC_peak_52094	0.224734	6.5603e-08	0.000331001	0.000714421	NA	NA	NA	ATAC
19_21728019_A_G	19_21568891_21569475_ATAC_peak_52105	0.470017	5.06334e-07	0.00286912	0.00769825	NA	NA	NA	ATAC
19_22255799_T_TA	19_22052082_22052810_ATAC_peak_52117	0.405933	1.21366e-11	5.09631e-06	1.27559e-06	NA	NA	NA	ATAC
19_35494834_G_C	19_35000683_35001432_ATAC_peak_52346	-0.222483	9.80083e-07	0.00650124	0.00947957	NA	NA	NA	ATAC
19_37424801_T_G	19_36972916_36973711_ATAC_peak_52462	0.199769	1.84366e-06	0.00663116	0.00980176	NA	NA	NA	ATAC
19_38022917_A_T	19_37506134_37506978_ATAC_peak_52481	0.155397	9.41012e-06	0.00971927	0.0399605	NA	NA	NA	ATAC
19_38997459_G_C	19_38506751_38507520_ATAC_peak_52517	-0.621415	6.60697e-09	0.000568673	0.000135174	NA	NA	NA	ATAC
19_40700671_TG_T	19_40190514_40191678_ATAC_peak_52644	0.192422	1.70138e-08	0.000333179	0.000307301	NA	NA	NA	ATAC
19_45605808_A_T	19_45091465_45091835_ATAC_peak_52958	-0.425961	1.5105e-10	1.97406e-05	7.13865e-06	NA	NA	NA	ATAC
19_46147527_T_C	19_45645351_45645956_ATAC_peak_53031	0.205379	2.61505e-10	3.54756e-05	1.31849e-05	NA	NA	NA	ATAC
19_46417429_G_A	19_45902278_45903235_ATAC_peak_53057	-0.168756	1.73687e-06	0.0152476	0.0211121	NA	NA	NA	ATAC
19_48758959_T_C	19_48255525_48255996_ATAC_peak_53233	-0.248559	9.54263e-10	0.000144058	4.69176e-05	NA	NA	NA	ATAC
19_49956460_GTAGCCCCACCCCATTCCCAT_G	19_49453022_49453631_ATAC_peak_53374	-0.0875785	6.32414e-06	0.0123897	0.0299057	NA	NA	NA	ATAC
19_49969934_G_A	19_49470244_49470609_ATAC_peak_53379	-0.273991	2.14772e-08	0.000309673	0.000354444	NA	NA	NA	ATAC
19_53361483_C_CTCTT	19_52857181_52857791_ATAC_peak_53561	-0.252339	1.80486e-06	0.00871897	0.0164721	NA	NA	NA	ATAC
19_54960206_T_C	19_54448360_54449677_ATAC_peak_53650	-0.0952519	2.85488e-08	0.00044718	0.000472843	NA	NA	NA	ATAC
19_58790095_C_T	19_58278253_58279006_ATAC_peak_53829	0.109251	3.18522e-06	0.014077	0.0218812	NA	NA	NA	ATAC
19_58898436_T_C	19_58386500_58387354_ATAC_peak_53838	-0.120904	7.92884e-08	0.000558548	0.000927174	NA	NA	NA	ATAC
1_1176433_A_G	1_1173558_1173935_ATAC_peak_59	-0.476032	6.81161e-07	0.0024762	0.00679953	NA	NA	NA	ATAC
1_1669142_A_C	1_1692342_1693199_ATAC_peak_114	-0.320992	1.04909e-06	0.00224374	0.00462977	NA	NA	NA	ATAC
1_1823093_CAGAG_C	1_1889917_1891796_ATAC_peak_124	-0.178969	2.54602e-09	4.44976e-05	4.69176e-05	NA	NA	NA	ATAC
1_2472081_C_T	1_2546885_2547387_ATAC_peak_181	0.127527	3.93548e-06	0.0099739	0.0184275	NA	NA	NA	ATAC
1_3748085_G_A	1_3772003_3772807_ATAC_peak_261	-0.15433	6.0251e-07	0.00461938	0.00692676	NA	NA	NA	ATAC
1_8085328_C_T	1_7930629_7931649_ATAC_peak_396	0.13536	2.11164e-06	0.0127411	0.0187387	NA	NA	NA	ATAC
1_8215938_G_A	1_8152521_8153600_ATAC_peak_411	0.138028	4.63145e-06	0.016531	0.0348727	NA	NA	NA	ATAC
1_8484823_G_A	1_8423355_8424803_ATAC_peak_427	-0.209214	4.5017e-11	1.16803e-05	2.00129e-06	NA	NA	NA	ATAC
1_8960153_G_A	1_8899763_8900215_ATAC_peak_466	-0.3088	1.5715e-07	0.00179201	0.00205481	NA	NA	NA	ATAC
1_9335745_C_T	1_9275491_9275846_ATAC_peak_484	-0.603915	3.72731e-10	5.7543e-05	2.13234e-05	NA	NA	NA	ATAC
1_15961727_G_GA	1_15620168_15620424_ATAC_peak_743	-0.256267	9.08248e-08	0.000664152	0.000970447	NA	NA	NA	ATAC
1_16162731_C_T	1_15836852_15837179_ATAC_peak_754	-0.231776	1.1389e-06	0.00668797	0.012941	NA	NA	NA	ATAC
1_17287414_T_C	1_16895585_16896641_ATAC_peak_816	-0.250433	1.08302e-05	0.00749532	0.0179399	NA	NA	NA	ATAC
1_17311882_T_C	1_17011298_17012099_ATAC_peak_828	0.0890211	1.00437e-05	0.0242432	0.0487906	NA	NA	NA	ATAC
1_20013785_G_C	1_19687751_19688643_ATAC_peak_901	-0.599239	3.51391e-12	1.55525e-06	5.08277e-07	NA	NA	NA	ATAC
1_21766663_C_G	1_21439707_21440210_ATAC_peak_966	0.688952	1.78666e-13	4.74428e-07	6.38012e-08	NA	NA	NA	ATAC
1_22283735_T_C	1_21956946_21957511_ATAC_peak_987	-0.28714	4.29464e-07	0.00461938	0.00609217	NA	NA	NA	ATAC
1_22341714_C_T	1_22018933_22019442_ATAC_peak_989	0.356695	2.8841e-07	0.00358261	0.00438771	NA	NA	NA	ATAC
1_24513613_C_A	1_24187083_24187432_ATAC_peak_1088	0.417115	2.11888e-08	0.000637429	0.000474759	NA	NA	NA	ATAC
1_25079359_G_A	1_24744857_24745434_ATAC_peak_1130	0.0895121	1.21573e-05	0.00784314	0.0211895	NA	NA	NA	ATAC
1_26617264_G_A	1_26201014_26201611_ATAC_peak_1231	1.30467	1.58624e-11	5.73704e-06	1.60259e-06	NA	NA	NA	ATAC
1_28213983_G_C	1_27886821_27887564_ATAC_peak_1395	-0.179597	7.42484e-06	0.00998219	0.0248042	NA	NA	NA	ATAC
1_36616337_C_T	1_36161697_36162457_ATAC_peak_1724	0.188835	2.4386e-06	0.0044894	0.00788442	NA	NA	NA	ATAC
1_38156343_G_A	1_37690451_37690731_ATAC_peak_1777	-0.397477	4.76767e-10	8.7871e-05	2.43525e-05	NA	NA	NA	ATAC
1_38456444_CAA_C	1_37995596_37996073_ATAC_peak_1792	0.338895	2.15976e-09	6.06465e-05	5.04255e-05	NA	NA	NA	ATAC
1_40151793_C_T	1_39691014_39692069_ATAC_peak_1862	-0.169147	3.03398e-07	0.003956	0.0041003	NA	NA	NA	ATAC
1_40204424_A_T	1_39738601_39738986_ATAC_peak_1866	-0.248367	6.12617e-10	7.79565e-05	2.82652e-05	NA	NA	NA	ATAC
1_42371414_C_T	1_41897886_41898634_ATAC_peak_1998	0.256001	5.29739e-07	0.00347123	0.00333319	NA	NA	NA	ATAC
1_42368339_G_C	1_41917989_41918195_ATAC_peak_2000	-0.116479	1.00672e-05	0.0232701	0.0348228	NA	NA	NA	ATAC
1_42370787_T_C	1_41919674_41920346_ATAC_peak_2001	0.14735	1.32095e-07	0.00130928	0.00099711	NA	NA	NA	ATAC
1_46864653_A_AT	1_46347989_46348360_ATAC_peak_2175	-0.213992	1.46939e-05	0.0222687	0.0428083	NA	NA	NA	ATAC
1_47182468_T_G	1_46718704_46719447_ATAC_peak_2202	0.109006	1.00393e-06	0.00351137	0.00765575	NA	NA	NA	ATAC
1_49242748_G_A	1_48776554_48777121_ATAC_peak_2246	-0.372752	1.19612e-05	0.0159703	0.0275347	NA	NA	NA	ATAC
1_53114736_T_C	1_52685981_52686516_ATAC_peak_2329	0.171788	1.06655e-06	0.00405053	0.00755964	NA	NA	NA	ATAC
1_53307957_G_T	1_52927050_52928037_ATAC_peak_2339	-0.176989	9.34383e-06	0.00901013	0.038645	NA	NA	NA	ATAC
1_55723817_A_G	1_55257907_55258276_ATAC_peak_2437	0.185877	5.81555e-07	0.00557744	0.00718159	NA	NA	NA	ATAC
1_62103029_A_G	1_61641456_61641982_ATAC_peak_2535	-0.336997	9.11604e-08	0.0014566	0.00164114	NA	NA	NA	ATAC
1_65403144_G_A	1_64923415_64923647_ATAC_peak_2622	0.22973	2.73575e-06	0.0116542	0.0215193	NA	NA	NA	ATAC
1_65465019_T_C	1_65002193_65003106_ATAC_peak_2637	0.498148	7.70526e-14	7.13681e-07	2.26153e-08	NA	NA	NA	ATAC
1_66548359_G_A	1_66182061_66182850_ATAC_peak_2676	0.211316	7.14773e-06	0.0151634	0.0351469	NA	NA	NA	ATAC
1_66766780_T_C	1_66300755_66301458_ATAC_peak_2693	-0.197013	7.87153e-08	0.00078739	0.000887675	NA	NA	NA	ATAC
1_67209818_G_A	1_66729010_66729489_ATAC_peak_2728	0.259403	1.83389e-07	0.00224374	0.00291105	NA	NA	NA	ATAC
1_67205722_T_C	1_66769495_66770070_ATAC_peak_2734	-0.193131	2.00357e-07	0.00213266	0.00264949	NA	NA	NA	ATAC
1_67447450_A_G	1_66981365_66982084_ATAC_peak_2751	0.206743	7.05531e-07	0.00342408	0.006328	NA	NA	NA	ATAC
1_70830649_T_C	1_70410375_70411330_ATAC_peak_2870	-0.0719064	4.89893e-07	0.0038339	0.00495187	NA	NA	NA	ATAC
1_75198740_C_A	1_74732081_74732467_ATAC_peak_3083	0.251455	7.10041e-07	0.00402433	0.00645615	NA	NA	NA	ATAC
1_75234550_T_C	1_74732602_74733951_ATAC_peak_3084	0.0951104	1.3001e-08	0.000258622	0.000242053	NA	NA	NA	ATAC
1_76672270_G_A	1_76285656_76286198_ATAC_peak_3129	-0.361331	4.63086e-08	0.00160139	0.000927174	NA	NA	NA	ATAC
1_77897238_G_T	1_77430860_77431890_ATAC_peak_3167	0.306819	4.1353e-09	0.000321769	0.000150092	NA	NA	NA	ATAC
1_84560010_A_G	1_84077332_84078576_ATAC_peak_3476	-0.207562	3.74638e-08	0.000560186	0.000382983	NA	NA	NA	ATAC
1_84560010_A_G	1_84090440_84091132_ATAC_peak_3477	-0.255025	1.41423e-06	0.00554103	0.00758559	NA	NA	NA	ATAC
1_85408616_G_T	1_84944740_84945480_ATAC_peak_3538	-0.186005	8.90767e-11	1.76104e-05	4.67524e-06	NA	NA	NA	ATAC
1_85459475_G_A	1_84996575_84997747_ATAC_peak_3542	0.196932	1.18922e-07	0.00165112	0.00172443	NA	NA	NA	ATAC
1_85491271_TA_T	1_85061791_85062424_ATAC_peak_3550	0.141054	9.19572e-07	0.00691268	0.00934374	NA	NA	NA	ATAC
1_87241570_T_C	1_86714244_86714853_ATAC_peak_3602	0.712065	4.14721e-07	0.00212666	0.00338559	NA	NA	NA	ATAC
1_89494615_G_T	1_89028673_89029485_ATAC_peak_3684	0.379586	3.09881e-11	5.01472e-06	1.63405e-06	NA	NA	NA	ATAC
1_89581697_AAT_A	1_89064259_89065425_ATAC_peak_3691	-0.118355	2.93288e-06	0.00709848	0.0151048	NA	NA	NA	ATAC
1_92400126_G_T	1_91948063_91948779_ATAC_peak_3874	0.3602	1.72977e-08	0.000432765	0.000454413	NA	NA	NA	ATAC
1_93335296_T_TTA	1_92960062_92962190_ATAC_peak_3941	0.0673256	2.15406e-06	0.00892642	0.0118775	NA	NA	NA	ATAC
1_95599754_G_A	1_95116628_95117956_ATAC_peak_4026	0.145399	3.47326e-06	0.0192817	0.0294806	NA	NA	NA	ATAC
1_95684883_T_TA	1_95216137_95216911_ATAC_peak_4027	0.332063	1.8672e-06	0.0136791	0.0179619	NA	NA	NA	ATAC
1_99311141_C_T	1_98871000_98871895_ATAC_peak_4139	0.135173	1.15912e-06	0.0060312	0.0108866	NA	NA	NA	ATAC
1_100286036_T_C	1_99820383_99820990_ATAC_peak_4159	-0.481583	1.27249e-11	5.21055e-06	9.75203e-07	NA	NA	NA	ATAC
1_100859518_A_AAT	1_100390529_100390806_ATAC_peak_4188	-0.238427	5.69059e-06	0.0116298	0.0263789	NA	NA	NA	ATAC
1_100930254_C_T	1_100391581_100391991_ATAC_peak_4189	-0.202008	1.23529e-06	0.00449892	0.00769908	NA	NA	NA	ATAC
1_100887616_G_A	1_100414423_100415064_ATAC_peak_4196	0.321525	2.11034e-07	0.00137688	0.00161663	NA	NA	NA	ATAC
1_107583641_A_T	1_107056374_107057573_ATAC_peak_4692	-0.318664	1.99157e-15	2.62887e-08	2.03812e-09	NA	NA	NA	ATAC
1_108742123_C_G	1_108199791_108200502_ATAC_peak_4756	0.128251	1.47518e-06	0.00818008	0.0120764	NA	NA	NA	ATAC
1_109407135_G_C	1_108876533_108877307_ATAC_peak_4786	-0.159419	5.09613e-06	0.0263266	0.0425207	NA	NA	NA	ATAC
1_110198727_C_G	1_109655571_109656448_ATAC_peak_4837	-0.236505	5.08013e-06	0.0168979	0.027018	NA	NA	NA	ATAC
1_110282972_T_G	1_109739611_109740504_ATAC_peak_4840	-0.257244	1.0871e-09	5.426e-05	3.45458e-05	NA	NA	NA	ATAC
1_111330007_C_T	1_110786901_110787902_ATAC_peak_4914	-0.41313	1.22982e-11	9.11703e-06	1.39436e-06	NA	NA	NA	ATAC
1_112167255_C_T	1_111624415_111624737_ATAC_peak_4980	-0.415585	1.13405e-13	3.14438e-07	3.7543e-08	NA	NA	NA	ATAC
1_115116365_TTC_T	1_114482443_114482889_ATAC_peak_5096	0.340219	6.87237e-06	0.012505	0.0232612	NA	NA	NA	ATAC
1_117900918_G_A	1_117357915_117358289_ATAC_peak_5257	-0.295932	1.0428e-06	0.00785872	0.0130448	NA	NA	NA	ATAC
1_119682228_T_A	1_119139459_119139781_ATAC_peak_5303	-0.412254	4.43719e-11	1.346e-05	2.81553e-06	NA	NA	NA	ATAC
1_144474542_T_C	1_120913552_120914300_ATAC_peak_5369	0.531489	7.65383e-06	0.000625895	0.000559584	NA	NA	NA	ATAC
1_144474542_T_C	1_120941877_120942792_ATAC_peak_5371	0.0770469	0.000487181	0.0142489	0.0171297	NA	NA	NA	ATAC
1_146520738_A_G	1_147084241_147085228_ATAC_peak_6161	0.359502	9.43293e-07	0.0059961	0.00785084	NA	NA	NA	ATAC
1_147761344_C_T	1_148334319_148335237_ATAC_peak_6206	-0.220399	5.38291e-06	0.00325922	0.0155036	NA	NA	NA	ATAC
1_150612360_T_G	1_150579114_150579949_ATAC_peak_6342	-0.117137	2.87852e-07	0.00255318	0.0019104	NA	NA	NA	ATAC
1_154225344_T_C	1_154265570_154265843_ATAC_peak_6535	0.165287	7.85153e-06	0.0179645	0.0379863	NA	NA	NA	ATAC
1_154361788_G_A	1_154386287_154387229_ATAC_peak_6551	0.348047	6.16131e-08	0.000785643	0.00106944	NA	NA	NA	ATAC
1_154505857_C_T	1_154464805_154465204_ATAC_peak_6571	0.273158	1.13085e-06	0.00362523	0.0111636	NA	NA	NA	ATAC
1_154582129_T_C	1_154609430_154609826_ATAC_peak_6582	0.230038	7.84322e-10	3.40031e-05	2.19631e-05	NA	NA	NA	ATAC
1_155142927_G_A	1_155194214_155194994_ATAC_peak_6642	0.178858	1.08383e-07	0.000611061	0.000614817	NA	NA	NA	ATAC
1_157705725_C_T	1_157695286_157695697_ATAC_peak_6822	0.214626	6.32928e-06	0.0131343	0.0313411	NA	NA	NA	ATAC
1_157674997_G_T	1_157700678_157701097_ATAC_peak_6825	0.257886	4.2565e-07	0.00302623	0.00359235	NA	NA	NA	ATAC
1_160728649_G_T	1_160767703_160768540_ATAC_peak_6994	0.156914	6.99976e-06	0.0203939	0.0448459	NA	NA	NA	ATAC
1_163292040_T_C	1_163321206_163322304_ATAC_peak_7111	0.0822653	2.10887e-08	0.000540234	0.000571586	NA	NA	NA	ATAC
1_165572175_C_T	1_165601735_165601858_ATAC_peak_7138	-0.203874	2.53412e-06	0.0170226	0.0282787	NA	NA	NA	ATAC
1_165896634_C_T	1_165927125_165928341_ATAC_peak_7159	-0.305661	3.93866e-07	0.00303595	0.00380943	NA	NA	NA	ATAC
1_167623320_G_A	1_167642107_167642496_ATAC_peak_7253	-0.275217	1.00773e-07	0.00162048	0.00204337	NA	NA	NA	ATAC
1_168312854_A_G	1_168362853_168363370_ATAC_peak_7290	0.207388	2.8714e-06	0.0101368	0.0173186	NA	NA	NA	ATAC
1_168980875_A_G	1_169108980_169109102_ATAC_peak_7324	-0.332826	7.86061e-06	0.0201148	0.0422393	NA	NA	NA	ATAC
1_169396620_C_G	1_169427024_169427515_ATAC_peak_7336	0.347803	1.32414e-06	0.00449892	0.00752486	NA	NA	NA	ATAC
1_169542187_TTTC_T	1_169571485_169571838_ATAC_peak_7344	-0.519991	3.56919e-08	0.00161778	0.000702172	NA	NA	NA	ATAC
1_169542135_C_T	1_169572049_169572544_ATAC_peak_7345	-0.439127	2.08349e-09	9.79117e-05	7.15357e-05	NA	NA	NA	ATAC
1_169652772_T_C	1_169667110_169668060_ATAC_peak_7358	-0.233249	3.66307e-06	0.0179352	0.0450125	NA	NA	NA	ATAC
1_169717555_C_A	1_169794317_169795314_ATAC_peak_7375	0.128654	1.23758e-06	0.00650874	0.0188359	NA	NA	NA	ATAC
1_169765340_A_G	1_169891117_169891327_ATAC_peak_7381	0.203983	3.21192e-10	3.2496e-05	1.81313e-05	NA	NA	NA	ATAC
1_170501521_AC_A	1_170531432_170532490_ATAC_peak_7397	-0.16851	1.68636e-05	0.0207838	0.0482547	NA	NA	NA	ATAC
1_171729930_C_T	1_171842005_171842377_ATAC_peak_7435	0.309047	7.76487e-06	0.0221705	0.0452482	NA	NA	NA	ATAC
1_172363526_A_G	1_172450614_172451413_ATAC_peak_7470	0.619644	3.41388e-11	1.45531e-05	2.40278e-06	NA	NA	NA	ATAC
1_172627864_A_T	1_172746044_172746581_ATAC_peak_7501	0.210764	1.29601e-05	0.0200316	0.0435858	NA	NA	NA	ATAC
1_179259030_A_T	1_179293314_179294339_ATAC_peak_7669	0.0999618	7.72622e-10	0.000106416	3.47318e-05	NA	NA	NA	ATAC
1_179287245_A_G	1_179317315_179318116_ATAC_peak_7673	-0.263169	3.79249e-07	0.00564095	0.0058819	NA	NA	NA	ATAC
1_179783922_T_A	1_179814461_179815410_ATAC_peak_7682	-0.212053	1.05828e-11	6.84893e-06	1.17133e-06	NA	NA	NA	ATAC
1_180923595_G_A	1_180953697_180954509_ATAC_peak_7724	-0.205271	2.39516e-07	0.00337935	0.00260944	NA	NA	NA	ATAC
1_183415318_A_G	1_183470145_183470508_ATAC_peak_7807	0.0832927	4.87889e-07	0.00240774	0.0026144	NA	NA	NA	ATAC
1_185409061_A_G	1_185439519_185440426_ATAC_peak_7904	-0.529683	1.96966e-10	1.2333e-05	7.37293e-06	NA	NA	NA	ATAC
1_185532918_TTAA_T	1_185566893_185567671_ATAC_peak_7911	0.0958774	3.71116e-06	0.00922721	0.0167978	NA	NA	NA	ATAC
1_192596621_C_T	1_192609050_192609485_ATAC_peak_8587	-0.322702	8.70681e-07	0.00386167	0.00770704	NA	NA	NA	ATAC
1_193257845_A_G	1_193367829_193368714_ATAC_peak_8638	-0.319605	7.72712e-06	0.0111798	0.0216535	NA	NA	NA	ATAC
1_196692470_A_C	1_196723107_196723737_ATAC_peak_8946	-0.186382	1.12437e-06	0.00241935	0.00503909	NA	NA	NA	ATAC
1_198583381_A_C	1_198598710_198599339_ATAC_peak_9077	-0.414229	3.63486e-06	0.0137368	0.0305518	NA	NA	NA	ATAC
1_199213309_T_C	1_199225868_199226512_ATAC_peak_9165	0.170282	4.00943e-06	0.0149274	0.0294806	NA	NA	NA	ATAC
1_205767885_G_A	1_205849678_205850351_ATAC_peak_9546	-0.980642	5.57218e-13	1.38304e-06	1.04993e-07	NA	NA	NA	ATAC
1_206875697_C_T	1_206703602_206703973_ATAC_peak_9596	0.444999	3.07867e-08	0.000625895	0.000493439	NA	NA	NA	ATAC
1_207485011_C_T	1_207320843_207321918_ATAC_peak_9652	-0.108937	6.40087e-10	2.28503e-05	1.64738e-05	NA	NA	NA	ATAC
1_209993366_AT_A	1_209805784_209806482_ATAC_peak_9738	0.643263	5.31017e-14	2.04814e-07	1.60705e-08	NA	NA	NA	ATAC
1_210620017_C_T	1_210446437_210446796_ATAC_peak_9763	-0.431699	1.23378e-06	0.0146029	0.0211161	NA	NA	NA	ATAC
1_210830320_T_C	1_210653856_210654197_ATAC_peak_9766	0.310958	3.56155e-06	0.0317854	0.0286113	NA	NA	NA	ATAC
1_211780014_C_G	1_211606478_211606814_ATAC_peak_9798	0.426256	1.48927e-09	0.000247795	5.46385e-05	NA	NA	NA	ATAC
1_211846876_G_A	1_211675023_211676018_ATAC_peak_9805	-0.0959569	7.71764e-08	0.00121161	0.00117052	NA	NA	NA	ATAC
1_212359708_G_A	1_212186515_212186856_ATAC_peak_9829	0.296034	4.80567e-07	0.00557744	0.00616075	NA	NA	NA	ATAC
1_213000131_T_C	1_212857639_212858502_ATAC_peak_9885	-0.0960442	2.17001e-06	0.0103271	0.0200749	NA	NA	NA	ATAC
1_214454471_G_A	1_214280476_214281760_ATAC_peak_9911	-0.0810346	4.51236e-07	0.004622	0.0061633	NA	NA	NA	ATAC
1_221959339_T_C	1_221794184_221794628_ATAC_peak_10145	0.403335	5.36792e-08	0.00145103	0.00107094	NA	NA	NA	ATAC
1_226847742_G_A	1_226690401_226691618_ATAC_peak_10381	-0.178827	3.00521e-09	0.000381271	7.64799e-05	NA	NA	NA	ATAC
1_227957012_A_G	1_227765976_227766643_ATAC_peak_10425	-0.187322	9.1075e-07	0.00456518	0.00813138	NA	NA	NA	ATAC
1_228277048_A_G	1_228173905_228174121_ATAC_peak_10456	-0.188408	3.23115e-06	0.00553682	0.00830484	NA	NA	NA	ATAC
1_228386374_C_T	1_228174477_228174763_ATAC_peak_10457	-0.274252	1.23148e-05	0.0194583	0.0243318	NA	NA	NA	ATAC
1_229442108_C_CT	1_229327798_229328036_ATAC_peak_10515	0.207844	4.49814e-06	0.0111139	0.0258784	NA	NA	NA	ATAC
1_231760052_AT_A	1_231626422_231627586_ATAC_peak_10593	-0.225493	2.70176e-08	0.000513806	0.000248463	NA	NA	NA	ATAC
1_234447432_G_C	1_234214002_234214532_ATAC_peak_10649	0.288006	9.9328e-07	0.0105334	0.0125572	NA	NA	NA	ATAC
1_234449697_C_T	1_234309699_234310224_ATAC_peak_10654	0.285761	1.20936e-07	0.00215664	0.00216236	NA	NA	NA	ATAC
1_236031533_G_C	1_235867922_235868366_ATAC_peak_10780	0.159085	4.19456e-07	0.00264563	0.00387576	NA	NA	NA	ATAC
1_236744268_C_T	1_236533765_236534646_ATAC_peak_10814	0.241958	1.6569e-06	0.00963258	0.0138508	NA	NA	NA	ATAC
1_236747891_T_C	1_236545559_236546059_ATAC_peak_10815	0.176112	5.66488e-06	0.022383	0.0393398	NA	NA	NA	ATAC
1_239855288_A_G	1_239718632_239720145_ATAC_peak_10933	-0.242103	1.30581e-06	0.00703105	0.00991911	NA	NA	NA	ATAC
1_244487737_G_A	1_244322998_244323271_ATAC_peak_11051	0.508415	1.07757e-07	0.00164557	0.00168931	NA	NA	NA	ATAC
1_244488580_A_G	1_244325154_244325733_ATAC_peak_11053	0.412504	5.55842e-06	0.0181422	0.0419038	NA	NA	NA	ATAC
1_246270452_G_A	1_246080660_246081507_ATAC_peak_11094	0.359077	3.52009e-07	0.00435564	0.00680982	NA	NA	NA	ATAC
1_246277467_C_T	1_246117063_246117869_ATAC_peak_11095	-0.365647	3.16895e-11	0.000231084	3.51794e-06	NA	NA	NA	ATAC
1_246876840_C_T	1_246698851_246699433_ATAC_peak_11124	0.30635	6.16176e-09	0.000467756	0.000191244	NA	NA	NA	ATAC
1_248567366_C_T	1_248404154_248404232_ATAC_peak_11182	-0.624504	2.60076e-09	6.97576e-05	7.04369e-05	NA	NA	NA	ATAC
20_849993_C_G	20_856275_856688_ATAC_peak_64792	-0.383181	4.25381e-06	0.0251691	0.0433648	NA	NA	NA	ATAC
20_3888337_G_A	20_3906737_3907717_ATAC_peak_64960	-0.1523	1.1133e-06	0.00663116	0.0109138	NA	NA	NA	ATAC
20_4063215_T_C	20_4082408_4083006_ATAC_peak_64967	-0.30753	4.01924e-08	0.00182207	0.00118046	NA	NA	NA	ATAC
20_4791190_G_A	20_4814097_4815109_ATAC_peak_64991	0.108056	1.37073e-06	0.0131631	0.0188998	NA	NA	NA	ATAC
20_5510185_C_A	20_5529416_5529914_ATAC_peak_65017	-0.276074	1.08356e-07	0.00154263	0.00197515	NA	NA	NA	ATAC
20_10015729_C_A	20_10034705_10035306_ATAC_peak_65119	-0.165506	4.26691e-10	4.44976e-05	2.38315e-05	NA	NA	NA	ATAC
20_16596613_G_A	20_16572863_16573726_ATAC_peak_65201	-0.445479	1.797e-11	0.000137901	2.42747e-06	NA	NA	NA	ATAC
20_16555620_G_C	20_16574617_16575232_ATAC_peak_65202	-0.569509	4.49128e-11	0.000141856	4.81032e-06	NA	NA	NA	ATAC
20_18573319_C_CT	20_18566794_18567638_ATAC_peak_65251	-0.0808125	1.11967e-06	0.00496058	0.0109168	NA	NA	NA	ATAC
20_21528881_C_T	20_21547935_21548698_ATAC_peak_65314	-0.153489	1.30504e-08	0.000474048	0.000198336	NA	NA	NA	ATAC
20_23337233_A_G	20_23407875_23408351_ATAC_peak_65343	-0.263144	4.60147e-06	0.0123593	0.0286993	NA	NA	NA	ATAC
20_24973247_C_A	20_24948719_24949439_ATAC_peak_65382	-0.526901	1.8892e-07	0.00123112	0.00263096	NA	NA	NA	ATAC
20_25071513_G_A	20_25090377_25091189_ATAC_peak_65400	-0.300509	7.60616e-07	0.00412086	0.00870662	NA	NA	NA	ATAC
20_25935702_T_C	20_25868165_25868616_ATAC_peak_65439	0.351954	5.61648e-07	0.000224758	0.00293452	NA	NA	NA	ATAC
20_30254548_G_A	20_31666661_31666952_ATAC_peak_65737	0.326994	1.01461e-05	0.00779969	0.0479016	NA	NA	NA	ATAC
20_30907330_TAC_T	20_32231848_32232194_ATAC_peak_65771	-0.116827	2.05791e-05	0.00656618	0.0325329	NA	NA	NA	ATAC
20_31401736_C_T	20_32819673_32820571_ATAC_peak_65825	0.109715	1.60905e-06	0.00935285	0.0133134	NA	NA	NA	ATAC
20_43329007_C_T	20_44683464_44683816_ATAC_peak_66266	-0.615214	9.85803e-11	5.21055e-06	3.679e-06	NA	NA	NA	ATAC
20_43613825_T_G	20_44978809_44979590_ATAC_peak_66291	0.216964	4.84822e-07	0.00181735	0.00361506	NA	NA	NA	ATAC
20_47701589_T_C	20_49045729_49046912_ATAC_peak_66477	0.0790476	1.03347e-07	0.000629187	0.00103105	NA	NA	NA	ATAC
20_48315377_C_A	20_49701112_49701582_ATAC_peak_66520	0.292837	5.76248e-06	0.0200064	0.0372248	NA	NA	NA	ATAC
20_52565741_CCG_C	20_53948902_53949598_ATAC_peak_66733	-0.214213	4.25468e-06	0.0202453	0.0348701	NA	NA	NA	ATAC
20_55046059_A_G	20_56460439_56460772_ATAC_peak_66765	0.379637	4.46815e-08	0.000592055	0.000673993	NA	NA	NA	ATAC
20_56928207_G_C	20_58306410_58307274_ATAC_peak_66816	0.10475	5.18371e-09	0.000133655	0.000105451	NA	NA	NA	ATAC
20_60684930_C_CA	20_62117720_62117987_ATAC_peak_66925	-0.331961	1.67332e-07	0.00215659	0.00264817	NA	NA	NA	ATAC
20_61452047_G_C	20_62824849_62825249_ATAC_peak_66975	-0.369141	5.71304e-06	0.023471	0.0451569	NA	NA	NA	ATAC
20_62402044_GGCCGGAC_G	20_63781968_63782383_ATAC_peak_67057	0.436731	1.21039e-06	0.00819032	0.013617	NA	NA	NA	ATAC
20_62595169_G_A	20_63948519_63949374_ATAC_peak_67078	-0.168673	4.80432e-07	0.00276876	0.00421926	NA	NA	NA	ATAC
21_15597981_TA_T	21_14215792_14216585_ATAC_peak_67524	0.140905	1.77083e-06	0.0179333	0.0292299	NA	NA	NA	ATAC
21_15961191_CA_C	21_14589543_14590137_ATAC_peak_67560	0.437444	1.66441e-08	0.000401153	0.000391869	NA	NA	NA	ATAC
21_16059028_T_G	21_14686435_14687009_ATAC_peak_67569	0.19045	4.47882e-06	0.0235295	0.0432868	NA	NA	NA	ATAC
21_18880208_G_A	21_17511939_17513454_ATAC_peak_67705	-0.103145	1.01783e-06	0.0046937	0.00946211	NA	NA	NA	ATAC
21_19155218_G_A	21_17782088_17782278_ATAC_peak_67727	0.273314	4.35445e-08	0.000483598	0.000764724	NA	NA	NA	ATAC
21_19156110_C_G	21_17783814_17784411_ATAC_peak_67728	0.176871	4.37574e-08	0.000559929	0.000766075	NA	NA	NA	ATAC
21_32941397_A_AT	21_31558473_31559602_ATAC_peak_68512	0.155341	3.40184e-07	0.00499069	0.00625319	NA	NA	NA	ATAC
21_37449136_G_C	21_36079035_36079420_ATAC_peak_68729	-0.313544	1.56452e-08	0.000590426	0.000445501	NA	NA	NA	ATAC
21_37485203_C_T	21_36112680_36113275_ATAC_peak_68731	-0.262084	1.14574e-07	0.00240948	0.00241529	NA	NA	NA	ATAC
21_37485932_C_CA	21_36113413_36114320_ATAC_peak_68732	-0.569553	1.07107e-10	2.68996e-05	8.33962e-06	NA	NA	NA	ATAC
21_38350393_T_C	21_36977061_36977456_ATAC_peak_68763	0.25413	3.84762e-08	0.000630134	0.0007165	NA	NA	NA	ATAC
21_42742212_A_C	21_41369153_41370126_ATAC_peak_68853	0.223051	3.21431e-07	0.00449892	0.0046072	NA	NA	NA	ATAC
21_43881058_A_G	21_42460439_42461037_ATAC_peak_68919	0.335078	3.98297e-08	0.00192754	0.00117027	NA	NA	NA	ATAC
21_45234744_T_G	21_43775772_43776699_ATAC_peak_68967	-0.149836	1.75298e-06	0.01439	0.0212364	NA	NA	NA	ATAC
21_45486270_A_T	21_44064975_44065822_ATAC_peak_68992	-0.550079	8.92041e-14	2.04391e-07	2.06076e-08	NA	NA	NA	ATAC
21_46077563_G_A	21_44657538_44658047_ATAC_peak_69024	0.253237	8.12204e-07	0.00783938	0.00866858	NA	NA	NA	ATAC
21_46644563_G_A	21_45224452_45224955_ATAC_peak_69074	0.586733	2.11284e-09	6.06465e-05	2.70187e-05	NA	NA	NA	ATAC
21_46646005_C_T	21_45228090_45228348_ATAC_peak_69076	0.232887	1.08962e-05	0.0172088	0.0286944	NA	NA	NA	ATAC
21_46733345_TA_T	21_45301988_45302625_ATAC_peak_69082	-0.472381	6.86483e-07	0.00474443	0.00667648	NA	NA	NA	ATAC
21_46976236_T_C	21_45555443_45555899_ATAC_peak_69105	-0.320208	1.75324e-08	0.00054343	0.000389869	NA	NA	NA	ATAC
21_47012453_T_C	21_45592124_45592593_ATAC_peak_69109	0.265038	2.63116e-12	1.13302e-06	3.24163e-07	NA	NA	NA	ATAC
21_47236206_C_T	21_45885853_45886740_ATAC_peak_69127	-0.254567	4.77108e-06	0.0197953	0.0415214	NA	NA	NA	ATAC
21_47604357_C_T	21_46184182_46185121_ATAC_peak_69146	-1.10609	3.63086e-09	0.000555084	0.00012574	NA	NA	NA	ATAC
21_47714588_A_G	21_46296160_46296630_ATAC_peak_69151	-0.566837	1.18522e-09	0.000431618	4.07224e-05	NA	NA	NA	ATAC
22_17784977_G_A	22_17303780_17304190_ATAC_peak_69371	-0.59512	2.83814e-07	0.00217282	0.002651	NA	NA	NA	ATAC
22_20283418_G_A	22_20298947_20299813_ATAC_peak_69517	0.259628	3.12702e-06	0.00792222	0.0124266	NA	NA	NA	ATAC
22_21020282_CTATTT_C	22_20697394_20697721_ATAC_peak_69551	-0.281212	2.70664e-06	0.00728569	0.0158641	NA	NA	NA	ATAC
22_24291927_G_C	22_23913684_23914261_ATAC_peak_69696	-0.196906	1.3535e-09	9.81393e-05	5.58914e-05	NA	NA	NA	ATAC
22_26846304_G_A	22_26511796_26512685_ATAC_peak_69780	-0.213982	1.50808e-06	0.0144145	0.0177939	NA	NA	NA	ATAC
22_30534232_A_AT	22_30196199_30196908_ATAC_peak_69890	0.272364	3.12916e-06	0.0111778	0.0177111	NA	NA	NA	ATAC
22_31049964_G_T	22_30649208_30649814_ATAC_peak_69935	-0.521976	4.97479e-06	0.0281597	0.0370963	NA	NA	NA	ATAC
22_31683711_A_C	22_31278748_31279378_ATAC_peak_69979	-0.267284	1.71991e-08	0.000306029	0.000189457	NA	NA	NA	ATAC
22_36831704_T_C	22_36435501_36436086_ATAC_peak_70140	0.401682	1.83365e-10	3.53238e-05	1.10041e-05	NA	NA	NA	ATAC
22_38102073_A_G	22_37696589_37697065_ATAC_peak_70255	0.526395	3.13183e-07	0.00301801	0.00289152	NA	NA	NA	ATAC
22_38530462_G_A	22_38180056_38180716_ATAC_peak_70282	-0.188981	5.94215e-06	0.0242432	0.0420516	NA	NA	NA	ATAC
22_39506582_G_A	22_39099163_39099793_ATAC_peak_70368	-0.141398	6.7032e-06	0.0170917	0.0433648	NA	NA	NA	ATAC
22_39775583_A_G	22_39388207_39388994_ATAC_peak_70396	-0.608705	2.80504e-14	1.05784e-07	8.2568e-09	NA	NA	NA	ATAC
22_42544050_A_G	22_42201859_42202457_ATAC_peak_70611	0.241202	7.02853e-06	0.0140126	0.033942	NA	NA	NA	ATAC
22_42934425_C_T	22_42553568_42554011_ATAC_peak_70637	0.429591	4.00518e-08	0.00102756	0.000945198	NA	NA	NA	ATAC
22_44857119_T_C	22_44455115_44455895_ATAC_peak_70704	0.364573	4.65914e-10	8.53748e-05	3.13164e-05	NA	NA	NA	ATAC
22_47153559_T_G	22_46749223_46749502_ATAC_peak_70821	-0.230098	3.58375e-07	0.00470252	0.00507134	NA	NA	NA	ATAC
22_47459143_A_G	22_47090641_47091572_ATAC_peak_70836	0.550327	5.81965e-11	7.0378e-06	4.00369e-06	NA	NA	NA	ATAC
22_50719251_G_A	22_50276189_50276529_ATAC_peak_70930	-0.348211	5.05031e-07	0.0060312	0.00560743	NA	NA	NA	ATAC
2_746860_C_G	2_739961_740785_ATAC_peak_53892	1.31799	1.27686e-14	1.05784e-07	7.83599e-09	NA	NA	NA	ATAC
2_3707646_C_A	2_3651431_3652341_ATAC_peak_53953	-0.343134	3.8601e-09	0.00022557	0.000124916	NA	NA	NA	ATAC
2_8442248_G_A	2_8301819_8302261_ATAC_peak_54045	-0.246988	1.51519e-07	0.00243097	0.00235844	NA	NA	NA	ATAC
2_10471436_C_T	2_10330892_10332245_ATAC_peak_54176	0.173278	2.07622e-07	0.00337935	0.0041631	NA	NA	NA	ATAC
2_10566804_A_G	2_10432383_10433042_ATAC_peak_54185	0.484592	1.23672e-06	0.00922721	0.0152388	NA	NA	NA	ATAC
2_10970473_A_G	2_10790104_10790998_ATAC_peak_54207	-1.01962	1.46178e-12	5.85065e-06	3.24163e-07	NA	NA	NA	ATAC
2_10926444_T_C	2_10791749_10792312_ATAC_peak_54208	0.568007	2.13749e-09	0.000189951	9.79545e-05	NA	NA	NA	ATAC
2_12599787_G_A	2_12456257_12456722_ATAC_peak_54295	-0.253722	1.10249e-08	0.00037406	0.000255993	NA	NA	NA	ATAC
2_20644357_C_G	2_20446719_20447344_ATAC_peak_54505	-0.187142	1.70817e-06	0.0144145	0.018151	NA	NA	NA	ATAC
2_21074370_A_G	2_20868380_20868702_ATAC_peak_54521	-0.430243	2.19197e-07	0.00556768	0.00261844	NA	NA	NA	ATAC
2_25052948_CTGTT_C	2_24919622_24920734_ATAC_peak_54625	-0.137443	4.6415e-06	0.0141345	0.0374241	NA	NA	NA	ATAC
2_27579231_T_C	2_27441958_27442628_ATAC_peak_54784	0.40243	6.50475e-08	0.000328495	0.000252264	NA	NA	NA	ATAC
2_32131159_A_T	2_31980769_31981264_ATAC_peak_54961	0.159032	6.51704e-06	0.0091118	0.0273907	NA	NA	NA	ATAC
2_36828369_A_C	2_36597342_36598287_ATAC_peak_55110	0.097542	3.03938e-06	0.0162577	0.0257903	NA	NA	NA	ATAC
2_37232330_C_T	2_37005090_37005488_ATAC_peak_55125	-0.324565	6.95897e-06	0.0707657	0.0359341	NA	NA	NA	ATAC
2_37373250_C_T	2_37149291_37149902_ATAC_peak_55131	-0.250434	5.22494e-07	0.0066918	0.00495025	NA	NA	NA	ATAC
2_37827046_C_T	2_37599550_37600353_ATAC_peak_55161	-0.625969	8.60139e-08	0.00232586	0.00148564	NA	NA	NA	ATAC
2_38074246_A_G	2_37851437_37852174_ATAC_peak_55183	-0.392084	8.32087e-08	0.00137119	0.00179839	NA	NA	NA	ATAC
2_38899228_A_T	2_38578771_38579155_ATAC_peak_55218	-0.297842	2.09523e-06	0.0253753	0.0212706	NA	NA	NA	ATAC
2_38763490_G_T	2_38594681_38594912_ATAC_peak_55222	0.204957	5.63607e-06	0.0282793	0.0490647	NA	NA	NA	ATAC
2_39425194_C_T	2_39216576_39217396_ATAC_peak_55272	-0.218654	4.36647e-06	0.00737971	0.0238665	NA	NA	NA	ATAC
2_39493321_T_C	2_39266105_39266657_ATAC_peak_55279	0.332446	8.66242e-08	0.00048213	0.000988736	NA	NA	NA	ATAC
2_47169493_C_T	2_46942052_46942607_ATAC_peak_55577	0.119982	2.76803e-06	0.0245862	0.0382692	NA	NA	NA	ATAC
2_47630213_T_C	2_47402521_47403628_ATAC_peak_55597	-0.0936858	1.66918e-06	0.0126847	0.0104146	NA	NA	NA	ATAC
2_54799599_G_T	2_54572327_54572559_ATAC_peak_55911	-0.489125	1.36742e-10	4.77118e-05	8.01288e-06	NA	NA	NA	ATAC
2_54848728_A_G	2_54572897_54573152_ATAC_peak_55912	-0.148228	1.52941e-06	0.00994486	0.0157159	NA	NA	NA	ATAC
2_54803671_A_C	2_54574210_54575129_ATAC_peak_55913	0.127655	6.12235e-10	7.60658e-05	2.70187e-05	NA	NA	NA	ATAC
2_54807279_G_A	2_54579842_54580309_ATAC_peak_55914	-0.73597	1.07108e-15	1.46156e-07	1.71854e-09	NA	NA	NA	ATAC
2_55403284_C_CTCA	2_55175349_55175891_ATAC_peak_55968	-0.292822	5.81243e-06	0.0292719	0.0432181	NA	NA	NA	ATAC
2_61991477_G_C	2_61763745_61764552_ATAC_peak_56170	-0.153518	1.73697e-07	0.00216985	0.00228193	NA	NA	NA	ATAC
2_68996749_A_G	2_68737775_68737964_ATAC_peak_56450	0.353225	4.52768e-07	0.00600051	0.00717417	NA	NA	NA	ATAC
2_70503146_C_T	2_70257239_70258396_ATAC_peak_56570	-0.127389	1.29719e-06	0.00374324	0.0113696	NA	NA	NA	ATAC
2_73340813_GA_G	2_73112312_73113679_ATAC_peak_56665	0.117895	1.68521e-07	0.00211114	0.00178267	NA	NA	NA	ATAC
2_73447736_G_A	2_73175575_73175952_ATAC_peak_56668	0.214949	8.92027e-07	0.0049021	0.0078888	NA	NA	NA	ATAC
2_75074932_A_C	2_74849008_74849915_ATAC_peak_56776	0.13867	3.43172e-06	0.0119831	0.0264704	NA	NA	NA	ATAC
2_75184432_C_T	2_74958175_74959090_ATAC_peak_56779	0.0861046	4.38419e-07	0.00215659	0.00390621	NA	NA	NA	ATAC
2_86076231_C_T	2_85852902_85854229_ATAC_peak_57288	-0.144011	2.65493e-09	0.000191054	8.82507e-05	NA	NA	NA	ATAC
2_86299335_G_A	2_86037429_86037555_ATAC_peak_57300	-0.378707	2.2877e-07	0.00785872	0.00268703	NA	NA	NA	ATAC
2_86378292_C_T	2_86194878_86195745_ATAC_peak_57312	0.0824736	2.74754e-08	0.000607227	0.000394757	NA	NA	NA	ATAC
2_88469770_C_G	2_88170024_88170453_ATAC_peak_57443	-0.301978	3.23051e-06	0.0163192	0.027321	NA	NA	NA	ATAC
2_95923465_C_T	2_95158997_95160083_ATAC_peak_57604	-0.112955	8.52547e-05	0.0129471	0.0348727	NA	NA	NA	ATAC
2_98206429_A_G	2_97589430_97591007_ATAC_peak_57716	0.181351	1.02175e-07	4.42318e-05	0.000245829	NA	NA	NA	ATAC
2_99267527_C_CAAAA	2_98656586_98657051_ATAC_peak_57776	0.290431	4.56765e-07	0.00147872	0.00310561	NA	NA	NA	ATAC
2_99382892_T_G	2_98766253_98766430_ATAC_peak_57790	-0.375652	3.61925e-08	0.000786435	0.000368332	NA	NA	NA	ATAC
2_100109913_G_A	2_99489300_99490611_ATAC_peak_57817	0.0584921	1.30681e-06	0.0044894	0.00680166	NA	NA	NA	ATAC
2_100906084_G_C	2_100291069_100291438_ATAC_peak_57832	0.461665	3.34531e-07	0.00123712	0.00187989	NA	NA	NA	ATAC
2_101179122_T_G	2_100562157_100563356_ATAC_peak_57842	-0.0599149	4.14466e-06	0.0142971	0.0279412	NA	NA	NA	ATAC
2_101767957_T_G	2_101150622_101151760_ATAC_peak_57863	0.272018	2.17315e-07	0.00265197	0.00292197	NA	NA	NA	ATAC
2_106879558_A_G	2_106269449_106270200_ATAC_peak_58142	0.409214	6.94379e-13	1.26253e-06	1.20059e-07	NA	NA	NA	ATAC
2_109832965_G_A	2_109213603_109214408_ATAC_peak_58209	-0.187934	1.05737e-06	0.00472444	0.0102191	NA	NA	NA	ATAC
2_111694956_ATC_A	2_110858281_110858801_ATAC_peak_58249	0.130432	8.68055e-06	0.020027	0.0288828	NA	NA	NA	ATAC
2_113956821_C_G	2_113199036_113199422_ATAC_peak_58405	0.382227	7.01541e-08	0.00131679	0.00116031	NA	NA	NA	ATAC
2_113993385_C_G	2_113235113_113235834_ATAC_peak_58408	-0.752384	2.58222e-09	0.000137014	8.1335e-05	NA	NA	NA	ATAC
2_118857991_G_A	2_118087964_118088906_ATAC_peak_58559	0.079728	3.82594e-06	0.0187657	0.0333823	NA	NA	NA	ATAC
2_118920541_C_T	2_118185510_118186650_ATAC_peak_58563	-0.125596	2.78787e-06	0.015226	0.0210538	NA	NA	NA	ATAC
2_119661546_G_A	2_118882531_118882924_ATAC_peak_58577	0.263063	1.35657e-06	0.0111018	0.0185137	NA	NA	NA	ATAC
2_127864921_C_G	2_127106449_127107778_ATAC_peak_58797	-0.345384	5.86899e-11	3.51227e-05	5.80032e-06	NA	NA	NA	ATAC
2_129030338_T_C	2_128318214_128319101_ATAC_peak_58854	-0.277998	9.43163e-09	0.000514133	0.000255993	NA	NA	NA	ATAC
2_135433023_T_G	2_134668559_134669170_ATAC_peak_58977	-0.516396	2.29232e-12	7.56114e-07	2.08802e-07	NA	NA	NA	ATAC
2_135433023_T_G	2_134670150_134670695_ATAC_peak_58978	-0.279315	5.71192e-10	2.09543e-05	1.38425e-05	NA	NA	NA	ATAC
2_135689188_G_T	2_134917747_134919064_ATAC_peak_58987	-0.0528858	1.11094e-05	0.0122814	0.0381364	NA	NA	NA	ATAC
2_136784344_A_G	2_136007948_136008739_ATAC_peak_59031	0.365188	9.36589e-08	0.000358888	0.0006243	NA	NA	NA	ATAC
2_136815388_C_T	2_136052449_136052746_ATAC_peak_59036	0.210882	5.85002e-06	0.00906445	0.0206002	NA	NA	NA	ATAC
2_136889725_G_A	2_136131541_136132365_ATAC_peak_59047	-0.111283	3.67993e-06	0.00769004	0.0184725	NA	NA	NA	ATAC
2_138707536_G_T	2_137952590_137953030_ATAC_peak_59077	-0.659708	8.47057e-09	0.000243732	0.000162267	NA	NA	NA	ATAC
2_143934549_G_A	2_143176578_143177745_ATAC_peak_59402	0.198022	4.10085e-06	0.00857251	0.0269827	NA	NA	NA	ATAC
2_144011250_T_A	2_143252255_143252525_ATAC_peak_59413	-0.300075	2.94893e-06	0.0103833	0.0213853	NA	NA	NA	ATAC
2_149874521_G_A	2_148989804_148990135_ATAC_peak_59656	0.201441	4.4671e-06	0.0109159	0.0276826	NA	NA	NA	ATAC
2_153032693_C_T	2_152174990_152176498_ATAC_peak_59725	0.0999267	1.99187e-06	0.00728569	0.0127799	NA	NA	NA	ATAC
2_157150640_G_A	2_156254489_156255044_ATAC_peak_59979	0.344872	1.4008e-07	0.00105595	0.00134021	NA	NA	NA	ATAC
2_157318891_A_G	2_156483386_156484044_ATAC_peak_59998	0.15572	1.38232e-05	0.0187109	0.0420615	NA	NA	NA	ATAC
2_160141925_GA_G	2_159286058_159286945_ATAC_peak_60131	-0.153545	7.92781e-10	6.90688e-05	2.40191e-05	NA	NA	NA	ATAC
2_160760338_A_G	2_159903520_159905070_ATAC_peak_60163	-0.132628	2.14734e-14	1.61538e-07	8.30256e-09	NA	NA	NA	ATAC
2_162091836_T_C	2_161243967_161245071_ATAC_peak_60240	-0.226732	7.75694e-06	0.00778744	0.0259704	NA	NA	NA	ATAC
2_169013590_C_T	2_168192870_168193562_ATAC_peak_60634	-0.163321	8.51249e-08	0.00137393	0.00147256	NA	NA	NA	ATAC
2_169964332_C_T	2_169107311_169108182_ATAC_peak_60688	-0.995092	2.47916e-16	1.22097e-08	4.78629e-10	NA	NA	NA	ATAC
2_169964332_C_T	2_169109865_169110007_ATAC_peak_60689	-0.304501	2.37716e-08	0.000474048	0.000299377	NA	NA	NA	ATAC
2_169964332_C_T	2_169131703_169132214_ATAC_peak_60690	-0.371341	3.25734e-11	6.9688e-06	1.77941e-06	NA	NA	NA	ATAC
2_171683107_T_C	2_170820657_170821159_ATAC_peak_60751	-0.262085	2.11623e-06	0.00576839	0.0121028	NA	NA	NA	ATAC
2_171940706_C_G	2_171083998_171084371_ATAC_peak_60769	0.220445	1.30414e-05	0.0039331	0.0281508	NA	NA	NA	ATAC
2_172182957_T_C	2_171326076_171326651_ATAC_peak_60792	-0.319351	1.39712e-07	0.00323386	0.00163777	NA	NA	NA	ATAC
2_173226674_G_A	2_172442093_172442275_ATAC_peak_60845	-0.360551	4.35519e-07	0.0131391	0.00687088	NA	NA	NA	ATAC
2_175653671_C_T	2_174788327_174788795_ATAC_peak_60979	-0.380456	2.64713e-11	6.9688e-06	1.60259e-06	NA	NA	NA	ATAC
2_175759943_C_T	2_174844132_174844630_ATAC_peak_60984	-0.189258	1.2365e-05	0.0179645	0.0376321	NA	NA	NA	ATAC
2_176830803_G_A	2_176001375_176002474_ATAC_peak_61010	0.0637543	5.50878e-08	0.00119215	0.00100295	NA	NA	NA	ATAC
2_177796509_C_G	2_176931761_176932202_ATAC_peak_61050	-0.215662	1.33032e-06	0.0037606	0.00662591	NA	NA	NA	ATAC
2_178618726_G_A	2_177753781_177754418_ATAC_peak_61092	0.386245	2.9968e-07	0.00358637	0.00470512	NA	NA	NA	ATAC
2_180129178_G_C	2_179239089_179239552_ATAC_peak_61158	0.389697	3.30293e-07	0.0039744	0.00429799	NA	NA	NA	ATAC
2_180129178_G_C	2_179263760_179264951_ATAC_peak_61164	0.247256	7.89669e-07	0.00689389	0.00830618	NA	NA	NA	ATAC
2_182183633_TA_T	2_181305158_181305953_ATAC_peak_61251	-0.301097	7.12055e-08	0.000848241	0.000766181	NA	NA	NA	ATAC
2_182102971_G_A	2_181312447_181313125_ATAC_peak_61255	-0.284219	2.89004e-09	9.57366e-05	5.58914e-05	NA	NA	NA	ATAC
2_191398500_G_GA	2_190533445_190534871_ATAC_peak_61941	0.0897003	6.17167e-07	0.00373495	0.00581442	NA	NA	NA	ATAC
2_196398967_C_T	2_195533903_195534528_ATAC_peak_62403	0.378172	2.86455e-06	0.0119384	0.0187646	NA	NA	NA	ATAC
2_196381899_T_C	2_195535800_195536497_ATAC_peak_62404	0.147521	2.68065e-08	0.000560186	0.00040985	NA	NA	NA	ATAC
2_196933188_C_T	2_196068099_196068960_ATAC_peak_62439	0.0740529	1.18641e-06	0.00277739	0.00524374	NA	NA	NA	ATAC
2_197051708_G_T	2_196184920_196185246_ATAC_peak_62472	0.432766	3.28035e-12	2.78329e-06	3.73016e-07	NA	NA	NA	ATAC
2_197149497_C_T	2_196288842_196289427_ATAC_peak_62500	0.392418	8.7499e-10	4.93826e-05	3.53833e-05	NA	NA	NA	ATAC
2_198140953_C_T	2_197268898_197269513_ATAC_peak_62578	-0.25846	4.3532e-07	0.00213448	0.00376172	NA	NA	NA	ATAC
2_198173536_T_G	2_197309738_197311118_ATAC_peak_62592	0.0904	2.82321e-09	8.1302e-05	5.46928e-05	NA	NA	NA	ATAC
2_198899275_C_A	2_198041803_198042660_ATAC_peak_62669	0.282013	8.77137e-07	0.00255883	0.00624464	NA	NA	NA	ATAC
2_202637573_A_ATTT	2_201780429_201781450_ATAC_peak_62840	-0.0798798	1.63358e-06	0.0118321	0.0126134	NA	NA	NA	ATAC
2_204570000_G_T	2_203705089_203705492_ATAC_peak_62914	0.249522	3.32323e-06	0.0137131	0.017912	NA	NA	NA	ATAC
2_204632861_A_T	2_203763443_203764182_ATAC_peak_62933	0.325551	4.66928e-06	0.0144752	0.0238665	NA	NA	NA	ATAC
2_209128892_A_G	2_208265308_208266567_ATAC_peak_63161	-0.0972484	2.22484e-06	0.014762	0.0174159	NA	NA	NA	ATAC
2_210215519_A_G	2_209423485_209424110_ATAC_peak_63237	-0.230433	2.77001e-06	0.00928581	0.0236301	NA	NA	NA	ATAC
2_213879407_T_C	2_212998980_212999268_ATAC_peak_63451	-0.126131	7.20969e-06	0.023843	0.0492117	NA	NA	NA	ATAC
2_215673069_C_T	2_214808258_214808398_ATAC_peak_63562	-0.233597	4.73702e-06	0.0230519	0.0419675	NA	NA	NA	ATAC
2_216144473_C_G	2_215311490_215312444_ATAC_peak_63569	-0.0818514	4.78913e-06	0.0221705	0.0371795	NA	NA	NA	ATAC
2_216907819_C_T	2_216012976_216013836_ATAC_peak_63585	-0.0984636	3.54274e-06	0.012307	0.0278599	NA	NA	NA	ATAC
2_217253042_A_T	2_216387960_216388764_ATAC_peak_63619	0.574164	9.02488e-09	0.000308892	0.000213241	NA	NA	NA	ATAC
2_219187603_A_C	2_218322878_218323504_ATAC_peak_63684	0.155719	2.07753e-05	0.0243968	0.0395587	NA	NA	NA	ATAC
2_219469914_A_AT	2_218569194_218569371_ATAC_peak_63701	-0.141784	7.21314e-05	0.00125747	0.0252035	NA	NA	NA	ATAC
2_220355529_A_G	2_219497952_219498976_ATAC_peak_63775	0.0984693	6.32044e-06	0.0153739	0.027243	NA	NA	NA	ATAC
2_224892945_G_A	2_224025557_224026298_ATAC_peak_63889	0.223508	1.03501e-07	0.00124534	0.00160047	NA	NA	NA	ATAC
2_224903916_G_C	2_224038560_224039710_ATAC_peak_63891	0.227625	2.53462e-07	0.00265197	0.0035379	NA	NA	NA	ATAC
2_225277884_C_T	2_224401004_224402230_ATAC_peak_63896	-0.326219	1.21561e-07	0.00218105	0.00236518	NA	NA	NA	ATAC
2_225803555_G_A	2_224938644_224939038_ATAC_peak_63939	-0.450879	7.12076e-12	2.54989e-06	8.05029e-07	NA	NA	NA	ATAC
2_225808557_C_T	2_224943409_224943923_ATAC_peak_63941	-0.178254	3.46441e-06	0.0118311	0.0279412	NA	NA	NA	ATAC
2_228670387_A_G	2_227805505_227805928_ATAC_peak_64052	-0.556035	1.19947e-10	2.07976e-05	7.9304e-06	NA	NA	NA	ATAC
2_231567819_C_T	2_230661332_230661941_ATAC_peak_64190	-0.32696	1.00826e-06	0.00943465	0.0145194	NA	NA	NA	ATAC
2_232268884_A_C	2_231425836_231426478_ATAC_peak_64247	-0.470271	1.49992e-08	0.0011428	0.000347019	NA	NA	NA	ATAC
2_232469531_A_G	2_231604158_231605103_ATAC_peak_64262	0.166065	1.49315e-07	0.00255095	0.00253421	NA	NA	NA	ATAC
2_234143373_G_A	2_233247716_233248051_ATAC_peak_64358	-0.348495	5.89514e-13	4.89947e-07	7.52284e-08	NA	NA	NA	ATAC
2_236860920_GC_G	2_235951750_235952294_ATAC_peak_64449	0.223698	5.33155e-07	0.00265197	0.00442195	NA	NA	NA	ATAC
2_239348143_G_A	2_238439184_238439791_ATAC_peak_64559	-0.211233	1.20295e-06	0.00621969	0.0109393	NA	NA	NA	ATAC
2_240215819_A_G	2_239294034_239294278_ATAC_peak_64589	0.192374	3.04314e-06	0.0160259	0.0276493	NA	NA	NA	ATAC
2_242065020_A_C	2_241108636_241109218_ATAC_peak_64669	-0.404708	2.6764e-06	0.0159449	0.0279412	NA	NA	NA	ATAC
2_242197095_C_T	2_241314779_241316427_ATAC_peak_64686	-0.0660148	5.2816e-06	0.0203203	0.0375386	NA	NA	NA	ATAC
2_242941174_G_A	2_241985086_241985665_ATAC_peak_64730	0.571294	3.83505e-08	0.000535209	0.000548318	NA	NA	NA	ATAC
3_4392786_T_C	3_4350702_4351813_ATAC_peak_71081	-0.507151	4.27651e-13	1.3739e-06	8.59314e-08	NA	NA	NA	ATAC
3_7918391_A_G	3_7876612_7877228_ATAC_peak_71165	-0.761295	1.65605e-10	9.53477e-05	1.99801e-05	NA	NA	NA	ATAC
3_10088016_T_C	3_10008698_10009264_ATAC_peak_71245	-0.280456	1.62309e-10	6.02592e-06	6.03421e-06	NA	NA	NA	ATAC
3_12547657_G_A	3_12560592_12561051_ATAC_peak_71350	-0.46601	5.58456e-10	6.06465e-05	1.8814e-05	NA	NA	NA	ATAC
3_12713944_G_A	3_12613308_12613508_ATAC_peak_71354	0.182913	2.33708e-06	0.0108539	0.0193704	NA	NA	NA	ATAC
3_12699361_A_C	3_12625447_12626158_ATAC_peak_71356	-0.217009	2.81132e-06	0.0111916	0.0234139	NA	NA	NA	ATAC
3_13114691_G_A	3_13073150_13073627_ATAC_peak_71395	0.470902	8.53256e-09	0.000376608	0.000255477	NA	NA	NA	ATAC
3_13459322_T_C	3_13420727_13421588_ATAC_peak_71410	-0.166669	3.22712e-07	0.00245625	0.00385265	NA	NA	NA	ATAC
3_15358021_A_G	3_15310546_15311016_ATAC_peak_71494	-0.429827	5.42954e-10	5.42401e-05	1.87427e-05	NA	NA	NA	ATAC
3_16426399_G_A	3_16291078_16291179_ATAC_peak_71553	-0.240071	3.30854e-06	0.096564	0.0330076	NA	NA	NA	ATAC
3_18424457_C_T	3_18401535_18402861_ATAC_peak_71663	0.316869	1.86566e-09	9.57366e-05	4.69176e-05	NA	NA	NA	ATAC
3_18754505_GA_G	3_18649169_18650123_ATAC_peak_71682	0.314999	2.00374e-06	0.0095942	0.0209944	NA	NA	NA	ATAC
3_18799561_GAT_G	3_18757816_18758359_ATAC_peak_71693	-0.239084	5.07176e-07	0.00435564	0.00733316	NA	NA	NA	ATAC
3_27382214_G_A	3_27340433_27340796_ATAC_peak_71917	-0.357705	8.07976e-10	4.15744e-05	2.58014e-05	NA	NA	NA	ATAC
3_29717269_A_G	3_29686895_29687218_ATAC_peak_72011	-0.433596	5.97191e-12	2.65039e-06	6.51624e-07	NA	NA	NA	ATAC
3_32480693_C_T	3_32438733_32439318_ATAC_peak_72140	-0.316997	9.3818e-08	0.00220738	0.00186	NA	NA	NA	ATAC
3_33047662_G_T	3_33006002_33006834_ATAC_peak_72184	0.239382	3.27636e-07	0.00359311	0.0041631	NA	NA	NA	ATAC
3_38126206_C_T	3_38084317_38085209_ATAC_peak_72369	0.871403	4.30601e-06	0.00778744	0.0212231	NA	NA	NA	ATAC
3_39152345_G_A	3_39107002_39108172_ATAC_peak_72416	0.121029	3.5045e-06	0.0136293	0.0253396	NA	NA	NA	ATAC
3_45778623_A_G	3_45693951_45694589_ATAC_peak_72660	-0.0972981	6.25417e-07	0.00464012	0.0043438	NA	NA	NA	ATAC
3_46107037_C_G	3_46065030_46065698_ATAC_peak_72687	-0.205852	1.27915e-07	0.00209799	0.00264081	NA	NA	NA	ATAC
3_46982737_T_C	3_46947239_46948650_ATAC_peak_72745	-0.121312	1.09937e-05	0.0131457	0.0157304	NA	NA	NA	ATAC
3_47035900_C_T	3_46979480_46980084_ATAC_peak_72751	0.0630367	2.14694e-05	0.0147559	0.0188805	NA	NA	NA	ATAC
3_46982737_T_C	3_47009108_47009644_ATAC_peak_72754	0.22797	1.43043e-06	0.00117302	0.00147256	NA	NA	NA	ATAC
3_52184760_T_C	3_52153902_52154971_ATAC_peak_72999	0.389061	5.41972e-11	2.74272e-06	1.47883e-06	NA	NA	NA	ATAC
3_52891426_C_G	3_52892423_52893170_ATAC_peak_73052	0.284997	3.70968e-09	6.27221e-05	7.3711e-05	NA	NA	NA	ATAC
3_56650051_A_ACTT	3_56692429_56693456_ATAC_peak_73119	0.283418	2.27554e-11	6.9688e-06	2.16366e-06	NA	NA	NA	ATAC
3_59434805_T_C	3_59424389_59424946_ATAC_peak_73259	-0.278914	2.82707e-06	0.0192116	0.0328709	NA	NA	NA	ATAC
3_59435362_C_T	3_59425913_59426315_ATAC_peak_73260	-0.267389	1.0345e-06	0.0116068	0.0149506	NA	NA	NA	ATAC
3_59434805_T_C	3_59451008_59451719_ATAC_peak_73264	-0.197783	4.28587e-07	0.00743417	0.00769825	NA	NA	NA	ATAC
3_59434805_T_C	3_59452401_59452661_ATAC_peak_73266	-0.478871	6.86063e-08	0.00545358	0.00169506	NA	NA	NA	ATAC
3_59952659_T_A	3_60010248_60011172_ATAC_peak_73292	-0.231402	4.52814e-07	0.0828787	0.0103205	NA	NA	NA	ATAC
3_62263116_T_C	3_62318509_62319537_ATAC_peak_73323	-0.356258	1.58456e-07	0.00083765	0.000703899	NA	NA	NA	ATAC
3_67640481_C_T	3_67662725_67663003_ATAC_peak_73426	-0.117621	3.35713e-06	0.00573139	0.0106843	NA	NA	NA	ATAC
3_68183240_GA_G	3_68057347_68058118_ATAC_peak_73436	0.189712	1.86519e-06	0.00605761	0.00753987	NA	NA	NA	ATAC
3_69253455_T_C	3_69204216_69204532_ATAC_peak_73476	0.500477	4.48746e-08	0.000514277	0.00053881	NA	NA	NA	ATAC
3_73045651_T_C	3_72996448_72997615_ATAC_peak_73687	0.055719	3.8319e-06	0.0160377	0.0299451	NA	NA	NA	ATAC
3_75394787_A_C	3_75429383_75429868_ATAC_peak_73729	-0.703876	4.31542e-06	0.0054773	0.0110576	NA	NA	NA	ATAC
3_75394787_A_C	3_75434471_75436028_ATAC_peak_73730	-0.723991	1.84312e-05	0.0135548	0.0349356	NA	NA	NA	ATAC
3_85612550_G_T	3_85504331_85505083_ATAC_peak_74440	0.468358	5.43767e-06	0.00768994	0.0210104	NA	NA	NA	ATAC
3_97692363_C_G	3_97909955_97911292_ATAC_peak_75146	0.152459	1.49164e-05	0.0172698	0.0398196	NA	NA	NA	ATAC
3_100010639_T_G	3_100209948_100210259_ATAC_peak_75241	0.245763	2.17232e-07	0.001117	0.00154841	NA	NA	NA	ATAC
3_100211294_G_A	3_100492083_100492784_ATAC_peak_75255	-0.290164	1.97239e-08	0.00054343	0.00033127	NA	NA	NA	ATAC
3_101139211_C_CA	3_101466621_101467467_ATAC_peak_75282	-0.751665	6.41761e-16	1.22097e-08	5.87683e-10	NA	NA	NA	ATAC
3_107924219_G_GT	3_108127307_108127532_ATAC_peak_75748	0.219638	1.41021e-06	0.00751195	0.0183474	NA	NA	NA	ATAC
3_108125614_C_T	3_108406485_108406887_ATAC_peak_75764	-0.766874	5.08892e-11	2.23212e-05	3.35121e-06	NA	NA	NA	ATAC
3_108320437_A_T	3_108603680_108603979_ATAC_peak_75782	0.190978	2.83478e-07	0.00186655	0.00203168	NA	NA	NA	ATAC
3_111431900_C_T	3_111712280_111712670_ATAC_peak_75889	0.889049	6.02682e-11	2.61246e-05	3.78285e-06	NA	NA	NA	ATAC
3_112725442_C_G	3_113006448_113006630_ATAC_peak_76002	-0.262885	8.94942e-07	0.00508508	0.00582363	NA	NA	NA	ATAC
3_113172110_C_T	3_113531950_113533846_ATAC_peak_76015	0.0794909	5.89616e-06	0.0147315	0.0350231	NA	NA	NA	ATAC
3_118938119_T_C	3_119218944_119219395_ATAC_peak_76213	-0.302567	4.74467e-09	0.000232311	0.0001572	NA	NA	NA	ATAC
3_118957370_G_A	3_119239258_119239426_ATAC_peak_76215	0.320235	6.67208e-09	0.000330226	0.000215921	NA	NA	NA	ATAC
3_119419376_G_A	3_119700471_119700851_ATAC_peak_76247	0.377253	9.7037e-09	0.00026946	0.000218776	NA	NA	NA	ATAC
3_124361853_A_G	3_124639556_124640352_ATAC_peak_76406	0.492616	4.63952e-08	0.0020278	0.00143891	NA	NA	NA	ATAC
3_124449817_T_A	3_124729924_124730686_ATAC_peak_76409	-0.143806	1.42621e-07	0.0024762	0.00282417	NA	NA	NA	ATAC
3_124548599_T_C	3_124834905_124835607_ATAC_peak_76412	-0.42919	8.2469e-09	0.000324779	0.000220937	NA	NA	NA	ATAC
3_125026151_G_GT	3_125357036_125357625_ATAC_peak_76434	-0.218189	6.69343e-07	0.00405053	0.00414956	NA	NA	NA	ATAC
3_125452542_T_C	3_125766015_125766668_ATAC_peak_76447	0.206336	1.20114e-06	0.00672295	0.0199502	NA	NA	NA	ATAC
3_125709050_G_T	3_125990158_125990982_ATAC_peak_76458	-0.636706	1.31852e-11	6.9688e-06	1.59413e-06	NA	NA	NA	ATAC
3_127377672_CT_C	3_127590029_127591288_ATAC_peak_76502	-0.228913	2.0502e-07	0.00100182	0.00166311	NA	NA	NA	ATAC
3_129811676_C_T	3_130093695_130094868_ATAC_peak_76644	0.196816	7.70234e-06	0.0154893	0.0365632	NA	NA	NA	ATAC
3_129818875_C_A	3_130111125_130112386_ATAC_peak_76647	-0.10435	1.85525e-08	0.000165272	0.000242011	NA	NA	NA	ATAC
3_134320104_G_GA	3_134600939_134601312_ATAC_peak_76762	0.239524	7.31343e-07	0.00315458	0.00387153	NA	NA	NA	ATAC
3_140985432_G_GGAGCT	3_141266497_141267453_ATAC_peak_76917	0.247376	3.80704e-08	0.000606232	0.000582745	NA	NA	NA	ATAC
3_146152322_C_T	3_146468929_146469814_ATAC_peak_77225	0.144295	2.81293e-06	0.0123698	0.0151048	NA	NA	NA	ATAC
3_148037176_G_T	3_148318928_148319864_ATAC_peak_77359	-0.375532	7.67496e-08	0.00064902	0.000979408	NA	NA	NA	ATAC
3_148709159_G_C	3_148990937_148992270_ATAC_peak_77390	-0.119842	3.17576e-09	0.000189769	7.60977e-05	NA	NA	NA	ATAC
3_148998139_G_A	3_149277327_149277751_ATAC_peak_77407	-0.215204	1.48186e-07	0.00179669	0.00193022	NA	NA	NA	ATAC
3_152365395_T_C	3_152692988_152693541_ATAC_peak_77623	-0.317973	3.47882e-07	0.00188539	0.0034035	NA	NA	NA	ATAC
3_155900409_G_GT	3_156161071_156161544_ATAC_peak_77724	-0.206402	7.25038e-07	0.00207392	0.00411365	NA	NA	NA	ATAC
3_156568909_A_G	3_156825754_156827047_ATAC_peak_77760	-0.158123	2.68744e-06	0.0120322	0.0189536	NA	NA	NA	ATAC
3_158362391_C_T	3_158644146_158644857_ATAC_peak_77812	0.155036	7.06061e-09	0.00019171	0.000210748	NA	NA	NA	ATAC
3_172195712_T_C	3_172476827_172477551_ATAC_peak_78707	0.186245	4.7035e-07	0.00739994	0.00772085	NA	NA	NA	ATAC
3_176857322_C_CG	3_177109598_177110226_ATAC_peak_78994	-0.390084	7.11452e-09	0.000198603	0.000120985	NA	NA	NA	ATAC
3_177342468_C_T	3_177624460_177625032_ATAC_peak_79060	0.647102	8.07262e-09	0.000352673	0.000202276	NA	NA	NA	ATAC
3_179047817_T_C	3_179322487_179323910_ATAC_peak_79109	-0.0432284	2.44257e-06	0.0164174	0.0225748	NA	NA	NA	ATAC
3_183056541_A_C	3_183349085_183349804_ATAC_peak_79203	0.278184	9.45229e-08	0.000811263	0.00166679	NA	NA	NA	ATAC
3_183036526_T_C	3_183350176_183350517_ATAC_peak_79204	0.279794	3.64992e-07	0.00349154	0.00507	NA	NA	NA	ATAC
3_192625190_T_C	3_192898505_192899213_ATAC_peak_79668	0.238332	4.88662e-06	0.0105531	0.0174159	NA	NA	NA	ATAC
3_194408704_G_A	3_194687148_194688116_ATAC_peak_79745	0.349608	4.54967e-12	5.36826e-06	6.74922e-07	NA	NA	NA	ATAC
3_194865694_C_T	3_195147498_195148306_ATAC_peak_79755	-0.373794	2.48013e-08	0.000851439	0.000486548	NA	NA	NA	ATAC
3_194865694_C_T	3_195150549_195150703_ATAC_peak_79758	-0.452391	1.03918e-07	0.00353942	0.00154062	NA	NA	NA	ATAC
3_195484916_G_A	3_195657427_195658254_ATAC_peak_79804	0.339546	3.96774e-06	0.00658232	0.00959466	NA	NA	NA	ATAC
3_195728061_G_A	3_195953979_195954638_ATAC_peak_79838	0.415131	8.39618e-08	0.00192129	0.00119956	NA	NA	NA	ATAC
3_195721300_C_G	3_195989649_195990482_ATAC_peak_79842	-0.283993	1.09238e-11	8.21099e-06	1.09571e-06	NA	NA	NA	ATAC
3_196244690_G_A	3_196501395_196501536_ATAC_peak_79877	-0.172976	8.23235e-06	0.0149235	0.0313524	NA	NA	NA	ATAC
3_196233795_G_A	3_196503437_196503963_ATAC_peak_79880	-0.15811	2.44913e-06	0.00657911	0.0121204	NA	NA	NA	ATAC
3_196232461_A_G	3_196528310_196529042_ATAC_peak_79883	0.327077	2.4302e-06	0.00663793	0.0136891	NA	NA	NA	ATAC
3_197430671_G_A	3_197736562_197737242_ATAC_peak_79952	0.185187	2.17265e-06	0.000725082	0.00823109	NA	NA	NA	ATAC
4_160895_A_G	4_124138_125016_ATAC_peak_79988	-0.374738	6.25889e-10	1.43104e-05	1.21312e-05	NA	NA	NA	ATAC
4_1269569_CA_C	4_1330686_1331083_ATAC_peak_80060	0.316667	3.53719e-07	0.00257553	0.00253778	NA	NA	NA	ATAC
4_1608224_A_G	4_1579014_1579911_ATAC_peak_80072	-0.137364	4.50485e-07	0.00385166	0.0042993	NA	NA	NA	ATAC
4_1642374_G_A	4_1580211_1580830_ATAC_peak_80073	-0.128353	3.79966e-07	0.00280347	0.00375991	NA	NA	NA	ATAC
4_1608224_A_G	4_1604836_1605768_ATAC_peak_80075	-0.610063	2.53393e-13	4.08913e-07	5.92434e-08	NA	NA	NA	ATAC
4_2367495_C_T	4_2364463_2365020_ATAC_peak_80121	0.282657	6.65245e-07	0.0054773	0.00924128	NA	NA	NA	ATAC
4_3384905_G_T	4_3301863_3302925_ATAC_peak_80185	-0.256205	6.20602e-07	0.00541836	0.00499512	NA	NA	NA	ATAC
4_6271317_C_CGGGGCG	4_6269081_6269911_ATAC_peak_80273	0.136731	6.06755e-11	7.06541e-06	2.80154e-06	NA	NA	NA	ATAC
4_6642184_AACAGGGGTG_A	4_6640083_6641896_ATAC_peak_80285	-0.113173	9.4945e-07	0.00529844	0.0100991	NA	NA	NA	ATAC
4_8191130_C_T	4_8199976_8200657_ATAC_peak_80371	-0.281787	1.87263e-06	0.0105334	0.0182246	NA	NA	NA	ATAC
4_8230456_G_T	4_8228392_8229606_ATAC_peak_80375	-0.264333	1.36504e-06	0.0088532	0.0152063	NA	NA	NA	ATAC
4_10015865_T_C	4_10018693_10019307_ATAC_peak_80430	0.134394	5.4047e-10	9.81393e-05	2.33181e-05	NA	NA	NA	ATAC
4_10718846_G_A	4_10722898_10723288_ATAC_peak_80464	0.427335	7.98502e-10	8.13331e-05	3.47318e-05	NA	NA	NA	ATAC
4_17511949_G_T	4_17511539_17512326_ATAC_peak_80595	-0.176581	5.98276e-08	0.00161778	0.00107325	NA	NA	NA	ATAC
4_23269309_T_TTTA	4_23291757_23292291_ATAC_peak_80685	-0.242836	5.04637e-06	0.0163534	0.0339774	NA	NA	NA	ATAC
4_23323184_T_C	4_23333612_23334560_ATAC_peak_80688	-0.327921	2.77721e-08	0.00054564	0.000504676	NA	NA	NA	ATAC
4_25271129_C_T	4_25233587_25235314_ATAC_peak_80716	-0.119481	4.18695e-06	0.0255495	0.0286965	NA	NA	NA	ATAC
4_26852369_A_G	4_26884110_26884930_ATAC_peak_80808	-0.18672	3.47163e-06	0.0104411	0.0155659	NA	NA	NA	ATAC
4_36410515_T_G	4_36394296_36394927_ATAC_peak_81462	0.142025	4.2862e-06	0.0200074	0.0375621	NA	NA	NA	ATAC
4_37952321_G_A	4_37954176_37954950_ATAC_peak_81490	-0.37832	1.71804e-07	0.00449409	0.00330889	NA	NA	NA	ATAC
4_38820616_A_G	4_38804034_38805271_ATAC_peak_81543	0.336638	1.48687e-07	0.00226149	0.00251818	NA	NA	NA	ATAC
4_39486930_A_G	4_39446733_39447402_ATAC_peak_81573	0.374651	1.34484e-09	0.000138195	5.46928e-05	NA	NA	NA	ATAC
4_42669239_C_T	4_42671463_42671761_ATAC_peak_81720	0.888281	8.84436e-08	0.00756507	0.00177161	NA	NA	NA	ATAC
4_47013138_G_A	4_47031688_47033024_ATAC_peak_81909	0.327795	4.59961e-09	0.000286279	0.000108306	NA	NA	NA	ATAC
4_47841437_T_G	4_47839153_47839564_ATAC_peak_81926	-0.34318	1.87177e-08	0.000319681	0.000255993	NA	NA	NA	ATAC
4_48018761_A_G	4_48016187_48016997_ATAC_peak_81933	0.260111	3.06129e-09	0.000162416	9.79545e-05	NA	NA	NA	ATAC
4_53728221_G_T	4_52861826_52862540_ATAC_peak_82166	-0.229332	3.95425e-09	0.000217696	0.000103907	NA	NA	NA	ATAC
4_55808686_G_A	4_54941962_54942507_ATAC_peak_82204	0.547982	1.30784e-09	7.31725e-05	4.06823e-05	NA	NA	NA	ATAC
4_55808687_T_A	4_54942727_54943044_ATAC_peak_82205	0.515115	3.65452e-10	3.53238e-05	1.4324e-05	NA	NA	NA	ATAC
4_57630315_A_G	4_56757498_56758377_ATAC_peak_82269	0.393248	6.38914e-10	8.73077e-05	3.16581e-05	NA	NA	NA	ATAC
4_57773330_T_C	4_56906913_56907295_ATAC_peak_82275	0.179163	1.31651e-06	0.0138084	0.0172043	NA	NA	NA	ATAC
4_68326899_G_GA	4_67521550_67521813_ATAC_peak_82974	-0.199484	3.21474e-07	0.00288329	0.00371808	NA	NA	NA	ATAC
4_68355129_GCT_G	4_67523121_67523703_ATAC_peak_82975	0.228674	9.24503e-09	0.000255104	0.000202276	NA	NA	NA	ATAC
4_69332937_A_G	4_68439280_68439953_ATAC_peak_83019	0.245631	7.77663e-06	0.00785872	0.0266228	NA	NA	NA	ATAC
4_75260027_T_TA	4_74397874_74398929_ATAC_peak_83251	-0.231206	1.17469e-09	6.01301e-05	4.07224e-05	NA	NA	NA	ATAC
4_75270824_G_A	4_74444694_74445580_ATAC_peak_83252	-0.195788	1.63507e-10	1.97406e-05	9.40606e-06	NA	NA	NA	ATAC
4_76886397_T_C	4_75939800_75941184_ATAC_peak_83286	0.154331	2.82463e-11	7.0378e-06	1.77941e-06	NA	NA	NA	ATAC
4_82075219_TA_T	4_81153736_81154364_ATAC_peak_83506	-0.521373	3.55748e-08	0.000704241	0.000628646	NA	NA	NA	ATAC
4_82404301_T_C	4_81471423_81472452_ATAC_peak_83519	0.10606	4.51728e-06	0.0163617	0.0346132	NA	NA	NA	ATAC
4_89074405_T_C	4_88158331_88159083_ATAC_peak_83738	-0.349844	7.15462e-09	0.000314008	0.000161422	NA	NA	NA	ATAC
4_90739539_C_A	4_89829267_89829858_ATAC_peak_83830	-0.254439	4.74217e-08	0.000629187	0.000715049	NA	NA	NA	ATAC
4_95309061_A_G	4_94338790_94340011_ATAC_peak_84110	-0.261234	1.12253e-06	0.00354925	0.00580965	NA	NA	NA	ATAC
4_99124708_G_C	4_98203379_98204493_ATAC_peak_84235	0.571279	9.95452e-08	0.000904975	0.000913866	NA	NA	NA	ATAC
4_100970266_T_C	4_100096115_100096269_ATAC_peak_84341	-0.119805	1.10128e-05	0.0256457	0.0492117	NA	NA	NA	ATAC
4_101948421_A_G	4_101039115_101039624_ATAC_peak_84365	-0.515395	4.63394e-07	0.00514093	0.00408542	NA	NA	NA	ATAC
4_103557251_A_G	4_102630548_102631075_ATAC_peak_84444	0.397465	1.70741e-09	9.41535e-05	2.38244e-05	NA	NA	NA	ATAC
4_109276830_G_A	4_108355318_108355846_ATAC_peak_84688	0.354289	1.06326e-07	0.00166476	0.00144532	NA	NA	NA	ATAC
4_110414437_G_GA	4_109439174_109439453_ATAC_peak_84722	-0.30036	7.09721e-06	0.00716337	0.0309175	NA	NA	NA	ATAC
4_110648087_CT_C	4_109729355_109730526_ATAC_peak_84740	0.0726934	3.75168e-06	0.0117346	0.0167413	NA	NA	NA	ATAC
4_113132433_C_T	4_112273209_112274026_ATAC_peak_84826	-0.377966	3.25765e-10	2.10793e-05	7.9304e-06	NA	NA	NA	ATAC
4_113230540_G_A	4_112308757_112309458_ATAC_peak_84837	0.729004	2.69797e-11	6.02592e-06	1.50832e-06	NA	NA	NA	ATAC
4_119756239_T_A	4_118835073_118836656_ATAC_peak_85255	0.15516	3.87139e-09	0.000259163	0.000169013	NA	NA	NA	ATAC
4_120155806_C_A	4_119211994_119213253_ATAC_peak_85276	-0.10388	1.75938e-10	2.44083e-05	8.78127e-06	NA	NA	NA	ATAC
4_120289961_C_T	4_119454134_119455112_ATAC_peak_85288	0.0557273	4.31997e-07	0.00240718	0.00234669	NA	NA	NA	ATAC
4_122896490_T_C	4_121950101_121951997_ATAC_peak_85378	0.186807	4.97703e-06	0.0159908	0.0318662	NA	NA	NA	ATAC
4_129780717_T_TGTGA	4_128782236_128782602_ATAC_peak_85645	-0.15344	1.15461e-06	0.00460229	0.00733936	NA	NA	NA	ATAC
4_129725180_T_C	4_128803130_128804153_ATAC_peak_85646	-0.570265	8.35571e-13	3.80557e-07	9.80977e-08	NA	NA	NA	ATAC
4_140317393_C_T	4_139300729_139302368_ATAC_peak_86389	-0.0814864	2.28657e-06	0.00700553	0.0143947	NA	NA	NA	ATAC
4_140579702_G_C	4_139657739_139658422_ATAC_peak_86415	-0.583118	4.68863e-15	4.74428e-07	3.59942e-09	NA	NA	NA	ATAC
4_143109437_A_G	4_142282792_142283094_ATAC_peak_86481	0.211173	1.96946e-06	0.00886841	0.017388	NA	NA	NA	ATAC
4_143625262_A_G	4_142703805_142704238_ATAC_peak_86543	-0.322829	4.67533e-07	0.00203229	0.00425342	NA	NA	NA	ATAC
4_144480272_C_A	4_143558781_143560090_ATAC_peak_86564	0.270067	4.83378e-09	9.81393e-05	6.81238e-05	NA	NA	NA	ATAC
4_144833153_C_G	4_143911655_143912355_ATAC_peak_86571	0.585579	3.21066e-09	4.23555e-05	3.69547e-05	NA	NA	NA	ATAC
4_151971437_A_G	4_150962255_150962525_ATAC_peak_86756	-0.297277	1.18132e-05	0.00223013	0.0143652	NA	NA	NA	ATAC
4_164450565_G_A	4_163495984_163496202_ATAC_peak_87387	0.283138	2.64509e-06	0.0161499	0.0190471	NA	NA	NA	ATAC
4_165849359_T_C	4_164956699_164957172_ATAC_peak_87438	-0.278708	2.23582e-07	0.00232586	0.00317854	NA	NA	NA	ATAC
4_166185737_CATAT_C	4_165259476_165260126_ATAC_peak_87462	-0.244133	2.57718e-06	0.00860736	0.0181522	NA	NA	NA	ATAC
4_169430671_C_T	4_168509789_168510140_ATAC_peak_87641	-0.26366	1.22505e-07	0.00292427	0.0028052	NA	NA	NA	ATAC
4_177117869_A_G	4_176195179_176195808_ATAC_peak_87968	-0.101916	1.02534e-06	0.00931009	0.0122985	NA	NA	NA	ATAC
4_183728242_C_G	4_182808988_182809482_ATAC_peak_88323	-0.533622	8.71347e-08	0.00125073	0.00115983	NA	NA	NA	ATAC
4_185189278_G_T	4_184267678_184268280_ATAC_peak_88363	0.317978	2.41766e-09	0.00022557	0.000103907	NA	NA	NA	ATAC
4_185203814_C_T	4_184282298_184282713_ATAC_peak_88368	0.456942	1.41353e-08	0.000629187	0.000424061	NA	NA	NA	ATAC
4_185365589_T_C	4_184453301_184453768_ATAC_peak_88388	0.184854	3.45685e-07	0.00234038	0.00319041	NA	NA	NA	ATAC
4_186067628_A_G	4_185203241_185204282_ATAC_peak_88441	-0.0651638	8.64742e-08	0.00103409	0.000807964	NA	NA	NA	ATAC
4_186176433_G_A	4_185254312_185254818_ATAC_peak_88448	0.45555	3.99278e-11	9.11703e-06	1.3709e-06	NA	NA	NA	ATAC
4_186177083_C_T	4_185255680_185256167_ATAC_peak_88449	0.698345	1.20673e-11	6.15574e-06	5.48981e-07	NA	NA	NA	ATAC
4_186161558_C_T	4_185265962_185266409_ATAC_peak_88453	0.325225	3.26711e-08	0.000559929	0.00029058	NA	NA	NA	ATAC
4_186300702_T_C	4_185425291_185426310_ATAC_peak_88461	0.121882	1.02197e-08	0.000220194	0.000180617	NA	NA	NA	ATAC
4_187123784_C_T	4_186201701_186202105_ATAC_peak_88486	0.357718	3.17478e-09	0.000281686	0.000138994	NA	NA	NA	ATAC
4_187125426_G_C	4_186204092_186204533_ATAC_peak_88488	1.32353	5.91824e-14	3.41287e-07	2.81234e-08	NA	NA	NA	ATAC
5_227043_CA_C	5_217603_218507_ATAC_peak_88584	-0.122149	8.34471e-07	0.00410978	0.0168434	NA	NA	NA	ATAC
5_193966_G_T	5_251778_252735_ATAC_peak_88592	0.17602	4.09402e-07	0.00337627	0.00917199	NA	NA	NA	ATAC
5_1100831_A_G	5_1104644_1104983_ATAC_peak_88653	0.622069	1.22957e-10	3.67088e-05	7.9304e-06	NA	NA	NA	ATAC
5_1100831_A_G	5_1105518_1106122_ATAC_peak_88654	0.760181	3.30989e-13	9.02174e-07	8.08262e-08	NA	NA	NA	ATAC
5_1100831_A_G	5_1111318_1112130_ATAC_peak_88656	0.451905	3.08909e-11	1.43104e-05	2.69809e-06	NA	NA	NA	ATAC
5_1600294_T_C	5_1641611_1641813_ATAC_peak_88691	-0.322165	4.11118e-07	0.00711811	0.00744191	NA	NA	NA	ATAC
5_10602171_G_A	5_10600774_10601427_ATAC_peak_88841	0.213997	6.78392e-06	0.0189377	0.0493536	NA	NA	NA	ATAC
5_10634030_C_T	5_10633821_10634012_ATAC_peak_88848	-0.404379	2.28116e-07	0.00359311	0.0034549	NA	NA	NA	ATAC
5_10635367_T_C	5_10635292_10635757_ATAC_peak_88850	-0.225492	4.32705e-06	0.0134329	0.0375621	NA	NA	NA	ATAC
5_14210897_G_T	5_14144439_14145408_ATAC_peak_88982	0.289605	3.58733e-08	0.00086634	0.00069939	NA	NA	NA	ATAC
5_14806430_T_TA	5_14809399_14810225_ATAC_peak_89027	0.105863	2.27266e-06	0.00948543	0.0184251	NA	NA	NA	ATAC
5_14875644_C_CG	5_14870348_14870642_ATAC_peak_89032	0.954289	7.68955e-15	5.0549e-08	3.59942e-09	NA	NA	NA	ATAC
5_16617099_G_A	5_16616205_16617313_ATAC_peak_89063	-0.118451	3.25413e-07	0.00422986	0.00537456	NA	NA	NA	ATAC
5_16617099_G_A	5_16629078_16629790_ATAC_peak_89066	-0.331132	8.2724e-09	0.000294635	0.000248463	NA	NA	NA	ATAC
5_16938569_A_G	5_16935724_16936678_ATAC_peak_89074	-0.227202	2.56233e-06	0.0157003	0.0240462	NA	NA	NA	ATAC
5_32285463_CA_C	5_32276150_32276731_ATAC_peak_90236	0.23849	9.25743e-06	0.0197953	0.0333823	NA	NA	NA	ATAC
5_32245942_A_C	5_32280663_32280984_ATAC_peak_90237	0.267789	4.27256e-07	0.00292427	0.00272613	NA	NA	NA	ATAC
5_34008100_C_T	5_34007591_34008482_ATAC_peak_90279	-0.322756	1.88269e-13	2.68365e-07	3.04942e-08	NA	NA	NA	ATAC
5_34811702_C_A	5_34838663_34839436_ATAC_peak_90306	0.156977	8.51207e-08	0.00179168	0.00154841	NA	NA	NA	ATAC
5_36260277_A_C	5_36241245_36242397_ATAC_peak_90360	-0.123406	1.47913e-10	1.45531e-05	4.05753e-06	NA	NA	NA	ATAC
5_40232799_ACTGCGCCCCG_A	5_40276873_40277758_ATAC_peak_90498	0.350987	5.93625e-09	0.000272358	0.00020081	NA	NA	NA	ATAC
5_40438917_C_T	5_40486407_40486853_ATAC_peak_90521	-0.178007	4.94684e-07	0.00288842	0.00388156	NA	NA	NA	ATAC
5_42977754_TAA_T	5_43007382_43008824_ATAC_peak_90610	-0.0878386	1.16012e-06	0.00567797	0.00824143	NA	NA	NA	ATAC
5_43004867_C_G	5_43009095_43009555_ATAC_peak_90611	-0.412775	3.664e-12	1.73618e-06	3.41301e-07	NA	NA	NA	ATAC
5_43245074_A_C	5_43244622_43245100_ATAC_peak_90641	0.308031	1.6485e-07	0.000828746	0.00166359	NA	NA	NA	ATAC
5_43465686_G_T	5_43485537_43485654_ATAC_peak_90651	0.135722	0.000105425	0.00449892	0.0315904	NA	NA	NA	ATAC
5_49879756_C_G	5_50563985_50564406_ATAC_peak_90802	0.573854	6.58826e-12	2.17122e-06	7.29022e-07	NA	NA	NA	ATAC
5_52337144_C_T	5_53040961_53041618_ATAC_peak_90949	-0.563642	7.22623e-11	2.8935e-05	5.83284e-06	NA	NA	NA	ATAC
5_55625013_G_A	5_56327591_56328160_ATAC_peak_91106	0.290516	2.35105e-07	0.00271741	0.00401376	NA	NA	NA	ATAC
5_55625013_G_A	5_56328778_56329422_ATAC_peak_91107	0.405708	9.7662e-12	5.21055e-06	1.27273e-06	NA	NA	NA	ATAC
5_56033093_T_C	5_56737001_56737335_ATAC_peak_91136	0.621063	4.26393e-08	0.000914979	0.000795146	NA	NA	NA	ATAC
5_56678956_C_T	5_57383102_57383625_ATAC_peak_91187	-0.267426	1.13978e-06	0.00611192	0.00944885	NA	NA	NA	ATAC
5_57755923_C_T	5_58459458_58460998_ATAC_peak_91198	0.121721	7.52014e-07	0.00585701	0.00964846	NA	NA	NA	ATAC
5_58859074_C_G	5_59562739_59563244_ATAC_peak_91239	0.433373	2.89725e-07	0.00243501	0.00307576	NA	NA	NA	ATAC
5_59963688_A_G	5_60688103_60688574_ATAC_peak_91274	0.261405	2.48862e-08	0.000243057	0.000194779	NA	NA	NA	ATAC
5_67721618_G_A	5_68433965_68434642_ATAC_peak_91561	-0.234532	2.20004e-07	0.0059961	0.00219558	NA	NA	NA	ATAC
5_72112421_C_T	5_72815902_72817394_ATAC_peak_91640	-0.148204	5.38788e-08	0.000335869	0.000861574	NA	NA	NA	ATAC
5_74015350_A_C	5_74766243_74767528_ATAC_peak_91694	0.0632758	3.17505e-06	0.00691268	0.0233165	NA	NA	NA	ATAC
5_75465963_C_T	5_76175817_76176370_ATAC_peak_91760	0.207232	2.82659e-06	0.0134143	0.0281979	NA	NA	NA	ATAC
5_75839165_C_T	5_76542761_76543591_ATAC_peak_91788	0.0968228	4.11488e-06	0.0134143	0.030596	NA	NA	NA	ATAC
5_80344176_AT_A	5_81018524_81018900_ATAC_peak_91978	-0.381253	6.9203e-07	0.01189	0.0106422	NA	NA	NA	ATAC
5_80518179_T_C	5_81301159_81302024_ATAC_peak_92000	-0.0921203	3.0415e-09	0.000164278	9.05168e-05	NA	NA	NA	ATAC
5_81482411_A_AT	5_82277720_82278723_ATAC_peak_92031	0.0856558	3.41393e-07	0.00192683	0.00222668	NA	NA	NA	ATAC
5_87540806_G_T	5_88250805_88251445_ATAC_peak_92382	0.189822	2.09247e-06	0.00340484	0.0081275	NA	NA	NA	ATAC
5_95144589_T_C	5_95808183_95809050_ATAC_peak_92700	-0.229151	9.78162e-11	2.30623e-05	5.12592e-06	NA	NA	NA	ATAC
5_95152085_G_A	5_95815258_95815459_ATAC_peak_92702	0.241273	9.32566e-07	0.00739994	0.00902772	NA	NA	NA	ATAC
5_95142817_C_T	5_95817295_95817818_ATAC_peak_92703	-0.239237	2.60232e-06	0.0159879	0.0204198	NA	NA	NA	ATAC
5_95877038_T_TA	5_96538607_96539062_ATAC_peak_92741	-0.326196	4.97862e-09	0.000247974	0.000151146	NA	NA	NA	ATAC
5_96151916_T_G	5_96816151_96817258_ATAC_peak_92777	-0.272257	1.22562e-09	0.00022557	6.33303e-05	NA	NA	NA	ATAC
5_96226729_A_G	5_96885697_96886275_ATAC_peak_92787	-0.384041	1.29811e-11	7.82661e-06	1.27559e-06	NA	NA	NA	ATAC
5_96271638_A_G	5_96895878_96896668_ATAC_peak_92790	-0.161676	2.57749e-08	0.00058401	0.000469521	NA	NA	NA	ATAC
5_100263907_G_A	5_100837947_100838363_ATAC_peak_93022	-0.251756	1.91769e-07	0.000619493	0.000539089	NA	NA	NA	ATAC
5_110614995_T_C	5_111237019_111237291_ATAC_peak_93659	0.549631	1.54503e-09	0.000124297	5.28553e-05	NA	NA	NA	ATAC
5_110851871_T_C	5_111511915_111512805_ATAC_peak_93678	-0.223537	2.97292e-08	0.000598224	0.000507471	NA	NA	NA	ATAC
5_118603817_G_A	5_119268003_119269092_ATAC_peak_93931	0.137659	1.28798e-09	0.000127931	4.69176e-05	NA	NA	NA	ATAC
5_126189643_T_A	5_126852905_126854251_ATAC_peak_94273	-0.481855	1.20902e-13	4.96315e-07	2.69967e-08	NA	NA	NA	ATAC
5_126259178_C_G	5_126987779_126988522_ATAC_peak_94281	0.227271	1.90426e-09	2.28252e-06	4.41166e-06	NA	NA	NA	ATAC
5_126356042_C_T	5_127072863_127073628_ATAC_peak_94286	0.181012	1.20927e-09	6.38213e-07	2.98867e-06	NA	NA	NA	ATAC
5_128443531_T_C	5_129114415_129115144_ATAC_peak_94331	-0.239799	8.22158e-07	0.00802539	0.00940452	NA	NA	NA	ATAC
5_133578916_T_C	5_134279655_134280138_ATAC_peak_94615	-0.405754	2.25841e-06	0.00254664	0.0133119	NA	NA	NA	ATAC
5_138775173_C_T	5_139394220_139394378_ATAC_peak_94798	-0.342091	4.38195e-08	0.000233496	0.000207735	NA	NA	NA	ATAC
5_139898302_G_A	5_140556508_140556842_ATAC_peak_94889	-0.246699	5.04407e-09	5.2053e-05	5.17487e-05	NA	NA	NA	ATAC
5_140028326_GT_G	5_140710460_140711406_ATAC_peak_94903	-0.306969	3.65397e-12	8.15828e-07	1.65573e-07	NA	NA	NA	ATAC
5_141378984_A_AAAAAGCCAGACAC	5_141968631_141969570_ATAC_peak_94974	-0.0746889	5.50677e-06	0.0169414	0.038645	NA	NA	NA	ATAC
5_142560013_C_G	5_143182941_143183734_ATAC_peak_95056	-0.384605	1.0652e-06	0.00516988	0.00980176	NA	NA	NA	ATAC
5_148593958_C_T	5_149239953_149240751_ATAC_peak_95223	-0.419316	1.76973e-09	1.16803e-05	5.50905e-06	NA	NA	NA	ATAC
5_148593958_C_T	5_149264513_149264923_ATAC_peak_95224	-0.316515	6.5673e-08	0.000124297	0.000103907	NA	NA	NA	ATAC
5_148765904_T_C	5_149357295_149358271_ATAC_peak_95236	-0.0855341	1.58577e-05	0.0114098	0.0110707	NA	NA	NA	ATAC
5_150230950_G_A	5_150846209_150847340_ATAC_peak_95322	-0.241379	8.96493e-08	8.43702e-05	8.50506e-05	NA	NA	NA	ATAC
5_150523163_G_A	5_151139033_151139383_ATAC_peak_95349	0.296978	6.25149e-08	0.000324779	0.000200917	NA	NA	NA	ATAC
5_150990388_GTTTTTAAA_G	5_151612707_151613412_ATAC_peak_95384	-0.437617	8.59454e-08	0.00080731	0.000929207	NA	NA	NA	ATAC
5_153582430_C_T	5_154202659_154203246_ATAC_peak_95440	-0.224337	7.24153e-07	0.00650874	0.0078888	NA	NA	NA	ATAC
5_156699129_C_A	5_157271635_157272289_ATAC_peak_95537	0.0942447	8.79657e-08	0.00120464	0.00149049	NA	NA	NA	ATAC
5_156722486_A_C	5_157295308_157295717_ATAC_peak_95546	-0.204274	5.26944e-06	0.0216863	0.0399605	NA	NA	NA	ATAC
5_156817376_C_T	5_157389881_157390905_ATAC_peak_95554	-0.401084	2.7341e-11	1.41145e-05	2.65538e-06	NA	NA	NA	ATAC
5_162909175_G_A	5_163473740_163473885_ATAC_peak_95777	-0.617563	3.56633e-09	0.000784948	0.000135803	NA	NA	NA	ATAC
5_171701971_T_C	5_172274908_172275328_ATAC_peak_96147	0.297814	1.90182e-08	0.00048395	0.000440601	NA	NA	NA	ATAC
5_176798040_T_G	5_177370535_177371090_ATAC_peak_96344	-0.426431	8.11123e-08	0.000893526	0.000739905	NA	NA	NA	ATAC
5_177023098_A_T	5_177671804_177672388_ATAC_peak_96377	0.27233	8.37591e-08	0.000436565	0.000525453	NA	NA	NA	ATAC
5_178016218_A_G	5_178585445_178585718_ATAC_peak_96417	0.432337	5.11737e-06	0.0284643	0.0469389	NA	NA	NA	ATAC
5_178050709_C_T	5_178625808_178627362_ATAC_peak_96419	-0.0739119	9.76908e-07	0.00983499	0.011619	NA	NA	NA	ATAC
5_178986436_G_A	5_179559441_179559800_ATAC_peak_96436	-0.245312	5.54801e-10	8.73077e-05	3.03962e-05	NA	NA	NA	ATAC
5_180283978_T_A	5_180873475_180874089_ATAC_peak_96510	-0.374243	1.58758e-05	0.00992242	0.0433648	NA	NA	NA	ATAC
5_180600292_A_G	5_181161097_181161401_ATAC_peak_96518	-0.267822	8.01554e-07	0.00457216	0.00769825	NA	NA	NA	ATAC
6_1536702_T_C	6_1523904_1524523_ATAC_peak_96635	0.290024	1.84216e-06	0.0140126	0.0171152	NA	NA	NA	ATAC
6_1536563_A_G	6_1535193_1535538_ATAC_peak_96638	0.173653	6.25675e-06	0.0252219	0.0474625	NA	NA	NA	ATAC
6_2849026_A_T	6_2848689_2849122_ATAC_peak_96679	-0.372322	4.35953e-08	0.00124534	0.000959299	NA	NA	NA	ATAC
6_2863203_C_T	6_2862700_2863199_ATAC_peak_96683	-0.21412	1.57855e-06	0.0124617	0.0187387	NA	NA	NA	ATAC
6_2952892_C_T	6_2952570_2952971_ATAC_peak_96704	0.460298	5.16978e-12	5.97904e-06	8.60391e-07	NA	NA	NA	ATAC
6_3154871_C_A	6_3156796_3157743_ATAC_peak_96720	-0.120249	4.43737e-08	0.000291572	0.000273587	NA	NA	NA	ATAC
6_3157975_C_T	6_3160190_3160734_ATAC_peak_96721	-0.205689	6.59942e-07	0.002057	0.00242686	NA	NA	NA	ATAC
6_3343544_C_T	6_3355296_3356459_ATAC_peak_96738	-0.163139	1.75671e-07	0.00211114	0.0029598	NA	NA	NA	ATAC
6_3355944_T_C	6_3370329_3371165_ATAC_peak_96740	-0.334097	2.17138e-08	0.000745489	0.000545121	NA	NA	NA	ATAC
6_6659593_C_G	6_6658805_6659157_ATAC_peak_96844	1.03217	1.80818e-09	0.000149284	8.9886e-05	NA	NA	NA	ATAC
6_14810635_T_C	6_14857225_14857844_ATAC_peak_97162	0.217567	1.32848e-06	0.00567579	0.0095402	NA	NA	NA	ATAC
6_16972989_A_G	6_17015147_17016335_ATAC_peak_97290	-0.390184	5.85992e-09	0.000308892	0.000173044	NA	NA	NA	ATAC
6_42905235_G_A	6_42978628_42979399_ATAC_peak_98646	-0.103956	1.44421e-07	0.0014342	0.00141737	NA	NA	NA	ATAC
6_43116506_T_TA	6_43143439_43143756_ATAC_peak_98656	0.145626	7.37302e-06	0.0163791	0.0381483	NA	NA	NA	ATAC
6_44856304_C_G	6_44925175_44925745_ATAC_peak_98760	0.283414	1.21959e-05	0.0117508	0.0422336	NA	NA	NA	ATAC
6_44924412_A_G	6_44932613_44933507_ATAC_peak_98761	0.295855	3.46605e-07	0.000975831	0.0022252	NA	NA	NA	ATAC
6_46116102_A_C	6_46129388_46130295_ATAC_peak_98818	-0.200606	2.57274e-07	0.0013409	0.00269854	NA	NA	NA	ATAC
6_49338194_G_A	6_49462504_49463458_ATAC_peak_98903	-0.110222	2.54228e-08	0.000514007	0.000440852	NA	NA	NA	ATAC
6_52198785_C_A	6_52333565_52334130_ATAC_peak_98984	-0.218729	1.36272e-06	0.0116657	0.0147388	NA	NA	NA	ATAC
6_53136516_C_T	6_53335175_53335987_ATAC_peak_99049	0.150756	3.50281e-13	4.48628e-07	6.85545e-08	NA	NA	NA	ATAC
6_53231960_C_T	6_53358760_53359642_ATAC_peak_99052	-0.0888286	9.91031e-08	0.0014342	0.0013255	NA	NA	NA	ATAC
6_56964942_T_TC	6_57046301_57046777_ATAC_peak_99241	-0.0957988	2.20747e-06	0.000200051	0.00765575	NA	NA	NA	ATAC
6_73306960_A_G	6_72619947_72620393_ATAC_peak_100131	-0.225495	2.39084e-07	0.001726	0.00228592	NA	NA	NA	ATAC
6_73331258_C_A	6_72621434_72622739_ATAC_peak_100133	-0.335141	3.28323e-07	0.00233509	0.0029598	NA	NA	NA	ATAC
6_74294368_A_G	6_73652675_73652851_ATAC_peak_100174	0.144222	1.06863e-06	0.00531478	0.0135825	NA	NA	NA	ATAC
6_83911801_G_A	6_83214869_83215420_ATAC_peak_100555	0.276901	9.19088e-06	0.0135728	0.0321237	NA	NA	NA	ATAC
6_87884105_TC_T	6_87173711_87174511_ATAC_peak_100620	-0.473615	2.02766e-11	5.48572e-06	7.48419e-07	NA	NA	NA	ATAC
6_88204140_A_AT	6_87472419_87473588_ATAC_peak_100640	-0.13402	1.67893e-09	6.32614e-05	3.2105e-05	NA	NA	NA	ATAC
6_90008683_C_G	6_89298658_89299059_ATAC_peak_100704	-0.349952	2.65427e-08	0.00129909	0.000554374	NA	NA	NA	ATAC
6_91140812_T_C	6_90406156_90406351_ATAC_peak_100789	-0.421822	1.39139e-08	0.00100182	0.000324387	NA	NA	NA	ATAC
6_91125304_AT_A	6_90413765_90414271_ATAC_peak_100791	-0.136419	4.09755e-06	0.0282793	0.0349841	NA	NA	NA	ATAC
6_96025025_A_T	6_95576613_95577934_ATAC_peak_101185	0.0735073	9.05016e-09	0.000323144	0.000177965	NA	NA	NA	ATAC
6_96947695_G_C	6_96499511_96500144_ATAC_peak_101221	0.492921	9.31062e-09	0.000113091	0.000170766	NA	NA	NA	ATAC
6_99873069_A_G	6_99520865_99521570_ATAC_peak_101322	0.143229	5.49807e-07	0.00783938	0.00680982	NA	NA	NA	ATAC
6_108121953_A_G	6_107823828_107824792_ATAC_peak_101863	0.125758	4.51457e-06	0.0137883	0.0346989	NA	NA	NA	ATAC
6_109312285_C_A	6_109019874_109020256_ATAC_peak_101931	0.292169	7.86689e-06	0.0116657	0.0487786	NA	NA	NA	ATAC
6_110401834_C_CCTGGCTGGCCCTAG	6_110178650_110179253_ATAC_peak_101966	-0.259879	2.78452e-11	2.04391e-07	1.25315e-06	NA	NA	NA	ATAC
6_111194703_G_C	6_110873394_110873499_ATAC_peak_101983	-0.660079	9.35367e-09	0.001117	0.000157278	NA	NA	NA	ATAC
6_112123993_AAT_A	6_111794698_111795376_ATAC_peak_102074	-0.359217	6.84858e-08	0.00159751	0.00076082	NA	NA	NA	ATAC
6_116783330_G_A	6_116461876_116462362_ATAC_peak_102318	-0.38159	1.22379e-07	0.00184951	0.0015891	NA	NA	NA	ATAC
6_117865928_T_C	6_117549630_117549838_ATAC_peak_102366	-0.374768	1.31818e-08	0.000280847	0.000244914	NA	NA	NA	ATAC
6_119027325_A_G	6_118705924_118706249_ATAC_peak_102410	-0.203532	2.92743e-06	0.0159908	0.02221	NA	NA	NA	ATAC
6_119045545_T_C	6_118724285_118724463_ATAC_peak_102414	0.363677	3.05148e-08	0.00083688	0.000518309	NA	NA	NA	ATAC
6_119254156_C_T	6_118934071_118935299_ATAC_peak_102439	-0.064132	1.50752e-06	0.00536362	0.00905711	NA	NA	NA	ATAC
6_126674371_CT_C	6_126339440_126340346_ATAC_peak_102845	-0.181486	8.55974e-10	1.45531e-05	1.10041e-05	NA	NA	NA	ATAC
6_130508557_A_G	6_130183423_130184237_ATAC_peak_103065	-0.455707	1.28132e-08	0.000410191	0.000307301	NA	NA	NA	ATAC
6_130544761_A_C	6_130222748_130223815_ATAC_peak_103071	0.225141	2.21593e-10	3.14765e-05	1.40571e-05	NA	NA	NA	ATAC
6_131618422_A_C	6_131199544_131200603_ATAC_peak_103112	-0.177686	6.23154e-11	1.62268e-05	3.88611e-06	NA	NA	NA	ATAC
6_132834518_C_T	6_132512419_132513416_ATAC_peak_103182	-0.101154	7.72813e-10	6.32609e-05	4.07224e-05	NA	NA	NA	ATAC
6_134445276_C_T	6_134123697_134124147_ATAC_peak_103253	0.631921	2.97705e-12	1.13302e-06	3.97667e-07	NA	NA	NA	ATAC
6_134609981_T_A	6_134288515_134289079_ATAC_peak_103271	0.45983	5.65884e-09	0.000306219	0.000163998	NA	NA	NA	ATAC
6_135272080_A_AAT	6_134938891_134939183_ATAC_peak_103303	0.573066	7.25475e-13	2.68365e-07	8.46155e-08	NA	NA	NA	ATAC
6_135352088_C_T	6_135030788_135031011_ATAC_peak_103320	-0.436101	1.12587e-10	8.65787e-06	2.98867e-06	NA	NA	NA	ATAC
6_135867300_CTG_C	6_135497325_135498539_ATAC_peak_103369	-0.24369	1.58152e-13	7.90066e-08	1.60705e-08	NA	NA	NA	ATAC
6_137042827_A_G	6_136700013_136700468_ATAC_peak_103412	0.266893	6.80841e-09	5.00488e-05	4.50322e-05	NA	NA	NA	ATAC
6_137082948_A_G	6_136761321_136761846_ATAC_peak_103421	-0.198209	9.72512e-06	0.00739994	0.0145967	NA	NA	NA	ATAC
6_137137213_T_A	6_136822214_136822975_ATAC_peak_103437	-0.0691784	1.64263e-06	0.00169756	0.00445756	NA	NA	NA	ATAC
6_137857686_T_C	6_137536230_137536644_ATAC_peak_103474	-0.581028	7.18815e-11	0.000268473	6.55339e-06	NA	NA	NA	ATAC
6_137872918_G_C	6_137588961_137589752_ATAC_peak_103479	-0.2737	2.76137e-06	0.0178361	0.0336885	NA	NA	NA	ATAC
6_138701980_T_C	6_138403329_138404903_ATAC_peak_103561	-0.103605	4.69425e-06	0.00597245	0.0224697	NA	NA	NA	ATAC
6_139603257_T_C	6_139290559_139291231_ATAC_peak_103635	-0.205197	4.79865e-07	0.00247096	0.00461002	NA	NA	NA	ATAC
6_143160326_A_G	6_142838978_142839284_ATAC_peak_103850	-0.369521	4.33582e-07	0.00516412	0.00488253	NA	NA	NA	ATAC
6_144345469_G_T	6_144046669_144046998_ATAC_peak_103955	-0.337289	5.94946e-06	0.0282793	0.0450844	NA	NA	NA	ATAC
6_146057409_CT_C	6_145734609_145736117_ATAC_peak_104032	-0.120218	8.60985e-09	1.19431e-05	1.80502e-05	NA	NA	NA	ATAC
6_146224478_TA_T	6_145866429_145867268_ATAC_peak_104039	-0.254186	4.23274e-08	3.44311e-05	0.000101967	NA	NA	NA	ATAC
6_149482442_G_A	6_149148006_149148666_ATAC_peak_104153	-0.279224	3.16709e-08	0.000887922	0.000559584	NA	NA	NA	ATAC
6_149984118_A_G	6_149718520_149718613_ATAC_peak_104242	-0.187751	2.25761e-05	0.000550043	0.00924156	NA	NA	NA	ATAC
6_150885433_C_T	6_150491222_150491749_ATAC_peak_104292	0.432657	1.98683e-07	0.00402433	0.00450187	NA	NA	NA	ATAC
6_150932346_A_C	6_150600317_150600973_ATAC_peak_104296	-0.434026	5.60326e-08	0.00362989	0.00134329	NA	NA	NA	ATAC
6_150953942_G_A	6_150632685_150633661_ATAC_peak_104300	-0.595831	9.4913e-09	0.000784578	0.000354337	NA	NA	NA	ATAC
6_152554469_CT_C	6_152232865_152233579_ATAC_peak_104370	-0.231563	3.75697e-06	0.022017	0.0325228	NA	NA	NA	ATAC
6_154937203_T_C	6_154605210_154605481_ATAC_peak_104486	-0.232829	8.92984e-06	0.0208258	0.0426171	NA	NA	NA	ATAC
6_154917390_A_G	6_154606182_154606864_ATAC_peak_104487	-0.419576	7.48045e-10	8.48432e-05	2.10172e-05	NA	NA	NA	ATAC
6_155465346_T_C	6_155143028_155143513_ATAC_peak_104513	-0.149325	7.03717e-07	0.00932078	0.00893793	NA	NA	NA	ATAC
6_156716257_A_G	6_156395916_156397017_ATAC_peak_104565	0.156243	6.91691e-06	0.0191756	0.0399605	NA	NA	NA	ATAC
6_157116249_A_ACTAGTCAGCAGCCGTGAC	6_156794881_156795219_ATAC_peak_104581	0.254237	9.10365e-06	0.0181881	0.0359341	NA	NA	NA	ATAC
6_158690412_TAAAA_T	6_158270760_158271396_ATAC_peak_104721	-0.172621	2.0818e-06	0.0162577	0.0275641	NA	NA	NA	ATAC
6_158705550_TGA_T	6_158284186_158284618_ATAC_peak_104724	0.746622	1.54542e-08	0.000477474	0.000493439	NA	NA	NA	ATAC
6_159599952_G_A	6_159168813_159169815_ATAC_peak_104816	-0.288549	1.12616e-07	0.00146966	0.00174844	NA	NA	NA	ATAC
6_160187222_A_G	6_159762761_159762905_ATAC_peak_104829	0.488051	3.67717e-06	0.0141345	0.0228963	NA	NA	NA	ATAC
6_164491837_A_G	6_164039876_164040318_ATAC_peak_104940	-0.546657	1.71e-07	0.00292007	0.00268953	NA	NA	NA	ATAC
6_167408045_G_GA	6_166997589_166997945_ATAC_peak_105081	-0.279526	2.39843e-08	0.000337741	0.000138994	NA	NA	NA	ATAC
6_167528703_C_G	6_167119442_167120186_ATAC_peak_105099	-0.161691	6.81235e-07	0.00373495	0.00582363	NA	NA	NA	ATAC
6_169291960_GT_G	6_168884229_168884880_ATAC_peak_105152	-0.303353	7.08481e-08	0.00270726	0.00218782	NA	NA	NA	ATAC
6_169990947_C_T	6_169589310_169590136_ATAC_peak_105172	-0.293982	2.47772e-06	0.0110965	0.0187646	NA	NA	NA	ATAC
6_170464138_A_C	6_170087325_170088227_ATAC_peak_105192	-0.444548	1.79322e-06	0.0196378	0.0206502	NA	NA	NA	ATAC
7_1217192_G_A	7_1169667_1170113_ATAC_peak_105303	-0.477762	3.76495e-07	0.00397871	0.00396465	NA	NA	NA	ATAC
7_1966841_C_T	7_1926672_1927153_ATAC_peak_105358	-0.30563	7.81773e-07	0.00505671	0.00769825	NA	NA	NA	ATAC
7_2353165_A_G	7_2313947_2314972_ATAC_peak_105388	0.102615	2.24949e-07	0.00161778	0.00266506	NA	NA	NA	ATAC
7_5175596_C_A	7_5143029_5143411_ATAC_peak_105492	0.513888	1.50383e-08	0.000841664	0.0004337	NA	NA	NA	ATAC
7_5859668_AT_A	7_5822563_5823352_ATAC_peak_105556	-0.131776	1.74581e-06	0.00557202	0.00796464	NA	NA	NA	ATAC
7_5881353_G_GT	7_5824305_5824501_ATAC_peak_105557	-0.202481	5.76538e-06	0.0109159	0.0206502	NA	NA	NA	ATAC
7_7829241_C_T	7_7789496_7789912_ATAC_peak_105658	-0.538597	1.48892e-08	0.000645538	0.000494935	NA	NA	NA	ATAC
7_7840166_C_CA	7_7817773_7818101_ATAC_peak_105660	-0.431127	1.79574e-06	0.0177345	0.0264704	NA	NA	NA	ATAC
7_12443938_G_GA	7_12403084_12404089_ATAC_peak_105980	0.771394	3.90428e-15	7.90066e-08	3.74336e-09	NA	NA	NA	ATAC
7_12453808_A_G	7_12458251_12458781_ATAC_peak_105983	0.163711	1.0846e-06	0.012505	0.0199586	NA	NA	NA	ATAC
7_22143478_A_G	7_22103640_22103961_ATAC_peak_106511	0.228579	7.09459e-07	0.00576839	0.00823182	NA	NA	NA	ATAC
7_22864971_CT_C	7_22821700_22823032_ATAC_peak_106540	-0.121573	3.80842e-08	0.00156468	0.00100101	NA	NA	NA	ATAC
7_23203823_C_CA	7_23105226_23106630_ATAC_peak_106556	-0.056931	3.12919e-06	0.00689389	0.0149506	NA	NA	NA	ATAC
7_23338774_T_C	7_23298762_23299557_ATAC_peak_106566	-0.0611397	7.55242e-06	0.00945951	0.0109138	NA	NA	NA	ATAC
7_25073632_A_AT	7_25028324_25029197_ATAC_peak_106639	-0.246132	5.88592e-09	0.000393516	0.00019317	NA	NA	NA	ATAC
7_25299501_G_A	7_25259400_25259907_ATAC_peak_106654	0.345715	1.90154e-06	0.0217361	0.0266748	NA	NA	NA	ATAC
7_25300223_T_C	7_25260814_25261312_ATAC_peak_106655	0.405481	1.64917e-07	0.00402433	0.00367615	NA	NA	NA	ATAC
7_26129947_C_T	7_26097170_26097763_ATAC_peak_106683	-0.395951	6.93952e-08	0.00463057	0.000932808	NA	NA	NA	ATAC
7_26146063_C_G	7_26101549_26102006_ATAC_peak_106687	-0.427877	3.2537e-06	0.029718	0.0209885	NA	NA	NA	ATAC
7_26875304_AAGAG_A	7_26863678_26864916_ATAC_peak_106721	0.171126	2.68743e-07	0.00116749	0.00166308	NA	NA	NA	ATAC
7_27189195_T_C	7_27130120_27131182_ATAC_peak_106728	-0.461509	1.35349e-07	0.00134862	0.000968701	NA	NA	NA	ATAC
7_27693083_G_A	7_27662495_27663229_ATAC_peak_106755	-0.0862152	2.5544e-09	0.000132825	6.94017e-05	NA	NA	NA	ATAC
7_27961286_T_A	7_27900893_27901518_ATAC_peak_106762	-0.211214	4.92422e-06	0.0267183	0.0434309	NA	NA	NA	ATAC
7_30477570_A_G	7_30445725_30446152_ATAC_peak_106863	0.380745	2.07899e-09	6.01301e-05	4.07224e-05	NA	NA	NA	ATAC
7_32690125_C_A	7_32727967_32729039_ATAC_peak_106913	0.754549	1.37739e-12	1.8182e-06	2.93563e-07	NA	NA	NA	ATAC
7_37400469_T_C	7_37342295_37343355_ATAC_peak_107053	-0.178336	3.56294e-06	0.0197507	0.0325766	NA	NA	NA	ATAC
7_38418922_C_T	7_38344506_38345052_ATAC_peak_107102	-0.437193	1.44732e-08	0.00083688	0.00053881	NA	NA	NA	ATAC
7_38403545_A_G	7_38345438_38345816_ATAC_peak_107103	-0.300984	1.77247e-06	0.0188189	0.0276135	NA	NA	NA	ATAC
7_38424039_A_G	7_38348892_38349579_ATAC_peak_107104	-0.59779	1.38703e-07	0.00698179	0.00354847	NA	NA	NA	ATAC
7_38418922_C_T	7_38349820_38350133_ATAC_peak_107105	-0.467656	6.4802e-09	0.000495896	0.000279564	NA	NA	NA	ATAC
7_38418922_C_T	7_38353389_38353924_ATAC_peak_107107	-0.712845	4.07325e-08	0.00480285	0.00129846	NA	NA	NA	ATAC
7_38424039_A_G	7_38354378_38354503_ATAC_peak_107108	-0.505522	9.36051e-07	0.0344685	0.0169891	NA	NA	NA	ATAC
7_38398781_G_T	7_38358970_38359480_ATAC_peak_107110	-0.241609	1.83754e-07	0.00416413	0.00459814	NA	NA	NA	ATAC
7_38408074_C_G	7_38369851_38370094_ATAC_peak_107115	-0.361934	3.33573e-07	0.00634556	0.00769562	NA	NA	NA	ATAC
7_39761315_G_C	7_39732995_39733721_ATAC_peak_107154	0.10659	5.20162e-08	0.000710539	0.000723366	NA	NA	NA	ATAC
7_39782559_CT_C	7_39742146_39742488_ATAC_peak_107155	0.347684	3.58899e-08	0.000649191	0.000561847	NA	NA	NA	ATAC
7_43656502_G_A	7_43637235_43637741_ATAC_peak_107221	0.181523	3.02307e-06	0.00890616	0.0252345	NA	NA	NA	ATAC
7_43942714_T_C	7_43985936_43986305_ATAC_peak_107245	0.236518	2.21575e-07	0.00164069	0.00329571	NA	NA	NA	ATAC
7_44954786_A_G	7_44915014_44915376_ATAC_peak_107311	0.753391	2.46981e-09	8.92769e-05	7.10879e-05	NA	NA	NA	ATAC
7_44999424_A_G	7_44959448_44959973_ATAC_peak_107314	0.520383	2.34007e-10	1.94535e-05	9.93216e-06	NA	NA	NA	ATAC
7_48019357_G_C	7_47978976_47979786_ATAC_peak_107375	0.295451	5.69258e-14	1.78371e-07	1.21976e-08	NA	NA	NA	ATAC
7_48074957_G_C	7_48035161_48035932_ATAC_peak_107377	0.300306	1.60602e-10	1.58851e-05	4.36563e-06	NA	NA	NA	ATAC
7_50808033_C_T	7_50739763_50740392_ATAC_peak_107502	-0.563053	4.56254e-12	5.48572e-06	5.5549e-07	NA	NA	NA	ATAC
7_55556691_G_A	7_55472989_55473180_ATAC_peak_107703	0.872823	3.63775e-15	5.36341e-08	2.1781e-09	NA	NA	NA	ATAC
7_56343073_C_CT	7_56373395_56373566_ATAC_peak_107748	0.490768	5.9183e-09	7.12662e-05	8.60653e-05	NA	NA	NA	ATAC
7_65166182_C_A	7_65770318_65770960_ATAC_peak_107908	-0.118827	6.42633e-11	4.96315e-07	9.09637e-07	NA	NA	NA	ATAC
7_65923385_CA_C	7_66413157_66414013_ATAC_peak_107926	0.24312	1.80916e-12	1.04455e-07	2.35999e-08	NA	NA	NA	ATAC
7_65975177_T_C	7_66493149_66493975_ATAC_peak_107927	-0.0804161	5.05501e-05	0.0144006	0.0389018	NA	NA	NA	ATAC
7_66472198_T_C	7_66994756_66995769_ATAC_peak_107955	-0.081726	2.50457e-09	0.000124622	8.3416e-05	NA	NA	NA	ATAC
7_66593677_GTTTTT_G	7_67128616_67129471_ATAC_peak_107960	0.241092	3.26627e-06	0.0116542	0.0236301	NA	NA	NA	ATAC
7_75274068_T_C	7_75617604_75618252_ATAC_peak_108112	0.226523	1.8077e-06	0.0120322	0.0156126	NA	NA	NA	ATAC
7_76222939_G_A	7_76626529_76627888_ATAC_peak_108186	-0.288211	1.03542e-10	1.62268e-05	4.41166e-06	NA	NA	NA	ATAC
7_86608211_G_A	7_86978564_86979335_ATAC_peak_108929	-0.247729	2.12969e-09	0.000114226	3.47318e-05	NA	NA	NA	ATAC
7_90259912_C_T	7_90595694_90597032_ATAC_peak_109139	-0.242002	5.55242e-06	0.0283562	0.0496471	NA	NA	NA	ATAC
7_91571074_A_G	7_91940142_91941266_ATAC_peak_109166	0.0855719	2.12282e-06	0.00276834	0.0065212	NA	NA	NA	ATAC
7_92665884_A_T	7_93036425_93037162_ATAC_peak_109223	-0.355784	4.42864e-06	0.0151634	0.0282038	NA	NA	NA	ATAC
7_94021475_T_C	7_94394331_94395119_ATAC_peak_109257	0.39859	1.751e-08	0.00052746	0.000324432	NA	NA	NA	ATAC
7_94043274_A_G	7_94395342_94395689_ATAC_peak_109258	0.234265	1.17965e-08	0.000341021	0.000238893	NA	NA	NA	ATAC
7_97798117_G_A	7_98168291_98168790_ATAC_peak_109345	-0.472075	1.74809e-08	0.000160088	0.000202276	NA	NA	NA	ATAC
7_102017622_A_C	7_102395646_102396619_ATAC_peak_109601	0.2002	5.1003e-07	0.00232416	0.00485309	NA	NA	NA	ATAC
7_102332671_AAC_A	7_102592493_102592775_ATAC_peak_109624	0.289121	0.000124229	0.0101172	0.0137982	NA	NA	NA	ATAC
7_104592982_T_TTGGTG	7_104943448_104943906_ATAC_peak_109676	0.133615	5.46681e-07	0.00342355	0.00411365	NA	NA	NA	ATAC
7_105662690_T_C	7_106021772_106022814_ATAC_peak_109774	0.410301	4.10051e-15	5.04398e-08	3.43404e-09	NA	NA	NA	ATAC
7_107150167_GA_G	7_107560961_107561263_ATAC_peak_109841	0.59367	1.226e-08	9.2317e-05	0.000109472	NA	NA	NA	ATAC
7_107356759_G_A	7_107743118_107744434_ATAC_peak_109850	-0.0799891	9.6593e-07	0.00483322	0.00738491	NA	NA	NA	ATAC
7_115915382_T_C	7_116224389_116224963_ATAC_peak_110291	-0.417839	1.94101e-08	0.000625895	0.000443349	NA	NA	NA	ATAC
7_117825297_G_C	7_118183346_118184412_ATAC_peak_110377	0.0637205	5.7671e-08	0.000161045	0.000870129	NA	NA	NA	ATAC
7_121718597_C_T	7_122143447_122144631_ATAC_peak_110668	-0.592526	1.21723e-11	9.73897e-06	7.97486e-07	NA	NA	NA	ATAC
7_129135236_C_G	7_129494013_129494403_ATAC_peak_111050	0.200393	2.18801e-06	0.0129265	0.017747	NA	NA	NA	ATAC
7_129133972_TG_T	7_129501924_129502681_ATAC_peak_111051	-0.205959	1.44186e-07	0.00290496	0.00205481	NA	NA	NA	ATAC
7_130006808_G_C	7_130367133_130367476_ATAC_peak_111089	0.799118	4.22985e-09	0.000211204	0.000121849	NA	NA	NA	ATAC
7_134678523_T_C	7_134986052_134986997_ATAC_peak_111279	0.111946	1.05307e-08	0.000272358	0.000137001	NA	NA	NA	ATAC
7_134815308_CAT_C	7_135147113_135148638_ATAC_peak_111283	0.144992	1.69919e-10	1.47828e-05	3.46144e-06	NA	NA	NA	ATAC
7_138561967_T_C	7_138875534_138876216_ATAC_peak_111413	-0.270314	6.03658e-06	0.0229297	0.0475443	NA	NA	NA	ATAC
7_139320861_T_C	7_139635612_139636250_ATAC_peak_111460	0.758857	2.5264e-09	3.15288e-05	3.53882e-05	NA	NA	NA	ATAC
7_140060653_A_T	7_140358397_140359624_ATAC_peak_111510	0.315633	5.92214e-07	0.01159	0.00949733	NA	NA	NA	ATAC
7_140372579_T_C	7_140672633_140673709_ATAC_peak_111526	-0.159189	1.34716e-05	0.0044491	0.0294806	NA	NA	NA	ATAC
7_141455858_C_T	7_141737730_141738635_ATAC_peak_111566	0.0955791	2.99154e-07	0.000113103	0.000964114	NA	NA	NA	ATAC
7_142374633_A_G	7_142636534_142637484_ATAC_peak_111644	-0.143953	3.17691e-06	0.00432149	0.00706079	NA	NA	NA	ATAC
7_142429001_T_C	7_142720089_142720615_ATAC_peak_111661	-0.442064	5.61343e-09	0.000134137	9.3493e-05	NA	NA	NA	ATAC
7_143823833_T_C	7_144178313_144178639_ATAC_peak_111735	-0.302787	2.57458e-08	3.1121e-05	7.24167e-05	NA	NA	NA	ATAC
7_148700849_C_T	7_149028137_149029020_ATAC_peak_112023	-0.0704704	4.24064e-06	0.0163534	0.0296115	NA	NA	NA	ATAC
7_148906758_C_T	7_149209242_149209878_ATAC_peak_112034	-0.313935	2.39806e-06	0.0114649	0.0209605	NA	NA	NA	ATAC
7_149298154_C_T	7_149600625_149601088_ATAC_peak_112051	0.31986	4.517e-08	0.000526392	0.000561847	NA	NA	NA	ATAC
7_150057221_C_CAT	7_150357275_150357647_ATAC_peak_112087	0.266625	3.61245e-08	0.000358888	0.000574886	NA	NA	NA	ATAC
7_151462635_A_G	7_151768759_151769502_ATAC_peak_112242	0.323993	1.74618e-12	1.38304e-06	3.10057e-07	NA	NA	NA	ATAC
7_155557022_CG_C	7_155763706_155764755_ATAC_peak_112359	0.237882	1.08201e-05	0.0207026	0.0487786	NA	NA	NA	ATAC
7_156727939_A_C	7_156923017_156923520_ATAC_peak_112377	0.195458	3.22741e-07	0.00401036	0.00440515	NA	NA	NA	ATAC
7_158632467_T_C	7_158814682_158814934_ATAC_peak_112495	0.633123	1.46707e-09	9.54302e-05	6.84531e-05	NA	NA	NA	ATAC
8_573646_G_A	8_687596_688495_ATAC_peak_112538	-0.60495	5.01161e-09	0.00187329	0.000215921	NA	NA	NA	ATAC
8_1715122_G_A	8_1759911_1760405_ATAC_peak_112576	-0.482004	3.89571e-06	0.0170473	0.0348701	NA	NA	NA	ATAC
8_2082348_C_A	8_2133911_2134078_ATAC_peak_112604	0.728047	6.14587e-09	0.00301158	0.0003446	NA	NA	NA	ATAC
8_2094608_G_A	8_2146475_2146796_ATAC_peak_112607	1.38955	1.79638e-15	7.98742e-08	3.43404e-09	NA	NA	NA	ATAC
8_2593101_G_GT	8_2727426_2728588_ATAC_peak_112624	-0.389476	1.66303e-06	0.0166207	0.0273807	NA	NA	NA	ATAC
8_2593101_G_GT	8_2733489_2734234_ATAC_peak_112625	-0.391823	7.29841e-07	0.00949518	0.0141866	NA	NA	NA	ATAC
8_8093578_T_C	8_8227460_8228947_ATAC_peak_112760	-1.23415	2.90997e-08	0.000570947	0.000244957	NA	NA	NA	ATAC
8_8655237_G_A	8_8796889_8798089_ATAC_peak_112788	-0.176856	2.79804e-06	0.0174462	0.0316683	NA	NA	NA	ATAC
8_8869664_G_A	8_9011455_9012329_ATAC_peak_112808	-0.482732	4.1348e-11	1.62903e-05	4.08046e-06	NA	NA	NA	ATAC
8_10633733_C_T	8_10805168_10805908_ATAC_peak_112852	-0.494125	4.19591e-10	7.75258e-05	2.38315e-05	NA	NA	NA	ATAC
8_11394233_A_G	8_11589222_11589718_ATAC_peak_112900	-0.273965	1.87659e-07	0.00418881	0.00333637	NA	NA	NA	ATAC
8_11677905_A_C	8_11820212_11820845_ATAC_peak_112912	-0.586745	5.22898e-09	0.000624197	0.000244616	NA	NA	NA	ATAC
8_11893974_A_G	8_12115656_12116203_ATAC_peak_112930	0.913967	1.0965e-06	0.000121308	0.000204823	NA	NA	NA	ATAC
8_17014585_C_A	8_17155690_17157280_ATAC_peak_113168	-0.113907	2.39182e-06	0.0162577	0.0222381	NA	NA	NA	ATAC
8_17555029_G_C	8_17697223_17697769_ATAC_peak_113181	0.483707	7.27571e-09	0.000474746	0.000306819	NA	NA	NA	ATAC
8_17668426_A_G	8_17800662_17801730_ATAC_peak_113185	1.0911	8.70191e-10	0.000212232	4.32644e-05	NA	NA	NA	ATAC
8_17822884_T_C	8_17941235_17941509_ATAC_peak_113193	0.526163	2.37808e-10	3.56397e-05	1.2627e-05	NA	NA	NA	ATAC
8_19314693_G_A	8_19461798_19462233_ATAC_peak_113238	0.216833	1.1615e-06	0.00898533	0.0141866	NA	NA	NA	ATAC
8_19329303_C_G	8_19474982_19475842_ATAC_peak_113241	-0.145362	4.68534e-06	0.0207838	0.0450125	NA	NA	NA	ATAC
8_20290968_A_G	8_20435241_20435923_ATAC_peak_113297	-0.161851	3.58108e-07	0.00292427	0.00459814	NA	NA	NA	ATAC
8_23076990_A_G	8_23219467_23219797_ATAC_peak_113439	-0.381695	7.5432e-11	1.97406e-05	5.26292e-06	NA	NA	NA	ATAC
8_26431332_G_A	8_26575881_26576084_ATAC_peak_113540	-0.367992	7.47199e-07	0.0342917	0.0125922	NA	NA	NA	ATAC
8_27189213_A_AG	8_27310221_27311748_ATAC_peak_113556	0.08002	5.44391e-06	0.0256238	0.0348701	NA	NA	NA	ATAC
8_27263107_C_T	8_27405218_27405788_ATAC_peak_113581	-0.199526	8.91701e-10	0.000114057	2.79439e-05	NA	NA	NA	ATAC
8_30677937_G_A	8_30812049_30813010_ATAC_peak_113780	0.17072	5.25175e-06	0.0114431	0.039913	NA	NA	NA	ATAC
8_33363492_A_G	8_33472665_33473437_ATAC_peak_113813	0.296804	1.43984e-11	1.97883e-06	9.09637e-07	NA	NA	NA	ATAC
8_37119295_A_G	8_37261709_37261967_ATAC_peak_113863	0.382105	4.61617e-08	0.000745489	0.00076514	NA	NA	NA	ATAC
8_38644914_A_G	8_38786833_38787875_ATAC_peak_113945	-0.0574306	5.64628e-06	0.0163192	0.0284217	NA	NA	NA	ATAC
8_42044406_TTATC_T	8_42179970_42180463_ATAC_peak_114048	-0.151809	2.63272e-06	0.00594796	0.0128293	NA	NA	NA	ATAC
8_53659168_T_G	8_52783115_52783540_ATAC_peak_114334	0.301282	3.90178e-09	0.000187595	0.000103907	NA	NA	NA	ATAC
8_55008601_C_T	8_54134488_54135478_ATAC_peak_114363	-0.232973	7.35042e-10	8.0999e-06	1.12671e-05	NA	NA	NA	ATAC
8_59778251_G_T	8_58865568_58865895_ATAC_peak_114484	-0.190289	1.58579e-06	0.00698179	0.0112722	NA	NA	NA	ATAC
8_66902034_G_A	8_65998059_65998557_ATAC_peak_114743	0.343187	4.78565e-11	5.62089e-06	3.14737e-06	NA	NA	NA	ATAC
8_68231737_CA_C	8_67339650_67339757_ATAC_peak_114809	-0.292631	2.22872e-06	0.00247451	0.00402883	NA	NA	NA	ATAC
8_71540098_C_G	8_70616426_70617410_ATAC_peak_114923	-0.22625	5.24083e-09	0.000293491	0.000119495	NA	NA	NA	ATAC
8_71540098_C_G	8_70631299_70631696_ATAC_peak_114924	-0.333283	5.80291e-10	2.44083e-05	1.99801e-05	NA	NA	NA	ATAC
8_71564667_T_C	8_70641820_70642182_ATAC_peak_114926	0.215564	6.24751e-06	0.0111916	0.0371697	NA	NA	NA	ATAC
8_71607982_T_C	8_70668269_70669420_ATAC_peak_114930	0.0923476	1.48966e-07	0.00119667	0.00166311	NA	NA	NA	ATAC
8_71607982_T_C	8_70674438_70674800_ATAC_peak_114931	0.237962	5.47288e-09	8.95216e-05	0.000113104	NA	NA	NA	ATAC
8_79438103_G_T	8_78525592_78526048_ATAC_peak_115267	-0.286581	1.9697e-07	0.00151702	0.00253347	NA	NA	NA	ATAC
8_79561106_C_T	8_78665149_78666385_ATAC_peak_115280	-0.131654	3.06345e-08	0.00089668	0.000486548	NA	NA	NA	ATAC
8_81009585_A_G	8_80138490_80139168_ATAC_peak_115344	0.338521	8.03455e-09	0.00022557	0.000138994	NA	NA	NA	ATAC
8_81993779_C_T	8_81081394_81081721_ATAC_peak_115406	-0.373971	2.69128e-11	6.02592e-06	1.64287e-06	NA	NA	NA	ATAC
8_82042991_G_A	8_81130186_81131275_ATAC_peak_115414	0.733431	3.75638e-11	8.2743e-06	2.24492e-06	NA	NA	NA	ATAC
8_82041462_G_GT	8_81132626_81133079_ATAC_peak_115415	-0.852803	7.30303e-09	0.000280847	0.000143817	NA	NA	NA	ATAC
8_82787337_A_AT	8_81841390_81842904_ATAC_peak_115458	0.111361	8.3784e-12	3.0186e-06	9.62933e-07	NA	NA	NA	ATAC
8_87397252_C_CA	8_86471918_86472876_ATAC_peak_115758	-0.229559	6.44394e-11	7.17837e-06	3.679e-06	NA	NA	NA	ATAC
8_91459316_T_C	8_90467019_90468052_ATAC_peak_116019	-0.328903	3.0655e-06	0.00272703	0.00439433	NA	NA	NA	ATAC
8_95476121_CAA_C	8_94419823_94420415_ATAC_peak_116137	0.321408	1.45854e-06	0.0039744	0.00621842	NA	NA	NA	ATAC
8_99829446_G_C	8_98825136_98826236_ATAC_peak_116269	-0.120354	3.01569e-07	0.000898457	0.00117027	NA	NA	NA	ATAC
8_101141867_T_C	8_100212736_100213543_ATAC_peak_116319	0.15638	6.70748e-06	0.00982941	0.0189916	NA	NA	NA	ATAC
8_101821743_G_A	8_100809281_100810141_ATAC_peak_116373	-0.193556	2.52993e-06	0.0128785	0.0218917	NA	NA	NA	ATAC
8_104345778_A_G	8_103298552_103299420_ATAC_peak_116490	-0.276017	2.14798e-08	0.000651346	0.000473968	NA	NA	NA	ATAC
8_117467008_G_A	8_116447473_116448245_ATAC_peak_117285	-0.224833	1.47044e-06	0.00556768	0.0121028	NA	NA	NA	ATAC
8_119629006_G_A	8_118563863_118564449_ATAC_peak_117378	0.412735	1.15841e-06	0.00699877	0.00971758	NA	NA	NA	ATAC
8_119634435_T_G	8_118621043_118622440_ATAC_peak_117379	0.246385	5.01704e-11	6.02592e-06	2.05686e-06	NA	NA	NA	ATAC
8_122738424_C_T	8_121724241_121725019_ATAC_peak_117456	0.254172	5.86744e-07	0.00565756	0.00679768	NA	NA	NA	ATAC
8_122738226_C_T	8_121725758_121726229_ATAC_peak_117458	-0.424509	3.01073e-09	0.000210655	9.3493e-05	NA	NA	NA	ATAC
8_125551364_A_G	8_124538407_124539231_ATAC_peak_117545	-0.117247	6.22691e-07	0.0113945	0.00675368	NA	NA	NA	ATAC
8_127505233_C_T	8_126499767_126500138_ATAC_peak_117663	-0.927499	2.44293e-13	7.0378e-06	6.71435e-08	NA	NA	NA	ATAC
8_127513350_T_C	8_126500493_126501167_ATAC_peak_117664	-0.599231	4.18603e-10	0.000134137	2.10521e-05	NA	NA	NA	ATAC
8_127504653_A_C	8_126557578_126558667_ATAC_peak_117669	-0.127267	1.07034e-06	0.00884294	0.00888104	NA	NA	NA	ATAC
8_128990320_T_G	8_127977692_127978114_ATAC_peak_117730	0.387428	9.16979e-09	0.000464425	0.000242011	NA	NA	NA	ATAC
8_134000415_T_C	8_132978462_132979431_ATAC_peak_117887	-0.247921	5.4143e-06	0.0194831	0.0455422	NA	NA	NA	ATAC
8_134228208_C_T	8_133217257_133218207_ATAC_peak_117925	0.279359	4.05598e-11	1.5669e-05	3.6357e-06	NA	NA	NA	ATAC
8_134595271_G_C	8_133572704_133572789_ATAC_peak_117957	0.563828	5.22473e-09	0.000433424	0.000210748	NA	NA	NA	ATAC
8_142248454_A_G	8_141238507_141239575_ATAC_peak_118118	-0.240941	9.80703e-09	0.000587248	0.000252991	NA	NA	NA	ATAC
8_144604786_C_A	8_143547262_143547543_ATAC_peak_118246	-0.254029	8.23654e-08	0.00243501	0.00177161	NA	NA	NA	ATAC
8_144578300_G_A	8_143552977_143553673_ATAC_peak_118249	-1.04486	3.74005e-12	0.000120267	6.33065e-07	NA	NA	NA	ATAC
8_144660511_C_CGGCCG	8_143577715_143578430_ATAC_peak_118255	-0.557902	5.30957e-11	3.17687e-05	4.26903e-06	NA	NA	NA	ATAC
8_145002283_A_G	8_143928174_143928863_ATAC_peak_118281	-0.350383	1.36384e-12	2.04391e-07	6.50884e-08	NA	NA	NA	ATAC
8_144975872_A_AAATAAT	8_143933658_143934333_ATAC_peak_118283	0.169638	6.09951e-08	0.000246833	0.000258766	NA	NA	NA	ATAC
8_145013164_T_TC	8_143938513_143938615_ATAC_peak_118285	-0.212683	1.27239e-08	8.73077e-05	7.26803e-05	NA	NA	NA	ATAC
9_174812_A_C	9_178281_179334_ATAC_peak_118409	0.954005	3.56349e-10	8.34313e-05	1.4324e-05	NA	NA	NA	ATAC
9_265205_T_C	9_272182_273124_ATAC_peak_118411	-0.101225	4.69337e-07	0.0091118	0.00769825	NA	NA	NA	ATAC
9_276053_G_T	9_274149_274217_ATAC_peak_118413	-0.154685	4.17933e-06	0.0521657	0.0449426	NA	NA	NA	ATAC
9_277776_C_T	9_277698_278172_ATAC_peak_118415	-0.820935	1.61269e-17	9.12965e-08	2.48026e-10	NA	NA	NA	ATAC
9_277776_C_T	9_278719_278887_ATAC_peak_118416	-0.23901	1.28032e-06	0.0208774	0.0175208	NA	NA	NA	ATAC
9_480701_G_C	9_469575_470505_ATAC_peak_118428	0.105308	2.66667e-07	0.00465396	0.00462977	NA	NA	NA	ATAC
9_5901100_C_T	9_5841389_5842367_ATAC_peak_118646	-0.569431	8.90273e-07	0.00424081	0.00424773	NA	NA	NA	ATAC
9_6681229_C_G	9_6680798_6681990_ATAC_peak_118682	0.0899667	3.93583e-07	0.00732844	0.00969376	NA	NA	NA	ATAC
9_6693155_G_GT	9_6703505_6704627_ATAC_peak_118683	-0.855077	1.846e-09	0.00551739	0.000124184	NA	NA	NA	ATAC
9_8430112_C_A	9_8429171_8429481_ATAC_peak_118719	-0.332275	9.50099e-09	0.000910992	0.000381696	NA	NA	NA	ATAC
9_8430033_T_C	9_8429637_8430044_ATAC_peak_118720	0.415887	1.93907e-09	0.000289456	0.00010806	NA	NA	NA	ATAC
9_15293513_C_T	9_15293686_15294008_ATAC_peak_119132	0.468549	6.19964e-09	0.000484832	0.000239231	NA	NA	NA	ATAC
9_15296355_A_G	9_15296147_15296389_ATAC_peak_119134	-0.447238	1.40743e-12	2.20986e-06	3.36765e-07	NA	NA	NA	ATAC
9_15301428_C_A	9_15299030_15299920_ATAC_peak_119135	-0.241326	8.09939e-13	1.38304e-06	2.32785e-07	NA	NA	NA	ATAC
9_15308154_A_G	9_15306133_15307724_ATAC_peak_119136	-0.0781776	2.49086e-08	0.00100182	0.000766867	NA	NA	NA	ATAC
9_22072719_A_G	9_22052386_22052965_ATAC_peak_119392	0.219261	2.5238e-07	0.00227113	0.00187989	NA	NA	NA	ATAC
9_33010676_C_T	9_33000856_33001909_ATAC_peak_120048	0.111621	1.54842e-06	0.00728034	0.0172821	NA	NA	NA	ATAC
9_34253097_C_T	9_34252858_34253159_ATAC_peak_120135	-0.204876	6.45234e-06	0.0112492	0.0333823	NA	NA	NA	ATAC
9_34988605_G_C	9_34986501_34986903_ATAC_peak_120176	0.575706	6.38969e-08	0.000961516	0.000606749	NA	NA	NA	ATAC
9_34988605_G_C	9_34988478_34988615_ATAC_peak_120177	0.656753	2.82753e-09	0.000167211	4.9095e-05	NA	NA	NA	ATAC
9_36008793_A_G	9_36008466_36009055_ATAC_peak_120246	-0.377908	5.77877e-09	0.000333179	0.00019317	NA	NA	NA	ATAC
9_37751007_T_TA	9_37753348_37754181_ATAC_peak_120327	-0.16286	8.24801e-07	0.00533453	0.0122844	NA	NA	NA	ATAC
9_71199513_G_A	9_68584371_68584697_ATAC_peak_120636	-0.337262	8.49949e-09	0.000393516	0.000162267	NA	NA	NA	ATAC
9_71451561_G_A	9_68779254_68780519_ATAC_peak_120642	-0.10094	1.24228e-08	0.000344062	0.000248463	NA	NA	NA	ATAC
9_71601171_A_T	9_68974114_68974926_ATAC_peak_120653	-0.215337	7.77282e-06	0.0311488	0.0481179	NA	NA	NA	ATAC
9_76885798_A_AAGAAG	9_74245647_74246124_ATAC_peak_120901	-0.497009	1.97843e-10	2.23212e-05	9.40606e-06	NA	NA	NA	ATAC
9_76803578_A_G	9_74277422_74277767_ATAC_peak_120903	-0.449313	7.43701e-10	4.40035e-05	2.64477e-05	NA	NA	NA	ATAC
9_79697289_C_T	9_77176888_77177684_ATAC_peak_120998	-0.0879047	3.07466e-07	0.00422986	0.00456852	NA	NA	NA	ATAC
9_80529744_CA_C	9_77909009_77909653_ATAC_peak_121028	0.201422	2.98773e-06	0.00813987	0.0155034	NA	NA	NA	ATAC
9_91068046_G_C	9_88387430_88389204_ATAC_peak_121269	0.0909777	7.79135e-07	0.000206045	0.006328	NA	NA	NA	ATAC
9_92025694_G_T	9_89418655_89419234_ATAC_peak_121299	-0.139614	4.62956e-06	0.024301	0.0330076	NA	NA	NA	ATAC
9_92020865_A_G	9_89422095_89422434_ATAC_peak_121302	0.427045	2.08016e-12	2.15239e-06	3.02185e-07	NA	NA	NA	ATAC
9_92089100_T_C	9_89456923_89457278_ATAC_peak_121313	-0.212724	6.43641e-06	0.0287334	0.0496816	NA	NA	NA	ATAC
9_92085358_T_C	9_89470305_89470561_ATAC_peak_121320	0.393097	3.48863e-07	0.00435564	0.00474653	NA	NA	NA	ATAC
9_92225483_T_C	9_89604271_89605093_ATAC_peak_121350	0.130705	2.32501e-06	0.0155918	0.0236058	NA	NA	NA	ATAC
9_98256083_C_CAA	9_95462245_95462966_ATAC_peak_121563	-0.301562	2.20269e-06	0.00734251	0.0154922	NA	NA	NA	ATAC
9_99449290_C_T	9_96686497_96687124_ATAC_peak_121622	-0.534885	1.02466e-09	6.12359e-07	8.33962e-06	NA	NA	NA	ATAC
9_100337554_G_A	9_97574648_97575264_ATAC_peak_121642	-0.305819	1.81997e-06	0.0102557	0.0144984	NA	NA	NA	ATAC
9_100361864_T_C	9_97696614_97697576_ATAC_peak_121648	0.0986519	2.91806e-06	0.00903851	0.015927	NA	NA	NA	ATAC
9_100565813_G_A	9_97803398_97803989_ATAC_peak_121654	0.169711	1.87378e-06	0.00961684	0.0107382	NA	NA	NA	ATAC
9_100632328_TA_T	9_97903163_97903420_ATAC_peak_121659	0.199823	9.91094e-08	0.000809213	0.000954921	NA	NA	NA	ATAC
9_100699242_T_C	9_97938147_97938634_ATAC_peak_121670	0.232745	1.9197e-07	0.00114968	0.00145592	NA	NA	NA	ATAC
9_102925604_C_T	9_100209552_100210283_ATAC_peak_121783	-0.273808	1.11824e-06	0.00181874	0.00826033	NA	NA	NA	ATAC
9_104332495_A_C	9_101569815_101570572_ATAC_peak_121817	-0.17292	6.14125e-06	0.0283623	0.03991	NA	NA	NA	ATAC
9_104309445_T_C	9_101572445_101572683_ATAC_peak_121818	-0.218669	1.60488e-06	0.016531	0.0136891	NA	NA	NA	ATAC
9_107530409_A_C	9_104746999_104748293_ATAC_peak_122009	-0.0941149	1.66966e-06	0.0080776	0.0176988	NA	NA	NA	ATAC
9_107727525_A_G	9_104967884_104968657_ATAC_peak_122019	0.128194	6.23409e-09	0.000564937	0.000339496	NA	NA	NA	ATAC
9_111882355_G_GA	9_109119279_109120239_ATAC_peak_122104	-0.0708326	1.03102e-09	0.000120492	4.67187e-05	NA	NA	NA	ATAC
9_117134339_G_A	9_114371999_114372607_ATAC_peak_122307	-0.137447	1.42565e-06	0.00989697	0.0144181	NA	NA	NA	ATAC
9_117061251_A_G	9_114385206_114386150_ATAC_peak_122311	-0.0553784	2.19421e-06	0.012505	0.0175865	NA	NA	NA	ATAC
9_123605711_C_CGAAGGCGTGAGTAATA	9_120842436_120843177_ATAC_peak_122401	0.160351	3.12529e-09	4.17924e-05	5.25912e-05	NA	NA	NA	ATAC
9_123649931_C_G	9_120890436_120890738_ATAC_peak_122408	-0.199158	4.13689e-06	0.007409	0.0212706	NA	NA	NA	ATAC
9_123708286_C_CA	9_120905510_120905606_ATAC_peak_122415	-0.149371	5.57592e-07	0.00185703	0.00450187	NA	NA	NA	ATAC
9_128536940_G_GT	9_125823789_125824352_ATAC_peak_122598	-0.147871	2.93168e-05	0.0146628	0.0280487	NA	NA	NA	ATAC
9_129673371_A_G	9_126914392_126915451_ATAC_peak_122635	0.148223	7.62545e-06	0.0103271	0.030003	NA	NA	NA	ATAC
9_130140803_T_C	9_127396513_127397359_ATAC_peak_122650	-0.197876	3.16312e-10	4.06807e-05	1.10041e-05	NA	NA	NA	ATAC
9_130744424_C_G	9_127904685_127906007_ATAC_peak_122690	-0.26405	1.79511e-06	0.00628719	0.0107698	NA	NA	NA	ATAC
9_130686275_AG_A	9_127906359_127906816_ATAC_peak_122691	-0.493574	3.87573e-10	4.68109e-05	1.12671e-05	NA	NA	NA	ATAC
9_130686275_AG_A	9_127915691_127916024_ATAC_peak_122693	-0.310864	6.77404e-06	0.0141314	0.033162	NA	NA	NA	ATAC
9_131956096_C_G	9_129110567_129111463_ATAC_peak_122788	0.0539763	1.0059e-05	0.0158094	0.0213761	NA	NA	NA	ATAC
9_134601458_T_C	9_131733019_131733206_ATAC_peak_122998	0.263524	1.53185e-08	0.000487999	0.000368142	NA	NA	NA	ATAC
9_136019906_T_C	9_133144113_133144654_ATAC_peak_123065	-0.217311	2.76894e-10	3.15288e-05	1.20171e-05	NA	NA	NA	ATAC
9_136554315_T_C	9_133682993_133684123_ATAC_peak_123101	-0.206578	3.58193e-06	0.0187759	0.035387	NA	NA	NA	ATAC
9_138780281_C_T	9_135887382_135887904_ATAC_peak_123164	0.463118	3.25308e-10	2.09543e-05	8.91788e-06	NA	NA	NA	ATAC
9_140281924_T_C	9_137387300_137387620_ATAC_peak_123314	-0.399677	8.68681e-08	0.000487999	0.000376946	NA	NA	NA	ATAC
10_1282530_C_A	10_1235477_1235666_H3K4me3_peak_4794	0.347423	1.55017e-06	0.00916469	0.0132353	NA	NA	NA	H3K4me3
10_1282530_C_A	10_1237509_1238272_H3K4me3_peak_4796	0.51849	5.06203e-06	0.0205495	0.0349689	NA	NA	NA	H3K4me3
10_1282530_C_A	10_1238986_1239166_H3K4me3_peak_4797	0.516098	3.39481e-06	0.0177007	0.0251375	NA	NA	NA	H3K4me3
10_1282530_C_A	10_1239755_1241134_H3K4me3_peak_4799	1.01782	3.45818e-10	2.38179e-05	8.6858e-06	NA	NA	NA	H3K4me3
10_3709741_C_A	10_3666843_3669324_H3K4me3_peak_4813	0.15003	1.51745e-06	0.017191	0.0255021	NA	NA	NA	H3K4me3
10_3919765_C_T	10_3877152_3877515_H3K4me3_peak_4831	-0.289531	1.5452e-06	0.0270689	0.0162632	NA	NA	NA	H3K4me3
10_4944816_T_C	10_4886407_4887923_H3K4me3_peak_4847	0.834712	4.0681e-12	2.80735e-06	3.17899e-07	NA	NA	NA	H3K4me3
10_4944816_T_C	10_4902672_4903673_H3K4me3_peak_4848	0.901441	4.68086e-19	2.49627e-10	8.65138e-13	NA	NA	NA	H3K4me3
10_5227382_C_A	10_5094083_5096249_H3K4me3_peak_4849	-0.504458	2.20836e-07	0.00281682	0.00432318	NA	NA	NA	H3K4me3
10_5280259_C_T	10_5290448_5295522_H3K4me3_peak_4851	-1.26192	6.763e-19	9.34046e-08	1.33928e-12	NA	NA	NA	H3K4me3
10_6176392_G_A	10_6074505_6075887_H3K4me3_peak_4889	0.368894	2.45426e-06	0.0211937	0.0266581	NA	NA	NA	H3K4me3
10_11138048_C_T	10_11016617_11019860_H3K4me3_peak_4971	0.233051	2.48909e-07	0.00393302	0.00294165	NA	NA	NA	H3K4me3
10_11482306_A_G	10_11440117_11441503_H3K4me3_peak_4990	-0.407178	2.54068e-07	0.00272924	0.00292515	NA	NA	NA	H3K4me3
10_11779137_C_A	10_11737240_11737860_H3K4me3_peak_4995	0.578104	2.05588e-08	0.000634438	0.000379597	NA	NA	NA	H3K4me3
10_11821218_C_T	10_11742356_11744187_H3K4me3_peak_4997	0.374376	1.09589e-08	0.000354127	0.000232098	NA	NA	NA	H3K4me3
10_11936279_C_A	10_11822693_11824570_H3K4me3_peak_4999	-0.439595	1.918e-07	0.00314409	0.00329894	NA	NA	NA	H3K4me3
10_11905544_A_C	10_11862953_11864553_H3K4me3_peak_5000	-0.62271	1.00284e-14	5.50286e-08	1.83924e-09	NA	NA	NA	H3K4me3
10_14049565_G_A	10_14006849_14010793_H3K4me3_peak_5048	0.153602	1.416e-06	0.0135032	0.0183333	NA	NA	NA	H3K4me3
10_14618253_C_T	10_14568044_14572640_H3K4me3_peak_5065	-0.140503	1.54515e-06	0.0173936	0.0195509	NA	NA	NA	H3K4me3
10_15239029_T_C	10_15165196_15168774_H3K4me3_peak_5092	-0.0796261	3.38913e-06	0.0195003	0.0291878	NA	NA	NA	H3K4me3
10_15239029_T_C	10_15197176_15197425_H3K4me3_peak_5094	-0.263842	2.7853e-07	0.00331021	0.00319116	NA	NA	NA	H3K4me3
10_18792089_G_A	10_18501002_18502107_H3K4me3_peak_5150	0.312398	8.68877e-09	0.000505826	0.000261814	NA	NA	NA	H3K4me3
10_25329300_A_ATT	10_25015572_25018404_H3K4me3_peak_5234	0.0783596	7.10481e-06	0.0140277	0.0350761	NA	NA	NA	H3K4me3
10_30014073_C_T	10_29733073_29739104_H3K4me3_peak_5291	0.10247	1.75478e-06	0.0129931	0.0213121	NA	NA	NA	H3K4me3
10_30600226_C_A	10_30346508_30351047_H3K4me3_peak_5295	0.0690653	1.98587e-07	0.00136805	0.00245725	NA	NA	NA	H3K4me3
10_30989762_C_A	10_30700474_30706699_H3K4me3_peak_5308	-0.246811	2.92565e-08	0.000945301	0.000750657	NA	NA	NA	H3K4me3
10_33423704_T_G	10_33134657_33138241_H3K4me3_peak_5373	-0.312717	1.61184e-10	0.000172615	7.41368e-06	NA	NA	NA	H3K4me3
10_35465190_T_A	10_35130349_35132905_H3K4me3_peak_5386	-0.203736	5.5045e-07	0.000226829	0.00360743	NA	NA	NA	H3K4me3
10_42868227_T_C	10_42367151_42368273_H3K4me3_peak_5427	0.638598	6.42099e-11	2.34119e-06	1.41682e-06	NA	NA	NA	H3K4me3
10_43428933_G_T	10_42932699_42934442_H3K4me3_peak_5435	-0.524705	8.51553e-10	0.000105114	3.61001e-05	NA	NA	NA	H3K4me3
10_43698980_C_G	10_43228162_43231393_H3K4me3_peak_5444	0.250908	1.6756e-08	0.000244601	0.000230612	NA	NA	NA	H3K4me3
10_44129108_T_G	10_43622816_43624063_H3K4me3_peak_5471	-0.300929	1.18292e-06	0.00885061	0.00943821	NA	NA	NA	H3K4me3
10_51503559_G_C	10_46092205_46096161_H3K4me3_peak_5504	0.519634	1.74532e-13	7.82354e-09	3.12833e-09	NA	NA	NA	H3K4me3
10_51517356_C_T	10_46103876_46108291_H3K4me3_peak_5506	-0.218306	3.34519e-09	1.547e-05	1.37733e-05	NA	NA	NA	H3K4me3
10_47623035_G_A	10_46266042_46271394_H3K4me3_peak_5510	0.196453	8.89407e-07	0.00742334	0.00931137	NA	NA	NA	H3K4me3
10_47622993_A_C	10_46281494_46286841_H3K4me3_peak_5513	0.181062	4.49274e-08	0.000922077	0.000695936	NA	NA	NA	H3K4me3
10_47650490_T_G	10_46298015_46298231_H3K4me3_peak_5514	-0.472608	7.45307e-08	0.00125086	0.00105183	NA	NA	NA	H3K4me3
10_48556423_G_A	10_47164815_47166653_H3K4me3_peak_5529	0.227861	4.86275e-06	0.0156725	0.0299839	NA	NA	NA	H3K4me3
10_50417799_T_C	10_49186041_49189354_H3K4me3_peak_5551	-0.451802	3.39005e-09	0.000186826	9.60563e-05	NA	NA	NA	H3K4me3
10_51815364_C_G	10_50066324_50070647_H3K4me3_peak_5561	-0.185046	1.0903e-05	0.00305639	0.0106531	NA	NA	NA	H3K4me3
10_52364496_T_C	10_50604114_50605581_H3K4me3_peak_5577	0.237164	7.01512e-06	0.0210641	0.0443963	NA	NA	NA	H3K4me3
10_52411577_C_CT	10_50658463_50660822_H3K4me3_peak_5584	-1.05716	4.45932e-17	5.16213e-10	1.58867e-11	NA	NA	NA	H3K4me3
10_60005735_C_T	10_58282411_58283061_H3K4me3_peak_5593	-0.244294	7.77275e-09	0.000230054	9.87738e-05	NA	NA	NA	H3K4me3
10_61410745_G_GT	10_59709014_59710186_H3K4me3_peak_5598	0.27717	3.45262e-07	0.0030514	0.00404034	NA	NA	NA	H3K4me3
10_61997885_A_C	10_60236409_60238661_H3K4me3_peak_5604	-0.610647	6.20448e-12	1.90501e-06	2.45895e-07	NA	NA	NA	H3K4me3
10_62407363_T_TA	10_60730788_60735178_H3K4me3_peak_5605	-0.181837	5.98203e-08	0.000584714	0.000760455	NA	NA	NA	H3K4me3
10_63979909_G_A	10_62216018_62218002_H3K4me3_peak_5635	0.49685	2.63457e-11	4.99192e-06	8.95309e-07	NA	NA	NA	H3K4me3
10_64023166_G_A	10_62218726_62223637_H3K4me3_peak_5637	0.411413	2.81283e-08	0.000516274	0.00040948	NA	NA	NA	H3K4me3
10_63940452_C_A	10_62226577_62229925_H3K4me3_peak_5639	0.286727	5.64279e-06	0.0189219	0.038725	NA	NA	NA	H3K4me3
10_70461488_C_CT	10_68684155_68685091_H3K4me3_peak_5706	0.427766	1.34425e-08	0.000105108	0.000207136	NA	NA	NA	H3K4me3
10_70585132_C_T	10_68825424_68827870_H3K4me3_peak_5709	0.511568	8.61575e-15	1.56017e-08	9.26013e-10	NA	NA	NA	H3K4me3
10_70585132_C_T	10_68828079_68830689_H3K4me3_peak_5710	0.456526	2.29825e-12	5.56331e-07	9.15725e-08	NA	NA	NA	H3K4me3
10_72320504_G_T	10_70558909_70559780_H3K4me3_peak_5773	-0.28091	9.61281e-07	0.0129931	0.0117012	NA	NA	NA	H3K4me3
10_81032885_G_A	10_79240389_79246577_H3K4me3_peak_5917	0.0985444	1.04445e-09	5.34845e-05	2.07745e-05	NA	NA	NA	H3K4me3
10_81010250_G_A	10_79249395_79250818_H3K4me3_peak_5920	-0.273078	1.32789e-06	0.00802775	0.0103017	NA	NA	NA	H3K4me3
10_81045280_T_C	10_79285366_79287333_H3K4me3_peak_5921	0.25475	3.02121e-06	0.0137548	0.016348	NA	NA	NA	H3K4me3
10_82189478_C_T	10_80406905_80410539_H3K4me3_peak_5948	0.130758	3.65307e-07	0.00309681	0.00282577	NA	NA	NA	H3K4me3
10_86090113_C_G	10_84327496_84331688_H3K4me3_peak_5968	-0.151426	4.01616e-10	4.73001e-05	1.27098e-05	NA	NA	NA	H3K4me3
10_87522371_C_A	10_85741452_85742109_H3K4me3_peak_5972	0.278435	9.39389e-07	0.00659799	0.00492563	NA	NA	NA	H3K4me3
10_97566052_C_G	10_95754945_95759435_H3K4me3_peak_6122	-0.57257	3.73528e-11	7.55693e-06	1.0179e-06	NA	NA	NA	H3K4me3
10_97580944_G_A	10_95806655_95808032_H3K4me3_peak_6126	-0.412663	1.34969e-08	0.000194986	0.00015392	NA	NA	NA	H3K4me3
10_99100432_T_C	10_97399350_97401725_H3K4me3_peak_6153	0.101803	3.84207e-07	0.00218833	0.00261854	NA	NA	NA	H3K4me3
10_100180940_T_C	10_98413788_98416496_H3K4me3_peak_6190	-0.331333	9.09328e-13	7.45267e-07	6.05423e-08	NA	NA	NA	H3K4me3
10_102384695_C_A	10_100621640_100622292_H3K4me3_peak_6231	0.155528	1.43944e-06	0.00580244	0.00998267	NA	NA	NA	H3K4me3
10_105250788_A_C	10_103448296_103454967_H3K4me3_peak_6342	-0.161279	8.47643e-09	0.000508812	0.000113247	NA	NA	NA	H3K4me3
10_111684525_G_C	10_109902905_109903209_H3K4me3_peak_6391	0.415866	1.21156e-07	0.000725023	0.00122054	NA	NA	NA	H3K4me3
10_118613930_T_C	10_116846921_116851556_H3K4me3_peak_6496	-0.290434	3.06343e-12	4.6692e-07	7.83779e-08	NA	NA	NA	H3K4me3
10_120873776_GCACA_G	10_119102886_119106617_H3K4me3_peak_6524	-0.0778457	1.49078e-06	0.00724468	0.00910875	NA	NA	NA	H3K4me3
10_121049565_A_C	10_119284831_119286830_H3K4me3_peak_6534	-0.50446	8.68027e-15	5.54284e-08	1.19225e-09	NA	NA	NA	H3K4me3
10_123325755_C_T	10_121516255_121517263_H3K4me3_peak_6562	-0.292215	5.0732e-06	0.0181074	0.030411	NA	NA	NA	H3K4me3
10_124721468_G_A	10_122979446_122981957_H3K4me3_peak_6580	0.180146	3.13471e-07	0.00241338	0.00287392	NA	NA	NA	H3K4me3
10_125816161_A_G	10_124063697_124065073_H3K4me3_peak_6594	0.838296	3.43351e-15	7.12573e-09	4.08536e-10	NA	NA	NA	H3K4me3
10_125841715_T_C	10_124091553_124094178_H3K4me3_peak_6595	0.84432	2.74245e-16	7.4536e-10	4.45409e-11	NA	NA	NA	H3K4me3
10_127547622_T_G	10_125893510_125898804_H3K4me3_peak_6649	-0.220822	4.44299e-13	8.16533e-08	1.03534e-08	NA	NA	NA	H3K4me3
10_129865503_T_C	10_128094826_128096394_H3K4me3_peak_6670	0.273198	1.98105e-06	0.0209046	0.0269315	NA	NA	NA	H3K4me3
10_130837802_C_T	10_129034186_129037562_H3K4me3_peak_6681	-0.383878	2.39851e-07	0.00301715	0.00353012	NA	NA	NA	H3K4me3
10_133753072_T_C	10_131927813_131928578_H3K4me3_peak_6704	0.138947	9.73466e-06	0.0187622	0.0490139	NA	NA	NA	H3K4me3
10_133978411_CGGAGCTGAGCTGGGT_C	10_132185848_132186790_H3K4me3_peak_6712	0.445931	1.37488e-07	0.0121189	0.00308115	NA	NA	NA	H3K4me3
10_133997007_G_GTAA	10_132186902_132187981_H3K4me3_peak_6713	0.239035	8.14689e-07	0.0143199	0.0140553	NA	NA	NA	H3K4me3
10_134139057_A_G	10_132328355_132333783_H3K4me3_peak_6719	0.0805309	2.92841e-06	0.0148367	0.0176792	NA	NA	NA	H3K4me3
10_134210943_T_G	10_132394203_132399989_H3K4me3_peak_6725	0.0660014	7.55241e-06	0.027132	0.0373382	NA	NA	NA	H3K4me3
10_134407237_A_T	10_132593530_132594913_H3K4me3_peak_6735	0.323685	3.36951e-08	0.000178448	0.000271765	NA	NA	NA	H3K4me3
10_134946971_C_T	10_133159553_133161468_H3K4me3_peak_6740	0.539951	1.23545e-08	0.000338253	0.000245409	NA	NA	NA	H3K4me3
10_135136072_T_C	10_133324705_133326648_H3K4me3_peak_6753	-0.251761	1.11505e-05	0.0163336	0.0409135	NA	NA	NA	H3K4me3
10_135433160_T_G	10_133635957_133639215_H3K4me3_peak_6779	-0.471238	6.28051e-08	0.00018468	0.000778483	NA	NA	NA	H3K4me3
11_253072_C_T	11_267522_270241_H3K4me3_peak_6790	0.140705	2.6576e-07	0.00292968	0.00332282	NA	NA	NA	H3K4me3
11_295006_C_G	11_278779_282714_H3K4me3_peak_6793	0.215411	5.04248e-07	0.00470577	0.00610658	NA	NA	NA	H3K4me3
11_324170_A_G	11_318666_321414_H3K4me3_peak_6801	0.211397	6.97612e-12	1.32002e-06	3.37299e-07	NA	NA	NA	H3K4me3
11_1714647_C_T	11_1693489_1694099_H3K4me3_peak_6897	0.343945	2.53894e-09	0.000213115	0.000106549	NA	NA	NA	H3K4me3
11_1895918_C_T	11_1850493_1857533_H3K4me3_peak_6905	-0.0696108	4.95024e-09	0.000233283	0.000100906	NA	NA	NA	H3K4me3
11_1997188_A_G	11_1948556_1948708_H3K4me3_peak_6913	0.435994	1.3934e-08	0.00155465	0.000244779	NA	NA	NA	H3K4me3
11_2778083_G_A	11_2790473_2793244_H3K4me3_peak_6928	0.502762	2.12092e-08	0.000503579	0.000290486	NA	NA	NA	H3K4me3
11_3578671_G_A	11_3513782_3515317_H3K4me3_peak_6951	-0.218691	1.69525e-07	0.000599512	0.000979242	NA	NA	NA	H3K4me3
11_3663011_A_G	11_3641427_3643376_H3K4me3_peak_6955	-0.372397	2.84895e-10	2.47575e-05	9.74401e-06	NA	NA	NA	H3K4me3
11_6342018_G_T	11_6318251_6322641_H3K4me3_peak_6992	-0.290127	2.59622e-08	0.000287023	0.000296546	NA	NA	NA	H3K4me3
11_6942476_A_C	11_6925564_6927824_H3K4me3_peak_7019	0.792033	1.36985e-11	2.09171e-06	7.13152e-07	NA	NA	NA	H3K4me3
11_8042462_T_C	11_8017553_8021759_H3K4me3_peak_7027	-0.213617	1.22428e-12	7.45267e-07	7.4669e-08	NA	NA	NA	H3K4me3
11_9381896_A_ACAT	11_9362571_9365998_H3K4me3_peak_7050	-0.140488	4.89232e-08	0.00101501	0.000648284	NA	NA	NA	H3K4me3
11_10678785_T_C	11_10657271_10658168_H3K4me3_peak_7078	0.150581	6.85172e-08	0.00124409	0.000882539	NA	NA	NA	H3K4me3
11_13348243_G_T	11_13274490_13282337_H3K4me3_peak_7120	-0.0572141	9.9246e-07	0.00581884	0.00910875	NA	NA	NA	H3K4me3
11_16980219_T_A	11_17011626_17016323_H3K4me3_peak_7171	-0.167456	3.76905e-08	0.000487765	0.000536363	NA	NA	NA	H3K4me3
11_18456140_A_G	11_18411723_18412906_H3K4me3_peak_7201	1.1771	6.83558e-16	5.52704e-09	1.95976e-10	NA	NA	NA	H3K4me3
11_30344883_G_C	11_30321349_30325647_H3K4me3_peak_7251	0.132714	7.6952e-10	3.07659e-05	1.37023e-05	NA	NA	NA	H3K4me3
11_44089352_G_A	11_44064878_44069194_H3K4me3_peak_7372	0.167773	1.70454e-07	0.0034638	0.00271371	NA	NA	NA	H3K4me3
11_44975848_G_A	11_44947584_44952932_H3K4me3_peak_7389	0.140776	2.97905e-07	0.00255861	0.00354296	NA	NA	NA	H3K4me3
11_61556039_A_C	11_61813961_61818457_H3K4me3_peak_7639	0.653774	1.50612e-17	3.66681e-10	6.55012e-12	NA	NA	NA	H3K4me3
11_61556039_A_C	11_61826692_61830449_H3K4me3_peak_7640	1.42107	1.15541e-18	9.01928e-11	8.65138e-13	NA	NA	NA	H3K4me3
11_62172838_G_A	11_62335697_62339717_H3K4me3_peak_7654	-0.103864	4.16094e-06	0.0160575	0.0372678	NA	NA	NA	H3K4me3
11_63381877_G_T	11_63612385_63615027_H3K4me3_peak_7706	0.101606	1.82467e-05	0.0118435	0.0474396	NA	NA	NA	H3K4me3
11_63711812_G_C	11_64007180_64008159_H3K4me3_peak_7732	0.522313	9.65958e-12	1.33511e-06	1.44927e-07	NA	NA	NA	H3K4me3
11_64981853_G_T	11_65213479_65215575_H3K4me3_peak_7806	0.809721	2.02549e-12	5.56331e-07	7.62832e-08	NA	NA	NA	H3K4me3
11_65559266_G_A	11_65785650_65788643_H3K4me3_peak_7853	0.168295	4.25902e-06	0.0181212	0.0298361	NA	NA	NA	H3K4me3
11_66069218_G_A	11_66311549_66314226_H3K4me3_peak_7892	0.12156	7.99215e-06	0.0154475	0.0321774	NA	NA	NA	H3K4me3
11_66319313_G_A	11_66566942_66570026_H3K4me3_peak_7909	-0.102013	5.41149e-06	0.00682884	0.0169806	NA	NA	NA	H3K4me3
11_66824261_C_T	11_67055777_67057746_H3K4me3_peak_7930	-0.539117	9.38344e-11	1.39833e-06	5.73321e-07	NA	NA	NA	H3K4me3
11_67401635_G_C	11_67615407_67616637_H3K4me3_peak_7973	0.469606	1.92957e-13	1.2279e-07	1.49632e-08	NA	NA	NA	H3K4me3
11_67450171_A_G	11_67649389_67651899_H3K4me3_peak_7977	0.269853	2.11371e-06	0.0101028	0.0183935	NA	NA	NA	H3K4me3
11_71483724_T_C	11_71785119_71790203_H3K4me3_peak_8055	0.073616	5.00726e-08	2.82393e-05	0.000280546	NA	NA	NA	H3K4me3
11_72372071_G_A	11_72641035_72643576_H3K4me3_peak_8079	-0.212019	8.74664e-07	0.00877174	0.00963074	NA	NA	NA	H3K4me3
11_75292742_T_A	11_75581551_75585583_H3K4me3_peak_8163	-0.573835	4.16729e-17	7.4536e-10	1.19244e-11	NA	NA	NA	H3K4me3
11_75937437_C_T	11_76232920_76238381_H3K4me3_peak_8173	0.0768087	1.77187e-06	0.0256884	0.0200254	NA	NA	NA	H3K4me3
11_77877369_C_G	11_78137190_78141436_H3K4me3_peak_8213	-0.0961136	5.45933e-08	0.000546987	0.000973915	NA	NA	NA	H3K4me3
11_78249478_T_A	11_78463205_78466103_H3K4me3_peak_8217	0.39781	2.00882e-05	0.00182316	0.0396006	NA	NA	NA	H3K4me3
11_82711919_T_TA	11_82970842_82972503_H3K4me3_peak_8230	0.23477	2.76955e-06	0.00767275	0.0103708	NA	NA	NA	H3K4me3
11_82828365_A_G	11_83115596_83119435_H3K4me3_peak_8234	-0.226772	1.41772e-06	0.00940336	0.00948752	NA	NA	NA	H3K4me3
11_85838084_G_A	11_86193112_86193861_H3K4me3_peak_8264	0.182309	4.79474e-06	0.0246121	0.0273822	NA	NA	NA	H3K4me3
11_85913726_C_G	11_86201743_86203597_H3K4me3_peak_8265	-0.223098	2.1314e-07	0.00283888	0.00193202	NA	NA	NA	H3K4me3
11_86383632_ACT_A	11_86670310_86673746_H3K4me3_peak_8270	0.588931	4.03114e-09	0.000307343	0.000143452	NA	NA	NA	H3K4me3
11_88067394_T_C	11_88332932_88333328_H3K4me3_peak_8286	-0.254202	3.63907e-06	0.0312704	0.0425564	NA	NA	NA	H3K4me3
11_88144314_T_A	11_88414287_88415809_H3K4me3_peak_8294	0.189471	3.79612e-06	0.0198522	0.0329444	NA	NA	NA	H3K4me3
11_93283110_TTAAG_T	11_93541121_93545115_H3K4me3_peak_8304	0.40419	2.63619e-09	8.98906e-05	5.6509e-05	NA	NA	NA	H3K4me3
11_104703868_C_T	11_104897289_104898861_H3K4me3_peak_8398	-0.479665	1.14345e-12	3.86136e-07	5.43654e-08	NA	NA	NA	H3K4me3
11_110101670_G_GA	11_110207999_110209955_H3K4me3_peak_8450	0.261486	6.91018e-07	0.00352992	0.00447054	NA	NA	NA	H3K4me3
11_111100226_G_A	11_111230156_111231216_H3K4me3_peak_8460	0.415002	4.50396e-09	0.000182856	9.68163e-05	NA	NA	NA	H3K4me3
11_113113515_A_G	11_113242619_113244239_H3K4me3_peak_8492	-0.538032	1.86936e-08	0.000398687	0.000253394	NA	NA	NA	H3K4me3
11_113187949_A_G	11_113312906_113317571_H3K4me3_peak_8493	0.147478	5.21059e-08	0.00074805	0.000557537	NA	NA	NA	H3K4me3
11_117688433_C_T	11_117814900_117817803_H3K4me3_peak_8547	1.54363	1.67485e-12	1.27358e-06	8.37709e-08	NA	NA	NA	H3K4me3
11_117965530_A_G	11_118144826_118147681_H3K4me3_peak_8564	-0.160495	2.57085e-06	0.0171048	0.026217	NA	NA	NA	H3K4me3
11_118167278_T_G	11_118263631_118264770_H3K4me3_peak_8578	0.317864	1.4247e-07	0.00132665	0.00183406	NA	NA	NA	H3K4me3
11_118740105_A_T	11_118869586_118871234_H3K4me3_peak_8605	-0.425731	8.39197e-10	2.47547e-05	1.63754e-05	NA	NA	NA	H3K4me3
11_118914737_CT_C	11_119083932_119086473_H3K4me3_peak_8630	-0.0800214	6.08703e-06	0.0105685	0.0297812	NA	NA	NA	H3K4me3
11_120828855_T_G	11_120985071_120986780_H3K4me3_peak_8680	-0.330538	1.57913e-07	0.00173961	0.00162409	NA	NA	NA	H3K4me3
11_124771271_A_G	11_124874981_124877958_H3K4me3_peak_8761	0.163792	2.41461e-08	0.000413197	0.000435047	NA	NA	NA	H3K4me3
11_124905394_G_C	11_125060478_125065126_H3K4me3_peak_8768	-0.139146	1.26346e-06	0.0103054	0.015484	NA	NA	NA	H3K4me3
11_125344087_ATTT_A	11_125494283_125496819_H3K4me3_peak_8771	0.203535	6.11769e-06	0.0153899	0.0366614	NA	NA	NA	H3K4me3
11_125772782_A_C	11_125901360_125905580_H3K4me3_peak_8784	0.139609	1.91699e-08	0.000725023	0.0004496	NA	NA	NA	H3K4me3
11_129226514_T_A	11_129277346_129281483_H3K4me3_peak_8870	0.171086	1.05514e-06	0.00881909	0.0106248	NA	NA	NA	H3K4me3
11_129717910_A_C	11_129813724_129817144_H3K4me3_peak_8878	-0.382587	7.24002e-07	0.00941757	0.00875389	NA	NA	NA	H3K4me3
11_133794600_G_T	11_133917537_133920638_H3K4me3_peak_8899	0.445524	3.87723e-06	0.0197487	0.0224087	NA	NA	NA	H3K4me3
11_134275636_AG_A	11_134410528_134413952_H3K4me3_peak_8923	-0.356585	1.54239e-07	0.00193088	0.00232787	NA	NA	NA	H3K4me3
11_134632224_C_A	11_134762288_134762936_H3K4me3_peak_8925	0.445504	2.24263e-07	0.00436729	0.00362132	NA	NA	NA	H3K4me3
12_284930_C_T	12_188509_189582_H3K4me3_peak_8932	0.438308	1.28782e-10	1.44443e-05	3.93251e-06	NA	NA	NA	H3K4me3
12_662838_T_C	12_553598_554307_H3K4me3_peak_8937	0.639156	9.23373e-14	1.71239e-07	1.14626e-08	NA	NA	NA	H3K4me3
12_727508_G_A	12_629958_632729_H3K4me3_peak_8941	1.09115	5.48264e-10	0.000126178	1.87704e-05	NA	NA	NA	H3K4me3
12_751664_G_A	12_640767_645582_H3K4me3_peak_8942	-0.163408	1.12586e-07	0.00213039	0.00201974	NA	NA	NA	H3K4me3
12_772673_C_A	12_660699_664892_H3K4me3_peak_8943	-0.662211	6.47793e-14	2.28557e-07	7.98065e-09	NA	NA	NA	H3K4me3
12_4915652_G_T	12_4806866_4811970_H3K4me3_peak_9049	-0.324135	4.60341e-10	4.32755e-05	1.46476e-05	NA	NA	NA	H3K4me3
12_4943212_G_A	12_4828012_4830744_H3K4me3_peak_9051	0.350716	1.35775e-09	6.9137e-05	3.82069e-05	NA	NA	NA	H3K4me3
12_8379225_C_T	12_8226863_8228440_H3K4me3_peak_9167	0.916174	4.81316e-16	2.11285e-10	3.85291e-11	NA	NA	NA	H3K4me3
12_9226683_TAAAA_T	12_9063512_9067275_H3K4me3_peak_9196	0.253763	4.22157e-07	0.00303595	0.00274256	NA	NA	NA	H3K4me3
12_9432789_G_C	12_9282931_9285287_H3K4me3_peak_9199	-0.51466	4.05721e-17	2.45168e-09	1.98018e-11	NA	NA	NA	H3K4me3
12_9514251_C_T	12_9364122_9365333_H3K4me3_peak_9200	0.256865	9.50274e-07	0.00901439	0.00945083	NA	NA	NA	H3K4me3
12_11461989_A_AG	12_11297611_11297996_H3K4me3_peak_9241	-0.321732	1.26026e-06	0.00195533	0.00501669	NA	NA	NA	H3K4me3
12_11698589_T_C	12_11545295_11548166_H3K4me3_peak_9242	1.52764	4.14191e-18	1.60708e-10	2.92645e-12	NA	NA	NA	H3K4me3
12_12216265_T_C	12_12069892_12073646_H3K4me3_peak_9257	0.238786	1.32562e-08	0.000551196	0.000332976	NA	NA	NA	H3K4me3
12_12614495_A_G	12_12461303_12462003_H3K4me3_peak_9272	0.114878	4.64646e-06	0.0212615	0.0290809	NA	NA	NA	H3K4me3
12_12635463_ATTAAT_A	12_12481595_12484759_H3K4me3_peak_9275	0.261447	4.86621e-09	0.000177305	7.66421e-05	NA	NA	NA	H3K4me3
12_12998039_C_T	12_12889579_12892480_H3K4me3_peak_9301	-0.243918	2.92461e-06	0.0170873	0.023748	NA	NA	NA	H3K4me3
12_14595456_G_A	12_14399690_14403125_H3K4me3_peak_9327	-0.229818	9.60007e-08	0.000868846	0.000743724	NA	NA	NA	H3K4me3
12_14930055_T_G	12_14766875_14777120_H3K4me3_peak_9332	-0.0414968	1.1629e-07	0.000935782	0.00099546	NA	NA	NA	H3K4me3
12_15736432_A_C	12_15570209_15572277_H3K4me3_peak_9343	-0.187859	2.91697e-06	0.00659315	0.013937	NA	NA	NA	H3K4me3
12_21610745_A_ATCCAGTCACCTCCCACCAGGCCGTACC	12_21436182_21440938_H3K4me3_peak_9359	-0.0627131	3.51056e-07	0.00476162	0.00492563	NA	NA	NA	H3K4me3
12_24967212_T_C	12_24814224_24815584_H3K4me3_peak_9400	-0.379303	1.95547e-08	0.000382376	0.00039632	NA	NA	NA	H3K4me3
12_27019701_G_A	12_26830224_26831658_H3K4me3_peak_9427	-0.608961	2.07114e-06	0.0150613	0.0194662	NA	NA	NA	H3K4me3
12_26986748_T_G	12_26831874_26836244_H3K4me3_peak_9428	0.0551728	2.08929e-06	0.0165572	0.0197086	NA	NA	NA	H3K4me3
12_28437586_C_CA	12_28252693_28254268_H3K4me3_peak_9451	-0.303655	1.18336e-07	0.000341002	0.000348465	NA	NA	NA	H3K4me3
12_31957496_T_C	12_31803038_31805650_H3K4me3_peak_9485	-0.707438	4.5217e-12	1.02986e-05	3.44731e-07	NA	NA	NA	H3K4me3
12_32292770_C_A	12_32138523_32141021_H3K4me3_peak_9496	-0.35475	7.24535e-11	4.47226e-05	4.98664e-06	NA	NA	NA	H3K4me3
12_34265824_TGATAA_T	12_34125726_34126881_H3K4me3_peak_9509	-0.230654	5.61301e-06	0.00692762	0.0234493	NA	NA	NA	H3K4me3
12_38710459_G_A	12_38315841_38318524_H3K4me3_peak_9517	0.112953	2.24444e-07	0.000221415	0.000783744	NA	NA	NA	H3K4me3
12_45308636_A_AT	12_44874117_44877799_H3K4me3_peak_9559	-0.292652	4.53177e-09	4.72953e-05	7.46841e-05	NA	NA	NA	H3K4me3
12_50058261_G_T	12_49670691_49671941_H3K4me3_peak_9700	-0.335503	1.03587e-05	0.0029554	0.0464023	NA	NA	NA	H3K4me3
12_50299318_A_G	12_49902831_49905231_H3K4me3_peak_9715	-0.181548	7.4311e-06	0.0243491	0.0386548	NA	NA	NA	H3K4me3
12_50650041_A_C	12_50281963_50284729_H3K4me3_peak_9731	-0.0924062	4.999e-05	0.0244083	0.0442709	NA	NA	NA	H3K4me3
12_51269235_T_C	12_50923344_50929710_H3K4me3_peak_9743	0.234561	3.81097e-07	0.00143611	0.00397789	NA	NA	NA	H3K4me3
12_51444567_C_T	12_51047010_51050342_H3K4me3_peak_9748	0.0784291	1.84648e-06	0.00462717	0.0156157	NA	NA	NA	H3K4me3
12_53263957_C_T	12_52873255_52875359_H3K4me3_peak_9797	-0.315574	1.30886e-07	0.00285799	0.00187567	NA	NA	NA	H3K4me3
12_56390364_C_G	12_55996308_55998877_H3K4me3_peak_9931	-0.171902	8.13712e-08	0.000226196	0.000428553	NA	NA	NA	H3K4me3
12_56485269_A_G	12_56026865_56028013_H3K4me3_peak_9936	0.16992	6.18033e-06	0.00649791	0.0188934	NA	NA	NA	H3K4me3
12_56913415_GA_G	12_56521065_56523352_H3K4me3_peak_9974	-0.521639	5.82803e-14	1.928e-08	3.12467e-09	NA	NA	NA	H3K4me3
12_59758355_A_C	12_59382912_59383056_H3K4me3_peak_10055	0.229142	2.18621e-06	0.011561	0.0177876	NA	NA	NA	H3K4me3
12_64062023_A_C	12_63666989_63670486_H3K4me3_peak_10082	-0.621552	3.10909e-10	4.79183e-05	9.39795e-06	NA	NA	NA	H3K4me3
12_67107967_G_C	12_66713349_66715044_H3K4me3_peak_10157	0.447831	7.02272e-14	7.65106e-08	7.21641e-09	NA	NA	NA	H3K4me3
12_69785926_A_T	12_69328789_69333127_H3K4me3_peak_10222	0.128934	2.57035e-08	0.000387166	0.000306206	NA	NA	NA	H3K4me3
12_90697155_AT_A	12_90298802_90300070_H3K4me3_peak_10316	-0.691904	2.46746e-12	7.82667e-07	1.1596e-07	NA	NA	NA	H3K4me3
12_91893488_C_T	12_91562351_91563046_H3K4me3_peak_10318	0.190807	7.63648e-06	0.0115918	0.0215837	NA	NA	NA	H3K4me3
12_92786078_A_C	12_92361993_92364744_H3K4me3_peak_10339	-0.170454	4.4324e-06	0.0139819	0.0238826	NA	NA	NA	H3K4me3
12_92799586_A_C	12_92404567_92406536_H3K4me3_peak_10342	0.934507	2.91838e-15	7.12573e-09	5.52461e-10	NA	NA	NA	H3K4me3
12_93298964_C_A	12_92904467_92905867_H3K4me3_peak_10349	0.399615	6.74228e-12	7.92096e-07	1.44927e-07	NA	NA	NA	H3K4me3
12_93791058_GTTAA_G	12_93435087_93435436_H3K4me3_peak_10358	-0.491052	4.20324e-07	0.0121189	0.00429385	NA	NA	NA	H3K4me3
12_94163463_C_G	12_93775393_93775671_H3K4me3_peak_10373	0.185368	3.0769e-06	0.0223081	0.0210405	NA	NA	NA	H3K4me3
12_98791382_C_T	12_98397137_98398000_H3K4me3_peak_10438	-0.285957	8.80872e-10	5.20723e-05	2.41631e-05	NA	NA	NA	H3K4me3
12_102089300_G_A	12_101695473_101701057_H3K4me3_peak_10469	-0.393584	5.62865e-17	2.87163e-09	2.23463e-11	NA	NA	NA	H3K4me3
12_107682446_AAAC_A	12_107264693_107264838_H3K4me3_peak_10572	0.336497	1.90739e-06	0.0129931	0.0187286	NA	NA	NA	H3K4me3
12_108099623_CACATATGCACATACGTGT_C	12_107684183_107687738_H3K4me3_peak_10581	0.107046	2.81428e-09	6.9137e-05	4.879e-05	NA	NA	NA	H3K4me3
12_109788032_C_G	12_109358158_109358752_H3K4me3_peak_10612	0.166666	4.20878e-07	0.00518296	0.00458168	NA	NA	NA	H3K4me3
12_112448162_A_C	12_112010009_112016032_H3K4me3_peak_10687	0.0979695	5.00279e-07	0.000813174	0.00281977	NA	NA	NA	H3K4me3
12_113568334_A_G	12_113134808_113136926_H3K4me3_peak_10710	0.544591	3.70873e-09	5.68731e-05	7.76186e-05	NA	NA	NA	H3K4me3
12_117538047_A_AAAAC	12_117096581_117101945_H3K4me3_peak_10758	-0.188633	2.9695e-08	0.00024956	0.000377203	NA	NA	NA	H3K4me3
12_122109220_G_A	12_121658599_121659860_H3K4me3_peak_10879	-0.215659	2.2482e-05	0.0152745	0.0431286	NA	NA	NA	H3K4me3
12_122368944_G_A	12_121917606_121919058_H3K4me3_peak_10895	0.354466	1.66874e-12	2.9564e-07	5.97497e-08	NA	NA	NA	H3K4me3
12_125041081_G_A	12_124545395_124546872_H3K4me3_peak_11000	-0.319369	2.70427e-07	0.00272867	0.00242615	NA	NA	NA	H3K4me3
12_127651981_G_C	12_127165321_127166920_H3K4me3_peak_11026	0.430528	7.96962e-07	0.00834601	0.0108044	NA	NA	NA	H3K4me3
12_129027605_T_C	12_128542602_128543744_H3K4me3_peak_11027	0.552579	1.09975e-10	4.59409e-06	2.09755e-06	NA	NA	NA	H3K4me3
12_131261307_G_GC	12_130775405_130777643_H3K4me3_peak_11033	0.255432	6.37801e-09	0.000209696	0.000186731	NA	NA	NA	H3K4me3
12_131365025_C_G	12_130879871_130881243_H3K4me3_peak_11041	0.353364	7.17187e-08	0.000900968	0.00107128	NA	NA	NA	H3K4me3
12_132158192_G_T	12_131661231_131661769_H3K4me3_peak_11051	-0.345895	1.62255e-07	0.0032704	0.00276067	NA	NA	NA	H3K4me3
12_132168930_C_G	12_131681734_131682451_H3K4me3_peak_11053	0.664609	1.27625e-07	0.00226823	0.0019249	NA	NA	NA	H3K4me3
12_132295851_T_C	12_131827464_131831247_H3K4me3_peak_11056	0.186615	3.36944e-06	0.0257268	0.0307274	NA	NA	NA	H3K4me3
12_132836536_G_GGGGAACACACCCTGAGCATTGTGGGCGCGGGGCCTGCCTGGGTGCGGGGAACACACCCTGAGCATTGTGGGTGCGGGGCCTGGCCCGGGTGCA	12_132282862_132283790_H3K4me3_peak_11070	-0.357864	2.13612e-06	0.00554502	0.0119284	NA	NA	NA	H3K4me3
12_133054609_G_A	12_132471920_132473067_H3K4me3_peak_11078	0.514659	2.6895e-07	0.00375708	0.00323462	NA	NA	NA	H3K4me3
12_133047979_A_G	12_132474044_132474644_H3K4me3_peak_11079	0.58678	1.0095e-06	0.00834458	0.0100474	NA	NA	NA	H3K4me3
12_133166317_G_A	12_132596949_132601815_H3K4me3_peak_11088	-0.352879	8.1182e-07	0.00811363	0.0081618	NA	NA	NA	H3K4me3
13_20110749_GTTGT_G	13_19564529_19565581_H3K4me3_peak_11158	0.538401	1.29741e-06	0.00367583	0.00733333	NA	NA	NA	H3K4me3
13_21881611_A_G	13_21318795_21319468_H3K4me3_peak_11211	-0.363607	1.90529e-06	0.0146524	0.0222347	NA	NA	NA	H3K4me3
13_21898087_G_A	13_21325365_21327128_H3K4me3_peak_11212	0.719521	2.49911e-10	1.61528e-05	9.17665e-06	NA	NA	NA	H3K4me3
13_21904902_T_C	13_21329952_21331286_H3K4me3_peak_11214	-0.240098	7.68991e-07	0.00544199	0.00987535	NA	NA	NA	H3K4me3
13_25605989_G_C	13_25017424_25019625_H3K4me3_peak_11270	-0.342362	2.10082e-08	0.00139313	0.000718945	NA	NA	NA	H3K4me3
13_27295317_C_T	13_26721143_26722335_H3K4me3_peak_11291	-0.298456	1.08447e-08	0.000279563	0.00017264	NA	NA	NA	H3K4me3
13_28002885_C_T	13_27423250_27428680_H3K4me3_peak_11309	-0.124688	1.44249e-06	0.0120151	0.0163754	NA	NA	NA	H3K4me3
13_28363474_T_G	13_27788463_27792559_H3K4me3_peak_11317	-0.269799	5.4242e-13	2.537e-07	4.95028e-08	NA	NA	NA	H3K4me3
13_30186744_T_A	13_29647572_29648595_H3K4me3_peak_11345	0.718542	3.79682e-12	1.51971e-06	2.76389e-07	NA	NA	NA	H3K4me3
13_36837999_C_T	13_36296649_36299198_H3K4me3_peak_11421	-0.167612	1.00869e-06	0.00649791	0.00605269	NA	NA	NA	H3K4me3
13_40333970_G_A	13_39732644_39733864_H3K4me3_peak_11440	-0.380148	2.23427e-08	0.000291189	0.000305889	NA	NA	NA	H3K4me3
13_41063028_T_G	13_40488886_40490717_H3K4me3_peak_11457	0.609383	4.76247e-12	8.82032e-07	1.77662e-07	NA	NA	NA	H3K4me3
13_42605337_G_A	13_42054869_42057991_H3K4me3_peak_11553	-0.385903	6.46215e-10	6.57823e-05	1.94319e-05	NA	NA	NA	H3K4me3
13_43598958_C_T	13_43021759_43025929_H3K4me3_peak_11561	-0.100204	7.39816e-06	0.0198196	0.0420053	NA	NA	NA	H3K4me3
13_44921556_ATATC_A	13_44373368_44374973_H3K4me3_peak_11577	0.478832	1.85298e-07	0.00218429	0.00209021	NA	NA	NA	H3K4me3
13_47225326_A_G	13_46650961_46652116_H3K4me3_peak_11614	0.285916	1.00605e-07	0.00163211	0.00123278	NA	NA	NA	H3K4me3
13_50196597_T_C	13_49539648_49541470_H3K4me3_peak_11678	0.226792	4.39367e-06	0.0182404	0.0411969	NA	NA	NA	H3K4me3
13_50756042_T_C	13_50185869_50187733_H3K4me3_peak_11705	-0.552556	4.456e-08	0.000776419	0.000471659	NA	NA	NA	H3K4me3
13_51631607_C_T	13_51080295_51081161_H3K4me3_peak_11727	0.438136	9.37023e-08	0.0020455	0.00162385	NA	NA	NA	H3K4me3
13_53132254_A_G	13_52599351_52600897_H3K4me3_peak_11759	0.383252	1.23158e-08	1.1668e-05	1.44164e-05	NA	NA	NA	H3K4me3
13_75872237_C_CAG	13_75312489_75319690_H3K4me3_peak_11818	-0.258075	8.29168e-10	3.59748e-05	1.81712e-05	NA	NA	NA	H3K4me3
13_77471240_CT_C	13_76883206_76889455_H3K4me3_peak_11836	-0.089482	2.59314e-07	0.00356775	0.00336071	NA	NA	NA	H3K4me3
13_79194670_G_A	13_78656989_78661399_H3K4me3_peak_11858	-0.126448	2.99862e-13	7.16697e-08	1.47956e-08	NA	NA	NA	H3K4me3
13_79966665_C_A	13_79392837_79394548_H3K4me3_peak_11861	-0.357251	9.96178e-09	6.47513e-05	3.25686e-05	NA	NA	NA	H3K4me3
13_96125415_GA_G	13_95478473_95479989_H3K4me3_peak_11903	0.217152	1.54887e-06	0.0119801	0.019062	NA	NA	NA	H3K4me3
13_100264083_G_A	13_99605324_99608210_H3K4me3_peak_11979	0.0987128	7.29219e-06	0.0342842	0.0499899	NA	NA	NA	H3K4me3
13_108970631_A_G	13_108342559_108342977_H3K4me3_peak_12029	0.190633	5.21592e-06	0.0267003	0.0403506	NA	NA	NA	H3K4me3
13_109052275_G_A	13_108494426_108497721_H3K4me3_peak_12031	0.410642	5.38481e-08	0.000910834	0.000906956	NA	NA	NA	H3K4me3
13_110384345_G_A	13_109731768_109732393_H3K4me3_peak_12034	-0.346658	8.02844e-12	4.21932e-06	4.06059e-07	NA	NA	NA	H3K4me3
13_111476667_G_A	13_110821994_110822831_H3K4me3_peak_12049	0.639689	1.03714e-10	8.40933e-06	3.18441e-06	NA	NA	NA	H3K4me3
13_111527071_A_G	13_110874032_110875527_H3K4me3_peak_12052	0.328635	1.04121e-06	0.00992679	0.0108297	NA	NA	NA	H3K4me3
13_114318239_A_G	13_113724075_113725455_H3K4me3_peak_12105	0.174724	7.1838e-06	0.0151503	0.0359566	NA	NA	NA	H3K4me3
13_114527389_A_G	13_113815146_113817179_H3K4me3_peak_12111	0.403227	9.2738e-08	0.000808199	0.000960179	NA	NA	NA	H3K4me3
13_114886315_C_T	13_114118190_114120239_H3K4me3_peak_12121	0.462953	1.61206e-14	5.49177e-08	2.64707e-09	NA	NA	NA	H3K4me3
13_115058408_T_C	13_114233257_114236886_H3K4me3_peak_12135	0.133313	1.98194e-07	0.00186595	0.00193202	NA	NA	NA	H3K4me3
14_21098963_G_A	14_20630240_20633834_H3K4me3_peak_12167	-0.224948	2.05659e-09	0.000113266	5.20288e-05	NA	NA	NA	H3K4me3
14_22189943_G_T	14_21712209_21715336_H3K4me3_peak_12213	0.230473	1.2032e-06	0.0108215	0.0147213	NA	NA	NA	H3K4me3
14_22242293_C_T	14_21735463_21739650_H3K4me3_peak_12217	-0.252669	1.34993e-10	4.63443e-05	4.43582e-06	NA	NA	NA	H3K4me3
14_22429647_T_C	14_22052427_22052998_H3K4me3_peak_12262	-0.170665	2.23651e-06	0.0142538	0.0205972	NA	NA	NA	H3K4me3
14_23411477_C_CA	14_22980020_22983890_H3K4me3_peak_12323	0.0998929	7.68033e-10	1.46915e-05	5.05886e-06	NA	NA	NA	H3K4me3
14_24589464_A_C	14_24134842_24143484_H3K4me3_peak_12367	-0.0574206	1.18659e-05	0.0185314	0.0349689	NA	NA	NA	H3K4me3
14_31161417_A_G	14_30690490_30691458_H3K4me3_peak_12402	-0.36626	4.23051e-09	3.07363e-05	2.49696e-05	NA	NA	NA	H3K4me3
14_32337532_C_T	14_31867618_31868816_H3K4me3_peak_12414	-0.378528	5.46885e-08	0.000725023	0.000594107	NA	NA	NA	H3K4me3
14_34488310_C_A	14_34017836_34019797_H3K4me3_peak_12426	-0.62538	3.57176e-12	9.28017e-07	1.71447e-07	NA	NA	NA	H3K4me3
14_35470049_G_A	14_34979619_34985730_H3K4me3_peak_12441	0.0506648	1.33021e-06	0.0115918	0.0179924	NA	NA	NA	H3K4me3
14_38505644_T_C	14_38064887_38066498_H3K4me3_peak_12471	0.29622	3.91307e-07	0.00244902	0.00360743	NA	NA	NA	H3K4me3
14_38551981_G_A	14_38088426_38090015_H3K4me3_peak_12475	-0.71263	1.23916e-14	3.38511e-08	1.54696e-09	NA	NA	NA	H3K4me3
14_38572626_G_C	14_38103836_38104320_H3K4me3_peak_12476	0.379949	8.5885e-10	5.20723e-05	2.16109e-05	NA	NA	NA	H3K4me3
14_50082332_A_G	14_49685818_49690078_H3K4me3_peak_12523	0.07463	2.33649e-06	0.00317032	0.0090757	NA	NA	NA	H3K4me3
14_50161595_G_A	14_49690469_49695562_H3K4me3_peak_12524	0.0955593	1.15116e-08	7.80009e-05	9.17913e-05	NA	NA	NA	H3K4me3
14_51193213_A_T	14_50666049_50671295_H3K4me3_peak_12558	-0.0741792	3.49126e-07	0.00323442	0.00356198	NA	NA	NA	H3K4me3
14_51561927_G_A	14_51092987_51097257_H3K4me3_peak_12573	0.11483	5.03369e-07	0.00656256	0.00675907	NA	NA	NA	H3K4me3
14_53695790_G_T	14_53216090_53219156_H3K4me3_peak_12615	-0.106032	7.6498e-06	0.0145507	0.0494487	NA	NA	NA	H3K4me3
14_55351514_C_A	14_54870328_54871553_H3K4me3_peak_12636	-0.401933	1.42562e-06	0.00575303	0.0116643	NA	NA	NA	H3K4me3
14_55572212_TA_T	14_55127014_55132652_H3K4me3_peak_12649	0.0875743	7.57006e-06	0.00884971	0.0290388	NA	NA	NA	H3K4me3
14_62233806_G_A	14_61761591_61764464_H3K4me3_peak_12776	0.224639	1.0252e-13	5.20212e-08	7.06056e-09	NA	NA	NA	H3K4me3
14_65175364_A_C	14_64702489_64706960_H3K4me3_peak_12835	0.320154	3.96005e-10	2.71332e-05	9.63193e-06	NA	NA	NA	H3K4me3
14_65175364_A_C	14_64707072_64709556_H3K4me3_peak_12836	0.541224	6.73196e-10	4.05814e-05	1.54108e-05	NA	NA	NA	H3K4me3
14_65464302_T_C	14_64997320_64997725_H3K4me3_peak_12846	0.36385	2.43101e-09	0.000413197	4.34143e-05	NA	NA	NA	H3K4me3
14_65760543_C_A	14_65281782_65283391_H3K4me3_peak_12852	-0.404386	3.82661e-10	3.59748e-05	1.17588e-05	NA	NA	NA	H3K4me3
14_68092453_C_CA	14_67530543_67531200_H3K4me3_peak_12884	-0.284678	4.46795e-06	0.0429927	0.0302986	NA	NA	NA	H3K4me3
14_69095847_G_A	14_68627572_68630215_H3K4me3_peak_12903	-0.513162	4.21574e-14	9.81461e-08	6.955e-09	NA	NA	NA	H3K4me3
14_71293807_G_A	14_70819298_70824913_H3K4me3_peak_12960	-0.106493	5.62671e-08	0.000773061	0.000704098	NA	NA	NA	H3K4me3
14_73972535_T_C	14_73537113_73538099_H3K4me3_peak_13011	-0.64866	3.55002e-10	2.17678e-05	7.05359e-06	NA	NA	NA	H3K4me3
14_74962233_A_G	14_74490965_74496143_H3K4me3_peak_13056	0.060514	5.69674e-06	0.0149174	0.0281272	NA	NA	NA	H3K4me3
14_75408789_T_C	14_74941450_74942912_H3K4me3_peak_13068	0.507365	6.80412e-11	3.14219e-06	9.86385e-07	NA	NA	NA	H3K4me3
14_77240958_C_T	14_76759343_76764724_H3K4me3_peak_13115	-0.262859	2.46949e-07	0.00330802	0.00367367	NA	NA	NA	H3K4me3
14_77596653_C_T	14_77122429_77126416_H3K4me3_peak_13141	-0.167342	9.44555e-10	0.000126815	3.20143e-05	NA	NA	NA	H3K4me3
14_81368817_T_C	14_80954456_80960592_H3K4me3_peak_13168	-0.221106	5.33889e-10	4.32755e-05	1.53822e-05	NA	NA	NA	H3K4me3
14_91295459_G_A	14_90827496_90829421_H3K4me3_peak_13237	0.317745	1.66937e-12	1.0295e-06	1.27788e-07	NA	NA	NA	H3K4me3
14_92340901_A_G	14_91871433_91874394_H3K4me3_peak_13294	-0.367647	1.28901e-14	3.52157e-08	1.52396e-09	NA	NA	NA	H3K4me3
14_92412862_GCA_G	14_91946393_91948724_H3K4me3_peak_13295	-0.175958	3.47487e-06	0.0199454	0.0259771	NA	NA	NA	H3K4me3
14_93360100_C_G	14_92898323_92898935_H3K4me3_peak_13317	0.187605	1.99184e-06	0.0183169	0.0218719	NA	NA	NA	H3K4me3
14_99450546_T_C	14_98983975_98985284_H3K4me3_peak_13424	0.259003	2.12383e-06	0.0150668	0.0222428	NA	NA	NA	H3K4me3
14_100769163_C_T	14_100303443_100309313_H3K4me3_peak_13492	0.305042	1.92068e-12	2.9564e-07	7.78797e-08	NA	NA	NA	H3K4me3
14_100985577_G_T	14_100566820_100570050_H3K4me3_peak_13497	-0.32211	3.798e-11	4.65261e-06	9.86385e-07	NA	NA	NA	H3K4me3
14_100985577_G_T	14_100585800_100588628_H3K4me3_peak_13499	-0.20953	3.15118e-07	0.00271365	0.00257439	NA	NA	NA	H3K4me3
14_103249127_C_G	14_102784276_102786298_H3K4me3_peak_13558	-0.297873	5.74899e-10	2.44957e-05	9.17665e-06	NA	NA	NA	H3K4me3
14_103376828_G_A	14_102922599_102923870_H3K4me3_peak_13566	0.378933	1.58704e-06	0.00637496	0.00744567	NA	NA	NA	H3K4me3
14_103953534_G_A	14_103519309_103524368_H3K4me3_peak_13587	0.114985	2.34856e-07	0.00141533	0.00194432	NA	NA	NA	H3K4me3
14_105183749_G_A	14_104686771_104693699_H3K4me3_peak_13617	-0.126307	7.0656e-08	0.00103951	0.000829503	NA	NA	NA	H3K4me3
14_105179043_C_G	14_104694224_104696193_H3K4me3_peak_13619	-0.307576	2.02872e-06	0.00828628	0.0149818	NA	NA	NA	H3K4me3
14_105330871_G_C	14_104862643_104867507_H3K4me3_peak_13629	0.180896	4.98624e-08	0.000354586	0.000497925	NA	NA	NA	H3K4me3
14_105412542_G_A	14_104932349_104935033_H3K4me3_peak_13630	0.186244	7.75117e-07	0.00285566	0.00614065	NA	NA	NA	H3K4me3
14_105487817_G_T	14_105032356_105035351_H3K4me3_peak_13643	-0.338574	2.20675e-07	0.00143611	0.00244495	NA	NA	NA	H3K4me3
14_105553392_G_A	14_105086443_105089510_H3K4me3_peak_13647	0.342408	2.83105e-12	9.54127e-07	1.27423e-07	NA	NA	NA	H3K4me3
15_28439020_C_T	15_28105669_28109037_H3K4me3_peak_13762	0.372178	7.3861e-08	0.000973408	0.000699427	NA	NA	NA	H3K4me3
15_30912027_A_G	15_30572805_30573038_H3K4me3_peak_13794	0.374656	6.55146e-09	5.84736e-06	8.35105e-06	NA	NA	NA	H3K4me3
15_31134725_TC_T	15_30822997_30825191_H3K4me3_peak_13799	0.983292	9.27332e-13	3.08948e-07	4.0743e-08	NA	NA	NA	H3K4me3
15_31641673_C_G	15_31341736_31348456_H3K4me3_peak_13820	0.396701	8.64685e-14	5.4087e-08	6.26455e-09	NA	NA	NA	H3K4me3
15_33394560_T_A	15_33090501_33091563_H3K4me3_peak_13858	0.696625	2.07719e-11	5.36623e-06	1.07136e-06	NA	NA	NA	H3K4me3
15_33394560_T_A	15_33091768_33092276_H3K4me3_peak_13859	0.530983	2.60622e-08	0.0017784	0.000565729	NA	NA	NA	H3K4me3
15_38362019_C_T	15_38071615_38074170_H3K4me3_peak_13901	-0.393422	5.07915e-08	0.000799064	0.000563884	NA	NA	NA	H3K4me3
15_40396001_C_T	15_40104948_40110918_H3K4me3_peak_13937	0.0800296	4.44085e-06	0.0135086	0.0216624	NA	NA	NA	H3K4me3
15_40644246_T_A	15_40356926_40360609_H3K4me3_peak_13947	0.1631	1.63225e-06	0.00809792	0.0122166	NA	NA	NA	H3K4me3
15_41099111_AG_A	15_40806387_40809753_H3K4me3_peak_13984	-0.0959596	5.13177e-11	1.90501e-06	6.81701e-07	NA	NA	NA	H3K4me3
15_41777935_A_C	15_41501041_41503462_H3K4me3_peak_14016	0.186226	1.13172e-06	0.00604747	0.00726253	NA	NA	NA	H3K4me3
15_45025935_T_C	15_44734446_44738032_H3K4me3_peak_14109	-0.225647	2.96512e-05	0.00735053	0.0400351	NA	NA	NA	H3K4me3
15_50472889_C_G	15_50180511_50184955_H3K4me3_peak_14161	-0.184773	3.4667e-06	0.0209979	0.0365377	NA	NA	NA	H3K4me3
15_52985546_G_T	15_52780635_52781227_H3K4me3_peak_14222	-0.43532	9.65295e-10	0.00245784	2.45683e-05	NA	NA	NA	H3K4me3
15_62177165_C_T	15_61855759_61858675_H3K4me3_peak_14364	-0.408025	6.49677e-12	2.57736e-06	2.58287e-07	NA	NA	NA	H3K4me3
15_62329907_TA_T	15_62046031_62046846_H3K4me3_peak_14366	0.347838	9.56928e-14	7.28083e-08	7.26001e-09	NA	NA	NA	H3K4me3
15_65164944_C_CA	15_64891899_64896880_H3K4me3_peak_14435	0.12982	5.42886e-06	0.0115643	0.0271153	NA	NA	NA	H3K4me3
15_65191777_G_A	15_64910721_64913068_H3K4me3_peak_14437	-0.25127	1.34891e-06	0.00460696	0.00699885	NA	NA	NA	H3K4me3
15_65592809_G_A	15_65297738_65300770_H3K4me3_peak_14448	-0.721867	4.78089e-12	1.06619e-06	1.41793e-07	NA	NA	NA	H3K4me3
15_66044465_C_CG	15_65806008_65808178_H3K4me3_peak_14469	-0.186889	1.9896e-06	0.00398298	0.0130564	NA	NA	NA	H3K4me3
15_66947066_C_T	15_66654398_66655522_H3K4me3_peak_14489	0.304218	1.05048e-09	0.000101321	3.82069e-05	NA	NA	NA	H3K4me3
15_73088483_C_T	15_72795708_72798349_H3K4me3_peak_14616	0.292844	6.06081e-09	0.000130359	8.21494e-05	NA	NA	NA	H3K4me3
15_73364600_AT_A	15_73049586_73055795_H3K4me3_peak_14618	-0.17642	6.8423e-13	2.07147e-07	2.96233e-08	NA	NA	NA	H3K4me3
15_77111996_G_A	15_76819114_76819694_H3K4me3_peak_14713	-0.379298	1.1883e-07	0.000615197	0.000895083	NA	NA	NA	H3K4me3
15_78237027_A_G	15_77943309_77945538_H3K4me3_peak_14732	-0.51575	1.1605e-10	1.6959e-05	3.44683e-06	NA	NA	NA	H3K4me3
15_78904661_G_C	15_78563388_78568046_H3K4me3_peak_14766	-0.125251	1.29987e-10	7.89022e-06	2.83011e-06	NA	NA	NA	H3K4me3
15_79169499_C_T	15_78830325_78831535_H3K4me3_peak_14773	-0.23545	6.81498e-08	0.00103439	0.00107429	NA	NA	NA	H3K4me3
15_84916490_A_G	15_84172346_84172862_H3K4me3_peak_14851	-0.31963	6.51833e-07	0.00336889	0.00466059	NA	NA	NA	H3K4me3
15_84937688_T_G	15_84173090_84173607_H3K4me3_peak_14852	0.373244	1.38885e-07	0.00138137	0.00122915	NA	NA	NA	H3K4me3
15_85086986_A_G	15_84444322_84444501_H3K4me3_peak_14857	0.238847	1.05996e-06	0.00398369	0.0048675	NA	NA	NA	H3K4me3
15_85038039_T_C	15_84500132_84501237_H3K4me3_peak_14858	0.45834	4.89035e-08	0.00041533	0.000296014	NA	NA	NA	H3K4me3
15_85726848_C_T	15_85234847_85235404_H3K4me3_peak_14885	0.244078	2.54015e-10	2.76986e-05	5.51139e-06	NA	NA	NA	H3K4me3
15_85999781_G_GT	15_85407990_85408692_H3K4me3_peak_14891	-0.193588	4.60355e-08	0.0010565	0.000617097	NA	NA	NA	H3K4me3
15_86229890_A_G	15_85688538_85693793_H3K4me3_peak_14899	0.132046	2.60352e-09	0.000264748	6.26659e-05	NA	NA	NA	H3K4me3
15_89483298_C_T	15_88910637_88914544_H3K4me3_peak_14931	0.117209	4.07154e-12	1.07962e-06	2.54173e-07	NA	NA	NA	H3K4me3
15_90791818_G_A	15_90249020_90250649_H3K4me3_peak_14984	-0.343815	5.94572e-10	7.67678e-05	2.2665e-05	NA	NA	NA	H3K4me3
15_91678502_C_T	15_91099077_91102282_H3K4me3_peak_15036	-0.145202	4.71627e-07	0.00544248	0.00675867	NA	NA	NA	H3K4me3
15_93259368_G_T	15_92732969_92735385_H3K4me3_peak_15046	-0.346367	2.07654e-06	0.0135345	0.0190649	NA	NA	NA	H3K4me3
15_93631399_A_T	15_93087694_93090405_H3K4me3_peak_15063	0.224025	7.54957e-07	0.00588988	0.00929577	NA	NA	NA	H3K4me3
15_99569736_T_C	15_99014386_99016081_H3K4me3_peak_15097	0.855146	4.07825e-11	7.86806e-06	1.67127e-06	NA	NA	NA	H3K4me3
15_100243672_G_A	15_99706343_99708216_H3K4me3_peak_15109	-0.340504	8.79125e-07	0.00809792	0.0108297	NA	NA	NA	H3K4me3
15_100322125_A_T	15_99804153_99809490_H3K4me3_peak_15115	-0.188358	1.17735e-09	0.000154987	6.54529e-05	NA	NA	NA	H3K4me3
15_100482359_C_T	15_99928396_99929764_H3K4me3_peak_15119	0.388981	2.44566e-06	0.0161076	0.0349576	NA	NA	NA	H3K4me3
16_83520_T_C	16_23000_23317_H3K4me3_peak_15181	-0.264684	4.17094e-06	0.0090795	0.0162098	NA	NA	NA	H3K4me3
16_429059_T_C	16_353104_355906_H3K4me3_peak_15210	0.526707	3.00128e-14	5.54284e-08	3.48334e-09	NA	NA	NA	H3K4me3
16_430292_C_G	16_378770_384755_H3K4me3_peak_15213	-0.11385	5.20651e-10	4.0706e-05	1.37023e-05	NA	NA	NA	H3K4me3
16_449162_T_C	16_395725_397662_H3K4me3_peak_15216	0.320569	1.35193e-12	8.35914e-07	7.62832e-08	NA	NA	NA	H3K4me3
16_1586255_G_A	16_1531715_1538185_H3K4me3_peak_15286	0.369767	2.19879e-11	6.02539e-06	1.26067e-06	NA	NA	NA	H3K4me3
16_2056851_T_C	16_2022643_2023222_H3K4me3_peak_15315	0.247811	2.13998e-06	0.00698761	0.0125974	NA	NA	NA	H3K4me3
16_3091757_TA_T	16_3062801_3071152_H3K4me3_peak_15387	0.0812358	3.56901e-06	0.0115689	0.0197086	NA	NA	NA	H3K4me3
16_3144251_G_A	16_3072905_3078148_H3K4me3_peak_15389	-0.186043	1.09253e-06	0.00497959	0.00736138	NA	NA	NA	H3K4me3
16_3136919_C_T	16_3084871_3088285_H3K4me3_peak_15391	-0.804988	1.04178e-10	6.10542e-06	2.46074e-06	NA	NA	NA	H3K4me3
16_3201325_G_T	16_3100409_3102438_H3K4me3_peak_15393	-0.556544	1.84836e-14	2.77615e-08	1.98241e-09	NA	NA	NA	H3K4me3
16_3230472_G_C	16_3182393_3184093_H3K4me3_peak_15409	-0.416121	6.48489e-08	0.000686278	0.000680515	NA	NA	NA	H3K4me3
16_3265428_C_G	16_3190917_3192041_H3K4me3_peak_15411	0.531482	2.2005e-09	6.70521e-05	3.66149e-05	NA	NA	NA	H3K4me3
16_4776453_G_C	16_4743333_4743802_H3K4me3_peak_15478	-0.342121	2.40528e-06	0.0239068	0.012338	NA	NA	NA	H3K4me3
16_10646797_A_C	16_10552896_10553463_H3K4me3_peak_15521	-0.308184	2.58809e-09	0.000124789	8.25666e-05	NA	NA	NA	H3K4me3
16_15724113_C_T	16_15590554_15591873_H3K4me3_peak_15628	0.235838	1.39857e-07	0.000771918	0.000744814	NA	NA	NA	H3K4me3
16_16291971_C_T	16_16233034_16234222_H3K4me3_peak_15646	0.25331	1.20699e-05	0.0246121	0.0360561	NA	NA	NA	H3K4me3
16_18859640_C_CTT	16_18818962_18820897_H3K4me3_peak_15677	0.251416	1.82105e-06	0.00175019	0.00753932	NA	NA	NA	H3K4me3
16_18967494_C_G	16_18955443_18957526_H3K4me3_peak_15682	1.1629	1.128e-13	5.5704e-08	8.65253e-09	NA	NA	NA	H3K4me3
16_19500903_G_A	16_19518964_19519381_H3K4me3_peak_15689	-0.257356	3.36524e-06	0.0157203	0.0252115	NA	NA	NA	H3K4me3
16_24046655_G_T	16_24035320_24036566_H3K4me3_peak_15790	2.02418	3.58449e-26	7.11695e-16	3.64454e-19	NA	NA	NA	H3K4me3
16_25047197_G_A	16_25047894_25051132_H3K4me3_peak_15804	0.0974156	4.62502e-06	0.0143199	0.0273822	NA	NA	NA	H3K4me3
16_26607794_C_G	16_26592348_26595594_H3K4me3_peak_15817	-0.338938	1.87774e-07	0.00484571	0.00400327	NA	NA	NA	H3K4me3
16_28348344_G_A	16_28364933_28365204_H3K4me3_peak_15869	-0.365729	5.26818e-09	1.49393e-05	1.16221e-05	NA	NA	NA	H3K4me3
16_28818037_C_T	16_28711936_28712422_H3K4me3_peak_15878	-0.269317	7.10197e-05	0.00187251	0.0147435	NA	NA	NA	H3K4me3
16_28837515_T_C	16_28749988_28750404_H3K4me3_peak_15880	0.149165	0.000115286	0.0178259	0.0250418	NA	NA	NA	H3K4me3
16_28823755_G_A	16_28802619_28803820_H3K4me3_peak_15881	0.260956	0.000141623	0.0193177	0.0466073	NA	NA	NA	H3K4me3
16_29093132_C_T	16_29081248_29084556_H3K4me3_peak_15900	0.149484	6.34296e-08	0.000350411	0.000745648	NA	NA	NA	H3K4me3
16_29303041_A_G	16_29290708_29291289_H3K4me3_peak_15904	0.269469	2.00849e-09	4.27274e-05	3.36443e-05	NA	NA	NA	H3K4me3
16_29440465_T_G	16_29451973_29452408_H3K4me3_peak_15906	0.1532	3.91287e-05	0.00104073	0.00761869	NA	NA	NA	H3K4me3
16_30187676_T_G	16_30209016_30209144_H3K4me3_peak_15955	0.378604	2.52789e-06	0.000304447	0.00164769	NA	NA	NA	H3K4me3
16_31002720_A_G	16_31031885_31035427_H3K4me3_peak_16021	0.0546532	1.24105e-05	0.00855272	0.0311403	NA	NA	NA	H3K4me3
16_31482749_C_T	16_31471199_31473440_H3K4me3_peak_16042	0.877148	2.27589e-17	3.7216e-10	8.43907e-12	NA	NA	NA	H3K4me3
16_31489033_C_T	16_31474678_31478668_H3K4me3_peak_16044	-0.109968	1.39732e-06	0.00615768	0.0106598	NA	NA	NA	H3K4me3
16_31536592_C_T	16_31528945_31530227_H3K4me3_peak_16047	0.385575	3.06745e-10	1.47947e-05	7.39298e-06	NA	NA	NA	H3K4me3
16_46640695_T_C	16_46632628_46633003_H3K4me3_peak_16094	0.428343	8.00173e-05	0.00858549	0.0424625	NA	NA	NA	H3K4me3
16_47728083_G_A	16_47778753_47781099_H3K4me3_peak_16123	-0.263459	0.000238603	0.0171048	0.0226276	NA	NA	NA	H3K4me3
16_48664120_G_A	16_48630259_48630383_H3K4me3_peak_16137	0.268849	7.42801e-06	0.00528421	0.00849315	NA	NA	NA	H3K4me3
16_50726483_CGTGT_C	16_50677066_50684715_H3K4me3_peak_16184	-0.0801376	1.12304e-07	0.000439747	0.000667075	NA	NA	NA	H3K4me3
16_50726483_CGTGT_C	16_50691974_50699466_H3K4me3_peak_16186	-0.121775	3.29706e-06	0.00680791	0.0127614	NA	NA	NA	H3K4me3
16_53417443_G_A	16_53372293_53374886_H3K4me3_peak_16205	0.320703	1.87956e-09	2.69852e-05	2.5425e-05	NA	NA	NA	H3K4me3
16_56654484_GT_G	16_56624680_56627300_H3K4me3_peak_16239	-0.246006	1.72926e-06	0.021978	0.0240683	NA	NA	NA	H3K4me3
16_66429298_A_G	16_66406451_66409618_H3K4me3_peak_16340	0.206978	4.01755e-12	1.41569e-06	1.81163e-07	NA	NA	NA	H3K4me3
16_71727571_A_T	16_71625485_71627181_H3K4me3_peak_16547	0.354238	5.79007e-10	2.62962e-05	9.17665e-06	NA	NA	NA	H3K4me3
16_74735148_A_G	16_74697089_74703144_H3K4me3_peak_16583	-0.0653374	4.73471e-08	0.00120254	0.000777459	NA	NA	NA	H3K4me3
16_75237063_T_G	16_75219304_75220837_H3K4me3_peak_16600	-0.643211	2.58599e-14	6.79494e-08	4.03214e-09	NA	NA	NA	H3K4me3
16_75299967_C_T	16_75264043_75266980_H3K4me3_peak_16602	0.442295	1.50699e-07	0.00197784	0.00231395	NA	NA	NA	H3K4me3
16_75490053_C_T	16_75461540_75465167_H3K4me3_peak_16609	0.051446	5.37611e-06	0.0120722	0.0204863	NA	NA	NA	H3K4me3
16_77992246_A_G	16_77963553_77964228_H3K4me3_peak_16636	0.366341	6.38036e-07	0.00809159	0.0118113	NA	NA	NA	H3K4me3
16_81750232_G_A	16_81715018_81717051_H3K4me3_peak_16704	0.385961	7.3649e-08	0.00146309	0.00133376	NA	NA	NA	H3K4me3
16_82205153_T_C	16_82168410_82170949_H3K4me3_peak_16717	0.0977528	1.27113e-09	6.39404e-05	4.51935e-05	NA	NA	NA	H3K4me3
16_84540584_G_A	16_84502670_84508442_H3K4me3_peak_16734	0.0826314	1.41032e-06	0.0254245	0.0280024	NA	NA	NA	H3K4me3
16_84574858_C_T	16_84547814_84550784_H3K4me3_peak_16737	-0.349334	2.35147e-11	1.34958e-05	1.67848e-06	NA	NA	NA	H3K4me3
16_85371158_G_A	16_85334765_85335733_H3K4me3_peak_16772	-0.433439	3.2356e-11	3.41272e-06	1.20403e-06	NA	NA	NA	H3K4me3
16_87984046_CT_C	16_87955795_87957930_H3K4me3_peak_16830	0.211	5.95536e-08	0.000698834	0.000852244	NA	NA	NA	H3K4me3
16_87997065_C_G	16_87958058_87961165_H3K4me3_peak_16831	0.736062	5.38074e-15	7.82354e-09	8.41572e-10	NA	NA	NA	H3K4me3
16_88000385_C_T	16_87966737_87967210_H3K4me3_peak_16833	0.29109	2.19189e-07	0.00187976	0.00264926	NA	NA	NA	H3K4me3
16_88616956_G_A	16_88549993_88550563_H3K4me3_peak_16842	0.564583	7.79141e-12	3.93113e-06	4.30366e-07	NA	NA	NA	H3K4me3
16_89356701_G_C	16_89256215_89258343_H3K4me3_peak_16892	0.338323	2.44668e-08	0.000703865	0.000348465	NA	NA	NA	H3K4me3
16_89884310_G_T	16_89759841_89766314_H3K4me3_peak_16955	-0.17181	8.25424e-08	0.00229465	0.00181397	NA	NA	NA	H3K4me3
17_65610_G_T	17_215405_216466_H3K4me3_peak_16982	0.780031	3.73405e-13	2.34698e-07	2.49197e-08	NA	NA	NA	H3K4me3
17_174498_C_G	17_331273_332326_H3K4me3_peak_16983	-0.326457	2.64793e-07	0.00286789	0.00298321	NA	NA	NA	H3K4me3
17_252628_A_G	17_408803_412005_H3K4me3_peak_16988	0.269511	3.73654e-12	9.89744e-07	1.3805e-07	NA	NA	NA	H3K4me3
17_1082577_G_A	17_1177799_1181171_H3K4me3_peak_17011	-0.107854	5.10458e-06	0.0157587	0.0339245	NA	NA	NA	H3K4me3
17_3289590_C_G	17_3385453_3387330_H3K4me3_peak_17111	-0.767743	3.52641e-11	4.40628e-06	1.90693e-06	NA	NA	NA	H3K4me3
17_4617388_C_CT	17_4708939_4715967_H3K4me3_peak_17164	0.0728003	6.77214e-06	0.0271112	0.0320921	NA	NA	NA	H3K4me3
17_7133162_A_G	17_7259988_7264241_H3K4me3_peak_17248	0.117392	3.68975e-07	0.00130371	0.00163327	NA	NA	NA	H3K4me3
17_7240391_C_T	17_7350376_7354557_H3K4me3_peak_17261	0.212676	3.85189e-08	0.000400418	0.000378902	NA	NA	NA	H3K4me3
17_8641574_G_A	17_8739486_8741476_H3K4me3_peak_17346	0.364016	3.5154e-12	1.19877e-06	2.13528e-07	NA	NA	NA	H3K4me3
17_8934337_G_A	17_9018704_9024207_H3K4me3_peak_17363	0.120469	4.19208e-07	0.00560203	0.00622269	NA	NA	NA	H3K4me3
17_10016279_C_T	17_10198902_10199157_H3K4me3_peak_17376	-0.433156	9.8665e-08	0.0211337	0.00215859	NA	NA	NA	H3K4me3
17_15466486_A_AC	17_15560869_15565050_H3K4me3_peak_17425	0.207487	3.51976e-09	0.000142479	6.82228e-05	NA	NA	NA	H3K4me3
17_15525251_A_G	17_15645038_15653153_H3K4me3_peak_17429	0.277511	1.09296e-07	0.00124252	0.00103585	NA	NA	NA	H3K4me3
17_17632478_G_A	17_17740872_17741378_H3K4me3_peak_17512	-0.354087	7.19363e-11	4.67794e-06	9.21099e-07	NA	NA	NA	H3K4me3
17_18260753_C_G	17_18361365_18364568_H3K4me3_peak_17545	0.0735365	2.68965e-06	0.00447521	0.0117028	NA	NA	NA	H3K4me3
17_18575675_T_G	17_18680026_18684052_H3K4me3_peak_17554	-0.327391	4.84497e-09	0.000172615	4.879e-05	NA	NA	NA	H3K4me3
17_18917237_G_A	17_19045508_19046051_H3K4me3_peak_17570	-0.481677	1.32501e-05	0.00424132	0.0101534	NA	NA	NA	H3K4me3
17_18917324_G_A	17_19062136_19062710_H3K4me3_peak_17572	0.781429	4.74795e-08	3.5471e-05	6.54507e-05	NA	NA	NA	H3K4me3
17_21155757_C_T	17_21250213_21255103_H3K4me3_peak_17624	-0.103537	2.29938e-08	0.000193109	0.000200842	NA	NA	NA	H3K4me3
17_26154025_T_C	17_27845750_27847581_H3K4me3_peak_17693	0.226725	4.668e-06	0.0290114	0.0307063	NA	NA	NA	H3K4me3
17_26628747_G_A	17_28317386_28321820_H3K4me3_peak_17702	-0.0842909	2.08879e-07	0.000819612	0.00111951	NA	NA	NA	H3K4me3
17_27917771_G_A	17_29585291_29595856_H3K4me3_peak_17758	0.0389349	1.34768e-05	0.0150271	0.0300854	NA	NA	NA	H3K4me3
17_29650656_A_G	17_31307405_31314911_H3K4me3_peak_17807	0.069881	1.53407e-05	0.00802502	0.0166203	NA	NA	NA	H3K4me3
17_30834617_C_T	17_32485221_32492008_H3K4me3_peak_17839	-0.243338	2.12155e-14	9.46361e-09	1.67723e-09	NA	NA	NA	H3K4me3
17_33564479_A_G	17_35140276_35142783_H3K4me3_peak_17872	0.1046	6.10967e-06	0.015415	0.0262528	NA	NA	NA	H3K4me3
17_33565379_T_C	17_35312560_35316284_H3K4me3_peak_17896	-0.117894	2.5929e-06	0.0154895	0.0234493	NA	NA	NA	H3K4me3
17_33755394_C_T	17_35370775_35375453_H3K4me3_peak_17903	-0.144137	7.69906e-07	0.026908	0.00945477	NA	NA	NA	H3K4me3
17_33755366_A_G	17_35430356_35434148_H3K4me3_peak_17906	0.184428	5.30153e-08	0.00136084	0.000868348	NA	NA	NA	H3K4me3
17_35855555_A_G	17_37487391_37492605_H3K4me3_peak_17980	-0.0796726	1.2831e-06	0.00397518	0.00837862	NA	NA	NA	H3K4me3
17_37213252_C_T	17_39056221_39058490_H3K4me3_peak_18020	-0.366848	3.08468e-11	4.21284e-06	9.95009e-07	NA	NA	NA	H3K4me3
17_38066509_G_A	17_39813381_39814420_H3K4me3_peak_18066	0.210886	1.37469e-05	0.00357305	0.00839112	NA	NA	NA	H3K4me3
17_38080865_A_G	17_39924388_39928854_H3K4me3_peak_18070	0.101738	5.36359e-10	2.31869e-05	7.90503e-06	NA	NA	NA	H3K4me3
17_39806163_G_GACAC	17_41648050_41649001_H3K4me3_peak_18130	0.223178	1.6542e-07	0.000666572	0.00109233	NA	NA	NA	H3K4me3
17_39991790_T_C	17_41834132_41838220_H3K4me3_peak_18139	0.224363	2.69344e-11	1.95191e-06	9.73639e-07	NA	NA	NA	H3K4me3
17_40262472_A_G	17_42110273_42113448_H3K4me3_peak_18154	-0.142723	5.12819e-06	0.00947612	0.0215837	NA	NA	NA	H3K4me3
17_40795112_G_GT	17_42547927_42549642_H3K4me3_peak_18185	-0.188506	1.23935e-05	0.0113268	0.0329444	NA	NA	NA	H3K4me3
17_41372116_C_CT	17_43231714_43232665_H3K4me3_peak_18226	0.53969	3.97573e-11	1.03535e-07	1.49594e-07	NA	NA	NA	H3K4me3
17_41393295_T_C	17_43233275_43233767_H3K4me3_peak_18227	0.566848	3.79877e-11	9.81461e-08	1.44927e-07	NA	NA	NA	H3K4me3
17_41442962_C_A	17_43272451_43273093_H3K4me3_peak_18233	0.564776	9.21366e-11	4.8276e-07	3.70511e-07	NA	NA	NA	H3K4me3
17_41384118_A_G	17_43283565_43284107_H3K4me3_peak_18234	-0.480421	1.08782e-10	4.6692e-07	6.49544e-07	NA	NA	NA	H3K4me3
17_41983616_G_A	17_43905752_43908443_H3K4me3_peak_18263	-0.188884	6.72558e-07	0.00338315	0.00501669	NA	NA	NA	H3K4me3
17_41948298_G_A	17_43926481_43929079_H3K4me3_peak_18266	-0.354989	1.84155e-07	0.00187251	0.00162409	NA	NA	NA	H3K4me3
17_43534353_T_C	17_45487077_45492705_H3K4me3_peak_18356	-0.0673715	2.76592e-07	0.000543732	0.0018756	NA	NA	NA	H3K4me3
17_44270153_CAGG_C	17_46183360_46185098_H3K4me3_peak_18384	0.227993	4.34435e-06	0.0022419	0.0276138	NA	NA	NA	H3K4me3
17_44266692_C_A	17_46189010_46195356_H3K4me3_peak_18391	0.341902	8.84144e-09	2.00615e-05	0.000133167	NA	NA	NA	H3K4me3
17_44302752_G_A	17_46222595_46226842_H3K4me3_peak_18392	0.282771	4.00978e-08	3.82331e-05	0.000401791	NA	NA	NA	H3K4me3
17_44315987_G_A	17_46264526_46270200_H3K4me3_peak_18399	0.352805	2.40499e-11	2.22176e-08	4.83331e-07	NA	NA	NA	H3K4me3
17_45080954_T_C	17_47097311_47102450_H3K4me3_peak_18417	0.0555742	7.36708e-06	0.0178085	0.0329444	NA	NA	NA	H3K4me3
17_45771873_T_C	17_47691841_47698520_H3K4me3_peak_18431	-0.121199	4.45217e-10	7.84751e-06	5.35288e-06	NA	NA	NA	H3K4me3
17_46088944_T_C	17_48011414_48012994_H3K4me3_peak_18445	0.354523	1.59183e-06	0.0103807	0.0149546	NA	NA	NA	H3K4me3
17_46566850_CA_C	17_48540126_48548311_H3K4me3_peak_18474	-0.311432	5.64482e-08	0.00500122	0.000886737	NA	NA	NA	H3K4me3
17_47041357_CA_C	17_48891040_48894640_H3K4me3_peak_18500	-0.10951	1.40475e-07	0.00121472	0.000932858	NA	NA	NA	H3K4me3
17_48583879_G_A	17_50506306_50510417_H3K4me3_peak_18576	-0.159897	3.54486e-13	1.51342e-07	2.44474e-08	NA	NA	NA	H3K4me3
17_48630920_CT_C	17_50546485_50548577_H3K4me3_peak_18579	-0.273774	4.92859e-11	6.10542e-06	1.41682e-06	NA	NA	NA	H3K4me3
17_53665643_TTCCTCTA_T	17_55576090_55578632_H3K4me3_peak_18616	-0.527177	1.20926e-14	3.15062e-07	1.67723e-09	NA	NA	NA	H3K4me3
17_53677600_CT_C	17_55624851_55625490_H3K4me3_peak_18617	-0.238677	3.99924e-07	0.00227949	0.00365716	NA	NA	NA	H3K4me3
17_58183854_C_G	17_60025076_60025298_H3K4me3_peak_18730	-0.336802	1.40312e-06	0.00241338	0.00675867	NA	NA	NA	H3K4me3
17_58177418_T_C	17_60026419_60026991_H3K4me3_peak_18731	-0.502412	9.36129e-12	8.85412e-07	2.07624e-07	NA	NA	NA	H3K4me3
17_58178790_A_G	17_60119699_60119917_H3K4me3_peak_18734	0.58982	2.13691e-08	2.79373e-05	0.000149885	NA	NA	NA	H3K4me3
17_60627195_GT_G	17_62626004_62629767_H3K4me3_peak_18779	0.245212	1.46324e-07	0.000419608	0.000556941	NA	NA	NA	H3K4me3
17_60735104_C_G	17_62650671_62654510_H3K4me3_peak_18782	0.0982088	8.04554e-06	0.00676311	0.0241365	NA	NA	NA	H3K4me3
17_65386886_T_C	17_67390726_67391533_H3K4me3_peak_18919	0.147785	1.17653e-06	0.00472471	0.0079328	NA	NA	NA	H3K4me3
17_66029037_CT_C	17_68099571_68104994_H3K4me3_peak_18938	-0.0927249	3.35887e-09	0.000111962	6.50909e-05	NA	NA	NA	H3K4me3
17_66171511_C_T	17_68180032_68185988_H3K4me3_peak_18942	-0.2642	2.21108e-07	0.00331822	0.00394508	NA	NA	NA	H3K4me3
17_71200948_A_G	17_73211512_73212837_H3K4me3_peak_18996	-0.203489	3.49917e-06	0.0141436	0.0253085	NA	NA	NA	H3K4me3
17_71587577_G_A	17_73591226_73592800_H3K4me3_peak_19001	-0.514245	2.14326e-09	0.000116497	6.5944e-05	NA	NA	NA	H3K4me3
17_71587577_G_A	17_73642253_73646548_H3K4me3_peak_19002	-0.604434	3.153e-11	0.000173919	1.57726e-06	NA	NA	NA	H3K4me3
17_71716933_T_C	17_73721749_73722635_H3K4me3_peak_19004	0.52097	6.70201e-09	0.000513669	0.00017264	NA	NA	NA	H3K4me3
17_72263728_G_A	17_74273733_74275235_H3K4me3_peak_19014	-0.293362	9.87998e-07	0.00615827	0.00834613	NA	NA	NA	H3K4me3
17_72866716_T_TA	17_74852386_74853126_H3K4me3_peak_19036	-0.322656	1.16334e-06	0.00472471	0.00799275	NA	NA	NA	H3K4me3
17_73073611_GACTCGCTCAAGTTATCGGTGTGGC_G	17_75076863_75078795_H3K4me3_peak_19056	-0.18771	2.96622e-06	0.01241	0.0165988	NA	NA	NA	H3K4me3
17_73585980_C_G	17_75586845_75590490_H3K4me3_peak_19100	0.291105	1.79176e-08	0.000776419	0.000320651	NA	NA	NA	H3K4me3
17_73896299_C_T	17_75832188_75833724_H3K4me3_peak_19110	-0.255525	8.93457e-06	0.0200408	0.0426111	NA	NA	NA	H3K4me3
17_73851113_C_A	17_75875503_75880004_H3K4me3_peak_19117	0.217458	1.32965e-11	1.34431e-06	3.56493e-07	NA	NA	NA	H3K4me3
17_75403480_T_C	17_77408888_77410292_H3K4me3_peak_19205	-0.242415	2.71944e-07	0.00241338	0.00307947	NA	NA	NA	H3K4me3
17_75663276_T_C	17_77665951_77668546_H3K4me3_peak_19224	-0.198457	3.4146e-09	0.000101366	8.31378e-05	NA	NA	NA	H3K4me3
17_76254193_T_C	17_78257386_78260695_H3K4me3_peak_19253	0.210559	6.48747e-06	0.0176615	0.0361245	NA	NA	NA	H3K4me3
17_76808726_C_T	17_78803376_78803730_H3K4me3_peak_19308	0.12809	2.07526e-07	0.00186418	0.00135066	NA	NA	NA	H3K4me3
17_77049269_C_T	17_79073731_79077926_H3K4me3_peak_19325	0.0670119	2.18061e-06	0.016528	0.0220419	NA	NA	NA	H3K4me3
17_77707120_A_G	17_79732627_79733551_H3K4me3_peak_19329	-0.323387	3.66566e-10	7.82667e-07	1.59437e-06	NA	NA	NA	H3K4me3
17_77909438_T_C	17_79937011_79937740_H3K4me3_peak_19344	0.611039	3.73016e-13	7.5936e-08	2.44474e-08	NA	NA	NA	H3K4me3
17_78251696_C_T	17_80258732_80260509_H3K4me3_peak_19356	-0.311643	6.10174e-07	0.00721847	0.00737867	NA	NA	NA	H3K4me3
17_78719099_G_A	17_80743285_80745060_H3K4me3_peak_19371	-0.655972	3.00411e-08	0.00111026	0.000810292	NA	NA	NA	H3K4me3
17_78754579_G_C	17_80780495_80781280_H3K4me3_peak_19374	0.406157	2.30874e-09	0.00015849	8.43583e-05	NA	NA	NA	H3K4me3
17_78845352_C_T	17_80876660_80878134_H3K4me3_peak_19379	0.342292	5.61926e-08	0.00126097	0.00122149	NA	NA	NA	H3K4me3
17_78864016_G_A	17_80890159_80892180_H3K4me3_peak_19380	0.404594	4.27704e-09	0.000211899	0.000130574	NA	NA	NA	H3K4me3
17_78992409_T_G	17_81017193_81019676_H3K4me3_peak_19387	0.19976	7.49437e-07	0.00906971	0.0115348	NA	NA	NA	H3K4me3
17_79068756_G_A	17_81095302_81095906_H3K4me3_peak_19391	0.462549	4.59907e-14	2.12829e-07	7.85943e-09	NA	NA	NA	H3K4me3
17_79455342_G_A	17_81486767_81489309_H3K4me3_peak_19411	-0.319102	1.90078e-12	5.0113e-07	9.63101e-08	NA	NA	NA	H3K4me3
17_80072049_A_G	17_82063278_82067343_H3K4me3_peak_19456	-0.0602921	2.50324e-06	0.00670511	0.0131651	NA	NA	NA	H3K4me3
17_80851100_T_C	17_82893284_82894540_H3K4me3_peak_19516	0.831642	3.98467e-15	3.28929e-08	8.32518e-10	NA	NA	NA	H3K4me3
17_81016984_C_T	17_83046673_83052695_H3K4me3_peak_19519	-0.125278	1.93418e-07	0.00428457	0.00318536	NA	NA	NA	H3K4me3
17_80989383_T_C	17_83075669_83084119_H3K4me3_peak_19521	-0.120684	4.20531e-06	0.0417269	0.0324302	NA	NA	NA	H3K4me3
17_81059170_C_T	17_83103196_83104242_H3K4me3_peak_19522	0.623308	1.97527e-09	9.60241e-05	3.4404e-05	NA	NA	NA	H3K4me3
18_2956061_G_T	18_2955674_2957595_H3K4me3_peak_19563	-0.280787	1.29712e-06	0.0055015	0.00802147	NA	NA	NA	H3K4me3
18_5456725_T_C	18_5456651_5457507_H3K4me3_peak_19600	-0.237856	8.23115e-06	0.0194116	0.044389	NA	NA	NA	H3K4me3
18_9149791_T_A	18_9133407_9143032_H3K4me3_peak_19630	-0.059852	3.08182e-06	0.0147955	0.0224729	NA	NA	NA	H3K4me3
18_9405031_A_G	18_9404405_9404988_H3K4me3_peak_19637	0.528066	9.57922e-09	0.000383133	0.000220159	NA	NA	NA	H3K4me3
18_9710153_G_C	18_9707168_9709930_H3K4me3_peak_19640	0.269437	2.14541e-06	0.0206682	0.0291878	NA	NA	NA	H3K4me3
18_11943119_C_A	18_11946475_11948461_H3K4me3_peak_19658	-0.329503	2.57784e-08	0.000940523	0.000651181	NA	NA	NA	H3K4me3
18_12750499_A_G	18_12773561_12778094_H3K4me3_peak_19674	-0.312676	3.42334e-12	7.78648e-07	1.81163e-07	NA	NA	NA	H3K4me3
18_13273926_A_G	18_13272382_13280442_H3K4me3_peak_19697	-0.213	3.77406e-10	2.92401e-05	7.39574e-06	NA	NA	NA	H3K4me3
18_13778577_GA_G	18_13724062_13729178_H3K4me3_peak_19710	0.0526985	2.29661e-08	0.000545703	0.00039632	NA	NA	NA	H3K4me3
18_21572837_C_G	18_23992351_23996517_H3K4me3_peak_19779	-0.51954	5.28226e-15	4.42954e-08	5.52461e-10	NA	NA	NA	H3K4me3
18_29701105_A_AC	18_32084720_32086184_H3K4me3_peak_19833	0.23306	3.60393e-08	0.000398744	0.000295212	NA	NA	NA	H3K4me3
18_32957283_T_C	18_35375336_35379808_H3K4me3_peak_19854	0.116646	8.49693e-09	8.58373e-05	8.68388e-05	NA	NA	NA	H3K4me3
18_47808480_T_C	18_50265037_50265136_H3K4me3_peak_19958	-0.366192	2.53605e-06	0.0288387	0.0232908	NA	NA	NA	H3K4me3
18_55957987_C_A	18_58194557_58197554_H3K4me3_peak_20017	-0.526868	3.74289e-07	0.00443228	0.00503557	NA	NA	NA	H3K4me3
18_57606739_C_T	18_59897535_59905223_H3K4me3_peak_20045	0.0895819	1.72954e-06	0.0145671	0.0204289	NA	NA	NA	H3K4me3
18_60607629_G_A	18_62869037_62871054_H3K4me3_peak_20063	0.455992	5.08168e-08	0.000677503	0.000456529	NA	NA	NA	H3K4me3
18_67548627_A_G	18_69954048_69958824_H3K4me3_peak_20107	-0.139668	2.21846e-05	0.0142875	0.0224893	NA	NA	NA	H3K4me3
18_71772488_C_T	18_74064408_74066247_H3K4me3_peak_20127	-0.40448	9.08131e-08	0.000856906	0.00114847	NA	NA	NA	H3K4me3
18_74116133_C_T	18_76467439_76468068_H3K4me3_peak_20152	0.491811	1.5191e-06	0.0022379	0.00604211	NA	NA	NA	H3K4me3
18_74498973_A_G	18_76786968_76788309_H3K4me3_peak_20159	-0.375402	8.86702e-07	0.00516693	0.00798939	NA	NA	NA	H3K4me3
18_77723434_C_T	18_79962875_79966888_H3K4me3_peak_20209	0.168572	7.75587e-07	0.00638537	0.00802147	NA	NA	NA	H3K4me3
19_871724_G_A	19_871962_873053_H3K4me3_peak_20265	0.387681	2.49787e-07	0.00125154	0.00233082	NA	NA	NA	H3K4me3
19_871987_G_A	19_888275_888411_H3K4me3_peak_20266	0.390211	6.46849e-07	0.00281682	0.00526314	NA	NA	NA	H3K4me3
19_871898_A_C	19_888549_889016_H3K4me3_peak_20267	0.535127	3.99513e-10	1.60696e-05	8.38009e-06	NA	NA	NA	H3K4me3
19_2543361_A_G	19_2543194_2544526_H3K4me3_peak_20412	-0.429977	6.25777e-13	1.30354e-07	4.18889e-08	NA	NA	NA	H3K4me3
19_3544971_C_T	19_3498599_3501469_H3K4me3_peak_20479	0.0685734	1.42175e-06	0.00566134	0.00763288	NA	NA	NA	H3K4me3
19_3651043_C_T	19_3604933_3605066_H3K4me3_peak_20484	-0.359603	6.13419e-06	0.0231929	0.0345346	NA	NA	NA	H3K4me3
19_4347169_C_G	19_4326434_4329620_H3K4me3_peak_20526	0.226209	1.17836e-08	0.000181939	0.000148533	NA	NA	NA	H3K4me3
19_4444443_C_T	19_4379163_4381055_H3K4me3_peak_20534	-0.134695	3.02514e-06	0.0103548	0.0204289	NA	NA	NA	H3K4me3
19_4993424_G_GA	19_4967758_4972821_H3K4me3_peak_20562	-0.114429	4.00608e-10	3.9535e-05	9.79074e-06	NA	NA	NA	H3K4me3
19_5906881_T_C	19_5961376_5963069_H3K4me3_peak_20594	0.25081	2.62537e-07	0.00151129	0.0013938	NA	NA	NA	H3K4me3
19_5987572_AC_A	19_5987441_5988493_H3K4me3_peak_20600	-0.439347	1.52673e-06	0.00492764	0.00671233	NA	NA	NA	H3K4me3
19_6582447_G_A	19_6600638_6602976_H3K4me3_peak_20633	-0.294859	3.94664e-07	0.00383559	0.00393538	NA	NA	NA	H3K4me3
19_6925946_C_T	19_6925807_6926976_H3K4me3_peak_20650	0.70721	1.02431e-14	7.82354e-09	1.38481e-09	NA	NA	NA	H3K4me3
19_7498921_AAAG_A	19_7344301_7352674_H3K4me3_peak_20665	-0.0626179	3.5572e-06	0.00682754	0.0169376	NA	NA	NA	H3K4me3
19_8428570_T_C	19_8363127_8364760_H3K4me3_peak_20724	-0.517592	1.06931e-12	4.16442e-07	5.75379e-08	NA	NA	NA	H3K4me3
19_10549968_T_C	19_10415863_10416707_H3K4me3_peak_20821	0.309063	2.39775e-08	0.000535552	0.000387701	NA	NA	NA	H3K4me3
19_10523875_G_A	19_10418101_10422879_H3K4me3_peak_20823	0.286047	9.71989e-08	0.00122982	0.0013375	NA	NA	NA	H3K4me3
19_11243346_T_C	19_11137232_11139007_H3K4me3_peak_20871	-0.324389	2.01553e-08	0.000495008	0.000354419	NA	NA	NA	H3K4me3
19_13330329_A_T	19_13215161_13216862_H3K4me3_peak_21019	-0.425176	1.62752e-08	0.000393408	0.000197696	NA	NA	NA	H3K4me3
19_16111711_T_C	19_16000592_16003041_H3K4me3_peak_21174	-0.15161	2.09769e-06	0.013908	0.0271304	NA	NA	NA	H3K4me3
19_17347064_G_GGGGAA	19_17234094_17237399_H3K4me3_peak_21231	0.391593	3.54521e-12	1.8193e-06	2.45895e-07	NA	NA	NA	H3K4me3
19_17521417_A_G	19_17403269_17408396_H3K4me3_peak_21250	-0.138633	7.0869e-11	6.97969e-06	2.81898e-06	NA	NA	NA	H3K4me3
[truncated: 13,393 more rows]
