# Supplementary material for: Immune disease variants modulate gene expression in regulatory CD4+ T cells
Source: Cell Genom. 2022 Apr 6;2(4):100117. doi: 10.1016/j.xgen.2022.100117 (PMC9010307; doi:10.1016/j.xgen.2022.100117)
Supplement: Table S3. Colocalizing GWAS loci, related to Figure 3 — Column legend: Tier: functional classification of each GWAS locus (Tier 1: eQTL+ chromatin QTL; Tier 2: eQTL only; Tier 3: chromQTL only) LD locus: defined as the region containing all SNPs in R2 ≥ 0.8 with the reported lead GWAS SNP and extended by 50kb to each side. Overlapping loci were merged. Disease colocalization: disease which is colocalizing with the QTL signal QTLs: type of colocalizing QTLs Features: coordinates of the peaks of colocalizing chromatin marks for chromQTLs and/or gene symbol for eQTLs GWAS lead SNP (GRCh37): GWAS lead variant position (build GRCh37 nomenclature) GWAS lead SNP (GRCh38): GWAS lead variant position (build GRCh38 nomenclature) GWAS allele: allele of the GWAS SNP GWAS effect: direction of the effect of the GWAS allele QTL SNPs (GRCh37): Lead variants of the colocalizing QTLs (build GRCh37 nomenclature) QTL SNPs (GRCh38): Lead variants of the colocalizing QTLs (build GRCh38 nomenclature) R2: LD between the GWAS lead SNP and the QTL lead SNPs GWAS SNP pval: p-value of the GWAS lead SNPs in the disease GWAS summary stats GWAS SNP QTL pval: p-value of the GWAS lead SNPs in the QTL summary stats GWAS SNP QTL slope: the slope of the GWAS lead SNP in the QTL effect summary stats QTL SNPs pval: p-value of the lead QTL variant PP.H4: Colocalization values output from coloc [file mmc4.xlsx]

## Sheet: Sheet1
Supplementary Table 3. Colocalizing GWAS loci. Related to Figure 3.
Tier	LD locus	Disease colocalization	QTLs	Features	GWAS lead SNP (GRCh37)	GWAS lead SNP bp (GRCh38)	GWAS allele	GWAS effect	QTL SNPs (GRCh37)	QTL SNPs bp (GRCh38)	R2	GWAS pval	GWAS SNP QTL pval	GWAS SNP QTL slope	QTL SNPs pval	PP.H4
Tier 1	LD_LOCUS_004	CEL	H3K27ac,RNA	1_7921757_7945632_H3K27ac,ENSG00000049249_TNFRSF9	1_7989022_C_T,1_7989022_C_T	7928962,7928962	T,T	Risk,Risk	1_8033722_CA_C,1_8014568_G_A	7973662,7954508	0.8,0.85	6.21e-07,6.21e-07	2.3833e-09,8.37433e-12	-0.16,-0.43	4.54e-10,2.87e-12	0.96,0.96
Tier 1	LD_LOCUS_004	IBD	H3K27ac,RNA	1_7921757_7945632_H3K27ac,ENSG00000049249_TNFRSF9	1_8168261_A_T,1_8168261_A_T	8108201,8108201	T,T	Protection,Protection	1_8033722_CA_C,1_8014568_G_A	7973662,7954508	0.81,0.67	1.58e-15,1.58e-15	1.54806e-08,6.14255e-12	-0.15,-0.45	4.54e-10,2.87e-12	0.82,0.89
Tier 1	LD_LOCUS_004	UC	H3K27ac,RNA	1_7921757_7945632_H3K27ac,ENSG00000049249_TNFRSF9	1_8180210_G_A,1_8180210_G_A	8120150,8120150	A,A	Protection,Protection	1_8033722_CA_C,1_8014568_G_A	7973662,7954508	0.79,0.66	3.42e-11,3.42e-11	3.15998e-08,4.00046e-11	-0.15,-0.43	4.54e-10,2.87e-12	0.83,0.88
Tier 1	LD_LOCUS_005	ALL	H3K27ac,ATAC,RNA	1_8361298_8433466_H3K27ac,1_8423355_8424803_ATAC,ENSG00000142599_RERE	1_8497307_A_T,1_8497307_A_T,1_8497307_A_T	8437247,8437247,8437247	T,T,T	Protection,Protection,Protection	1_8481016_G_T,1_8484823_G_A,1_8457648_GA_G	8420956,8424763,8397588	0.98,0.99,0.93	1.33e-16,1.33e-16,1.33e-16	1.48343e-14,4.5017e-11,1.71578e-15	-0.10,-0.21,-0.15	1.48e-14,4.50e-11,1.29e-16	0.99,0.98,0.99
Tier 1	LD_LOCUS_005	VIT	H3K27ac,ATAC,RNA	1_8361298_8433466_H3K27ac,1_8423355_8424803_ATAC,ENSG00000142599_RERE	1_8476428_G_A,1_8476428_G_A,1_8476428_G_A	8416368,8416368,8416368	A,A,A	Protection,Protection,Protection	1_8481016_G_T,1_8484823_G_A,1_8457648_GA_G	8420956,8424763,8397588	0.82,0.82,0.78	8.08e-13,8.08e-13,8.08e-13	3.88875e-12,2.99709e-10,6.58785e-15	-0.09,-0.21,-0.15	1.48e-14,4.50e-11,1.29e-16	0.97,0.98,0.99
Tier 1	LD_LOCUS_016	IBD	ATAC,RNA	1_155194214_155194994_ATAC,ENSG00000169231_THBS3	1_155164480_C_A,1_155164480_C_A	155194689,155194689	A,A	Protection,Protection	1_155142927_G_A,1_155123837_G_C	155170451,155151361	0.66,0.64	3.85e-11,3.85e-11	1.09922e-07,1.25413e-06	0.18,-0.10	1.08e-07,5.75e-09	0.92,0.92
Tier 1	LD_LOCUS_016	UC	ATAC,RNA	1_155194214_155194994_ATAC,ENSG00000169231_THBS3	1_155162067_T_C,1_155162067_T_C	155192276,155192276	C,C	Protection,Protection	1_155142927_G_A,1_155123837_G_C	155170451,155151361	0.68,0.66	1.68e-07,1.68e-07	1.09922e-07,1.25413e-06	0.18,-0.10	1.08e-07,5.75e-09	0.92,0.93
Tier 1	LD_LOCUS_032	IBD	H3K27ac,RNA	10_30432917_30439043_H3K27a,ENSG00000107968_MAP3K8	10_30690376_G_T,10_30690376_G_T	30401447,30401447	T,T	Protection,Protection	10_30717850_C_CT,10_30734971_A_G	30428921,30446042	0.86,0.74	3.99e-13,3.99e-13	9.49749e-09,9.82547e-06	0.21,0.19	1.97e-09,9.40e-09	0.92,0.88
Tier 1	LD_LOCUS_032	UC	H3K27ac,RNA	10_30432917_30439043_H3K27ac,ENSG00000107968_MAP3K8	10_30778184_T_C,10_30778184_T_C	30489255,30489255	C,C	Protection,Protection	10_30717850_C_CT,10_30734971_A_G	30428921,30446042	0.68,0.62	1.46e-06,1.46e-06	2.24516e-08,1.92055e-05	0.21,0.19	1.97e-09,9.40e-09	0.89,0.86
Tier 1	LD_LOCUS_040	PBC	H3K27ac,RNA	11_324570_330507_H3K27ac,ENSG00000185885_IFITM1	11_327334_C_T,11_327334_C_T	327334,327334	T,T	Protection,Protection	11_332997_G_A,11_324880_G_C	332997,324880	0.84,0.96	4.35e-06,4.35e-06	3.81702e-12,1.71826e-07	0.30,0.20	3.70e-13,1.72e-07	1,0.95
Tier 1	LD_LOCUS_047	CD	H3K27ac,RNA	11_65875740_65896643_H3K27ac,ENSG00000175376_EIF1AD	11_65640562_A_G,11_65640562_A_G	65873091,65873091	G,G	Risk,Risk	11_65641931_A_T,11_65596509_T_TA	65874460,65829038	1,0.87	1.99e-06,1.99e-06	5.13665e-07,1.01015e-05	-0.06,-0.08	5.14e-07,3.58e-06	0.93,0.83
Tier 1	LD_LOCUS_048	MS	H3K27ac,RNA	11_71446806_71463563_H3K27ac,ENSG00000172890_NADSYN1	11_71168073_G_A,11_71168073_G_A	71457027,71457027	A,A	Risk,Risk	11_71160395_C_G,11_71160395_C_G	71449349,71449349	0.85,0.85	8.69e-09,8.69e-09	5.74043e-06,2.83419e-31	0.06,-0.17	2.83e-06,1.24e-31	0.83,0.99
Tier 1	LD_LOCUS_061	ALL	H3K27ac,H3K4me3,ATAC,RNA	12_55989136_56011728_H3K27ac,12_55996308_55998877_H3K4me3,12_56041233_56042198_ATAC,ENSG00000139531_SUOX	12_56396768_G_C,12_56396768_G_C,12_56396768_G_C,12_56396768_G_C	56002984,56002984,56002984,56002984	C,C,C,C	Risk,Risk,Risk,Risk	12_56403577_C_T,12_56390364_C_G,12_56435412_G_A,12_56472278_C_CA	56009793,55996580,56041628,56078494	0.98,0.9,0.98,0.76	3.39e-17,3.39e-17,3.39e-17,3.39e-17	5.18539e-13,1.54049e-07,2.31993e-08,1.63713e-29	-0.16,-0.17,-0.10,-0.55	7.28e-14,8.14e-08,1.06e-08,1.27e-31	0.98,0.95,0.96,0.97
Tier 1	LD_LOCUS_061	T1D	H3K27ac,H3K4me3,ATAC,RNA	12_55989136_56011728_H3K27ac,12_55996308_55998877_H3K4me3,12_56041233_56042198_ATAC,ENSG00000139531_SUOX	12_56435504_G_C,12_56435504_G_C,12_56435504_G_C,12_56435504_G_C	56041720,56041720,56041720,56041720	C,C,C,C	Risk,Risk,Risk,Risk	12_56403577_C_T,12_56390364_C_G,12_56435412_G_A,12_56472278_C_CA	56009793,55996580,56041628,56078494	0.96,0.86,0.97,0.75	4.42e-32,4.42e-32,4.42e-32,4.42e-32	7.28261e-14,1.40714e-07,1.05878e-08,1.49235e-30	-0.16,-0.17,-0.10,-0.55	7.28e-14,8.14e-08,1.06e-08,1.27e-31	1,0.97,0.98,0.99
Tier 1	LD_LOCUS_061	VIT	H3K27ac,H3K4me3,ATAC,RNA	12_55989136_56011728_H3K27ac,12_55996308_55998877_H3K4me3,12_56041233_56042198_ATAC,ENSG00000139531_SUOX	12_56396768_G_C,12_56396768_G_C,12_56396768_G_C,12_56396768_G_C	56002984,56002984,56002984,56002984	C,C,C,C	Risk,Risk,Risk,Risk	12_56403577_C_T,12_56390364_C_G,12_56435412_G_A,12_56472278_C_CA	56009793,55996580,56041628,56078494	0.98,0.9,0.98,0.76	5.68e-20,5.68e-20,5.68e-20,5.68e-20	5.18539e-13,1.54049e-07,2.31993e-08,1.63713e-29	-0.16,-0.17,-0.10,-0.55	7.28e-14,8.14e-08,1.06e-08,1.27e-31	0.98,0.95,0.97,0.97
Tier 1	LD_LOCUS_078	VIT	H3K27ac,RNA	15_28126519_28139876_H3K27ac,ENSG00000128731_HERC2	15_28535266_C_A,15_28535266_C_A	28290120,28290120	A,A	Risk,Risk	15_28377772_T_C,15_28381536_T_C	28132626,28136390	0.96,0.79	6.97e-13,6.97e-13	8.41326e-19,1.69626e-11	0.63,0.26	4.77e-22,7.58e-14	0.89,0.87
Tier 1	LD_LOCUS_088	CD	H3K4me3,ATAC,H3K27ac,RNA,RNA	16_28364933_28365204_H3K4me3,16_28750027_28750303_ATAC,16_28754536_28755253_H3K27ac,ENSG00000176476_SGF29,ENSG00000178952_TUFM	16_28494421_A_G,16_28494421_A_G,16_28871853_C_T,16_28494421_A_G,16_28871853_C_T	28483100,28483100,28860532,28483100,28860532	G,G,T,G,T	Risk,Risk,Risk,Risk,Risk	16_28348344_G_A,16_28753166_GAC_G,16_28753166_GAC_G,16_28519096_C_T,16_28857645_A_G	28337023,28741845,28741845,28507775,28846324	0.74,0.69,0.86,0.71,0.95	8.87e-14,8.87e-14,4.76e-13,8.87e-14,4.76e-13	1.19445e-07,8.47853e-08,5.65588e-14,7.55633e-09,1.68131e-32	-0.33,0.29,0.65,-0.16,0.21	5.27e-09,7.05e-08,1.24e-14,4.44e-12,1.71e-36	0.94,0.94,0.91,0.86,0.96
Tier 1	LD_LOCUS_088	IBD	H3K4me3,ATAC,H3K27ac,RNA,RNA	16_28364933_28365204_H3K4me3,16_28750027_28750303_ATAC,16_28754536_28755253_H3K27ac,ENSG00000176476_SGF29,ENSG00000178188_SH2B1	16_28494350_A_G,16_28494350_A_G,16_28555706_T_A,16_28494350_A_G,16_28850371_T_G	28483029,28483029,28544385,28483029,28839050	G,G,A,G,G	Risk,Risk,Risk,Risk,Risk	16_28348344_G_A,16_28753166_GAC_G,16_28753166_GAC_G,16_28519096_C_T,16_28973268_G_A	28337023,28741845,28741845,28507775,28961947	0.74,0.7,0.8,0.71,0.56	9.82e-16,9.82e-16,8.86e-15,9.82e-16,1.57e-14	1.19445e-07,8.47853e-08,1.95209e-13,7.55633e-09,6.76522e-06	-0.33,0.29,0.63,-0.16,-0.06	5.27e-09,7.05e-08,1.24e-14,4.44e-12,7.63e-07	0.94,0.93,0.9,0.92,0.86
Tier 1	LD_LOCUS_088	T1D	ATAC,H3K27ac,RNA,RNA	16_28750027_28750303_ATAC,16_28752988_28753691_H3K27ac,ENSG00000176476_SGF29,ENSG00000178952_TUFM	16_28499291_A_G,16_28566158_G_T,16_28499291_A_G,16_28824685_T_C	28487970,28554837,28487970,28813364	G,T,G,C	Protection,Protection,Protection,Protection	16_28753166_GAC_G,16_28753166_GAC_G,16_28519096_C_T,16_28857645_A_G	28741845,28741845,28507775,28846324	0.78,0.8,0.8,0.97	1.91e-10,1.91e-10,1.91e-10,1.88e-07	7.04967e-08,1.16895e-09,5.34671e-10,1.68131e-32	0.29,-0.81,-0.17,0.21	7.05e-08,1.88e-10,4.44e-12,1.71e-36	0.94,0.96,0.95,0.95
Tier 1	LD_LOCUS_088	UC	H3K27ac,H3K4me3,ATAC,H3K27ac,RNA,RNA	16_28360099_28360803_H3K27ac,16_28364933_28365204_H3K4me3,16_28750027_28750303_ATAC,16_28754536_28755253_H3K27ac,ENSG00000176476_SGF29,ENSG00000178952_TUFM	16_28347707_T_C,16_28347707_T_C,16_28347707_T_C,16_28555706_T_A,16_28347707_T_C,16_28850371_T_G	28336386,28336386,28336386,28544385,28336386,28839050	C,C,C,A,C,G	Risk,Risk,Risk,Risk,Risk,Risk	16_28349402_A_G,16_28348344_G_A,16_28753166_GAC_G,16_28753166_GAC_G,16_28519096_C_T,16_28857645_A_G	28338081,28337023,28741845,28741845,28507775,28846324	0.59,0.94,0.71,0.8,0.73,0.97	3.36e-07,3.36e-07,3.36e-07,2.09e-06,3.36e-07,2.14e-06	1.13273e-11,3.62333e-08,2.10684e-05,1.95209e-13,7.36488e-09,6.41889e-31	-0.80,-0.35,0.24,0.63,-0.16,0.21	4.32e-15,5.27e-09,7.05e-08,1.24e-14,4.44e-12,1.71e-36	0.93,0.94,0.86,0.89,0.95,0.84
Tier 1	LD_LOCUS_091	IBD	H3K27ac,ATAC,RNA	16_50262778_50371480_H3K27ac,16_50338394_50339400_ATAC,ENSG00000166164_BRD7	16_50383077_C_T,16_50383077_C_T,16_50383077_C_T	50349166,50349166,50349166	T,T,T	Protection,Protection,Protection	16_50369888_C_T,16_50372678_G_A,16_50369888_C_T	50335977,50338767,50335977	0.98,0.98,0.98	8.77e-11,8.77e-11,8.77e-11	4.77503e-18,1.03277e-10,3.68449e-27	0.22,0.60,0.52	4.78e-18,1.03e-10,4.63e-30	0.96,0.9,0.97
Tier 1	LD_LOCUS_091	UC	H3K27ac,RNA	16_50262778_50371480_H3K27ac,ENSG00000083799_CYLD	16_50385734_GGT_G,16_50385734_GGT_G	50351823,50351823	G,G	Protection,Protection	16_50369888_C_T,16_50382559_C_T	50335977,50348648	0.99,0.99	1.97e-05,1.97e-05	4.77503e-18,1.98435e-11	0.22,0.13	4.78e-18,1.59e-11	0.92,0.91
Tier 1	LD_LOCUS_094	SLE	H3K4me3,RNA	17_7350376_7354557_H3K4me3,ENSG00000213859_KCTD11	17_7234112_C_G,17_7234112_C_G	7330793,7330793	G,G	Risk,Risk	17_7240391_C_T,17_7226957_G_A	7337072,7323638	0.86,0.89	1.29e-07,1.29e-07	1.2121e-07,1.02405e-05	0.20,0.25	3.85e-08,4.05e-06	0.95,0.88
Tier 1	LD_LOCUS_098	ALL	H3K27ac,RNA	17_42219755_42299818_H3K27ac,ENSG00000126561_STAT5A	17_40414862_A_G,17_40414862_A_G	42262844,42262844	G,G	Protection,Protection	17_40417395_C_CTTT,17_40446232_T_TA	42265377,42294214	0.71,0.74	6.04e-07,6.04e-07	4.2026e-09,3.94456e-06	0.06,0.06	2.17e-09,1.69e-06	0.94,0.9
Tier 1	LD_LOCUS_100	PBC	H3K27ac,ATAC,H3K4me3,ATAC,H3K27ac,RNA,RNA	17_45567543_45568900_H3K27ac,17_45619982_45620808_ATAC,17_46222595_46226842_H3K4me3,17_46224845_46225523_ATAC,17_46291105_46291823_H3K27ac,ENSG00000204650_LINC02210,ENSG00000214401_KANSL1-AS1	17_43782492_A_G,17_44013938_A_G,17_44013938_A_G,17_44081064_A_G,17_44081064_A_G,17_44013938_A_G,17_44081064_A_G	45705126,45936572,45936572,46003698,46003698,45936572,46003698	G,G,G,G,G,G,G	Protection,Protection,Protection,Protection,Protection,Protection,Protection	17_43675489_A_T,17_43668455_T_G,17_44302752_G_A,17_44270153_CAGG_C,17_44270153_CAGG_C,17_43849415_T_C,17_44260845_G_A	45598123,45591089,46225386,46192787,46192787,45772049,46183479	0.84,0.94,0.81,0.72,0.72,0.96,0.71	3.79e-06,1.69e-06,1.69e-06,4.05e-06,4.05e-06,1.69e-06,4.05e-06	4.1227e-18,8.60932e-15,2.50249e-07,1.26769e-09,5.95031e-16,7.38659e-39,6.12497e-32	-1.23,-0.41,0.26,0.39,1.06,0.48,0.93	2.33e-18,5.48e-15,1.28e-08,1.13e-10,4.40e-19,1.54e-39,6.54e-39	0.97,0.93,0.86,0.94,0.95,0.92,0.95
Tier 1	LD_LOCUS_111	CD	H3K27ac,RNA	19_46345737_46359367_H3K27ac,ENSG00000011485_PPP5C	19_46887199_A_G,19_46887199_A_G	46383942,46383942	G,G	Protection,Protection	19_46856421_G_A,19_46854055_C_T	46353164,46350798	0.98,0.98	3.29e-07,3.29e-07	3.81071e-16,6.01737e-12	-0.16,-0.15	8.22e-17,1.60e-12	0.98,0.98
Tier 1	LD_LOCUS_112	IBD	H3K4me3,H3K27ac,RNA	19_46621463_46625346_H3K4me3,19_46634509_46639942_H3K27ac,ENSG00000160013_PTGIR	19_47123783_A_G,19_47123783_A_G,19_47123783_A_G	46620526,46620526,46620526	G,G,G	Risk,Risk,Risk	19_47121745_A_G,19_47120381_A_G,19_47121745_A_G	46618488,46617124,46618488	0.84,0.84,0.84	1.21e-06,1.21e-06,1.21e-06	2.53662e-07,1.43623e-12,2.08855e-17	-0.63,-0.39,-1.13	2.22e-10,8.11e-13,1.34e-17	0.97,0.98,0.98
Tier 1	LD_LOCUS_112	UC	H3K4me3,H3K27ac,RNA	19_46621463_46625346_H3K4me3,19_46634509_46639942_H3K27ac,ENSG00000160013_PTGIR	19_47126352_G_C,19_47126352_G_C,19_47126352_G_C	46623095,46623095,46623095	C,C,C	Risk,Risk,Risk	19_47121745_A_G,19_47120381_A_G,19_47121745_A_G	46618488,46617124,46618488	0.95,0.94,0.95	2.27e-07,2.27e-07,2.27e-07	8.25547e-10,1.87924e-12,1.50893e-16	-0.7-,-0.37,-1.10	2.22e-10,8.11e-13,1.34e-17	0.98,0.98
Tier 1	LD_LOCUS_117	CD	H3K27ac,H3K4me3,RNA	2_24899368_24923784_H3K27ac,2_24925829_24927332_H3K4me3,ENSG00000138031_ADCY3	2_25161236_A_G,2_25161236_A_G,2_25161236_A_G	24938367,24938367,24938367	G,G,G	Risk,Risk,Risk	2_25158281_C_T,2_25145173_T_A,2_25141538_A_G	24935412,24922304,24918669	0.95,0.92,0.91	3.50e-12,3.50e-12,3.50e-12	2.06836e-07,3.40339e-14,5.02449e-11	-0.07,-0.55,-0.13	1.66e-07,7.98e-15,1.43e-12	0.93,0.96,0.96
Tier 1	LD_LOCUS_130	MS	H3K27ac,RNA	2_203779364_203783970_H3K27ac,ENSG00000178562_CD28	2_204611195_A_G,2_204611195_A_G	203746472,203746472	G,G	Protection,Protection	2_204632861_A_T,2_204627500_T_C	203768138,203762777	0.73,0.55	2.89e-07,2.89e-07	8.84149e-07,2.23309e-11	0.24,-0.14	2.07e-10,4.03e-17	0.84,0.82
Tier 1	LD_LOCUS_135	UC	H3K27ac,ATAC,H3K4me3,RNA	2_227804673_227819641_H3K27ac,2_227805505_227805928_ATAC,2_227805541_227808260_H3K4me3,ENSG00000115009_CCL20	2_228670575_A_G,2_228670575_A_G,2_228670575_A_G,2_228670575_A_G	227805859,227805859,227805859,227805859	G,G,G,G	Protection,Protection,Protection,Protection	2_228670387_A_G,2_228670387_A_G,2_228670387_A_G,2_228672579_G_A	227805671,227805671,227805671,227807863	1,1,1,0.94	4.13e-07,4.13e-07,4.13e-07,4.13e-07	2.37834e-17,1.19947e-10,2.9778e-08,4.57364e-07	-0.45,-0.56,-0.44,-0.40	2.38e-17,1.20e-10,2.98e-08,4.57e-07	1,0.99,0.98,0.98
Tier 1	LD_LOCUS_139	VIT	H3K27ac,RNA	2_241296304_241338440_H3K27ac,ENSG00000168385_SEPTIN2	2_242425392_C_T,2_242425392_C_T	241485977,241485977	T,T	Protection,Protection	2_242294913_A_G,2_242294913_A_G	241355498,241355498	0.53,0.53	5.18e-07,5.18e-07	9.65444e-10,2.73333e-16	0.10,0.30	1.39e-13,3.88e-22	0.91,0.94
Tier 1	LD_LOCUS_156	UC	H3K27ac,RNA	22_49975365_49977811_H3K27ac,ENSG00000198355_PIM3	22_50439430_A_G,22_50439430_A_G	50001001,50001001	G,G	Risk,Risk	22_50414983_T_C,22_50444577_G_A	49976554,50006148	0.96,0.91	1.50e-10,1.50e-10	2.36826e-08,5.47725e-10	0.22,0.19	2.37e-08,1.28e-10	0.97,0.98
Tier 1	LD_LOCUS_170	PBC	H3K27ac,RNA	4_972112_973582_H3K27ac,ENSG00000145214_DGKQ	4_980464_A_G,4_980464_A_G	986676,986676	G,G	Risk,Risk	4_967445_G_A,4_967445_G_A	973657,973657	0.91,0.91	2.71e-07,2.71e-07	5.15349e-09,9.59135e-33	0.23,0.36	9.29e-10,5.13e-34	0.99,1
Tier 1	LD_LOCUS_173	ALL	H3K27ac,RNA	4_38803148_38806762_H3K27ac,ENSG00000174125_TLR1	4_38798648_C_A,4_38798648_C_A	38797027,38797027	A,A	Protection,Protection	4_38792524_A_G,4_38792524_A_G	38790903,38790903	0.8,0.8	2.73e-42,2.73e-42	1.03718e-08,3.87746e-08	0.22,0.30	6.08e-10,1.85e-09	0.91,0.89
Tier 1	LD_LOCUS_175	RA	H3K27ac,RNA	4_80003763_80031554_H3K27ac,ENSG00000163297_ANTXR2	4_80942772_C_T,4_80942772_C_T	80021618,80021618	T,T	Risk,Risk	4_80960005_A_T,4_80856707_AG_A	80038851,79935553	0.77,0.77	1.40e-06,1.40e-06	5.08644e-08,2.00994e-07	-0.12,-0.16	3.63e-08,4.35e-09	0.94,0.91
Tier 1	LD_LOCUS_179	PBC	H3K27ac,ATAC,RNA	4_102627189_102634871_H3K27ac,4_102630548_102631075_ATAC,ENSG00000109323_MANBA	4_103551603_G_A,4_103551603_G_A,4_103551603_G_A	102630446,102630446,102630446	A,A,A	Protection,Protection,Protection	4_103583189_A_C,4_103557251_A_G,4_103589513_TAAG_T	102662032,102636094,102668356	0.76,0.96,0.75	8.21e-10,8.21e-10,8.21e-10	8.43463e-11,8.94709e-09,4.75107e-09	0.20,0.39,0.11	4.68e-11,1.71e-09,3.72e-10	0.98,0.98,0.95
Tier 1	LD_LOCUS_200	MS	H3K27ac,RNA	6_90264695_90268560_H3K27ac,ENSG00000112182_BACH2	6_90987872_T_C,6_90987872_T_C	90278153,90278153	C,C	Risk,Risk	6_90960875_C_CT,6_90989125_C_G	90251156,90279406	0.6,0.62	7.26e-06,7.26e-06	1.46652e-05,2.54951e-08	-0.32,-0.14	3.19e-08,8.90e-10	0.84,0.93
Tier 1	LD_LOCUS_203	T1D	ATAC,RNA	6_126339440_126340346_ATAC,ENSG00000203760_CENPW	6_126869029_T_A,6_126674354_A_G	126547883,126353208	A,G	Protection,Risk	6_126674371_CT_C,6_126710804_C_CTGTG	126353225,126389658	0.64,0.91	1.31e-08,7.37e-10	3.06176e-09,1.79892e-10	0.18,-0.37	8.40e-10,9.20e-11	0.94,0.95
Tier 1	LD_LOCUS_208	UC	H3K27ac,ATAC,H3K4me3,RNA	7_26091345_26104021_H3K27ac,7_26097170_26097763_ATAC,7_26101737_26102128_H3K4me3,ENSG00000050344_NFE2L3	7_26158136_C_A,7_26158136_C_A,7_26158136_C_A,7_26158136_C_A	26118516,26118516,26118516,26118516	A,A,A,A	Risk,Risk,Risk,Risk	7_26153560_AG_A,7_26129947_C_T,7_26153560_AG_A,7_26153560_AG_A	26113940,26090327,26113940,26113940	0.84,0.58,0.84,0.84	3.61e-06,3.61e-06,3.61e-06,3.61e-06	6.19089e-18,2.2461e-07,2.38684e-06,2.20773e-13	-1.03,-0.37,-0.37,-0.35	2.99e-22,6.94e-08,1.02e-08,1.84e-15	0.96,0.81,0.91,0.96
Tier 1	LD_LOCUS_209	T1D	H3K27ac,RNA	7_26863006_26865722_H3K27ac,ENSG00000005020_SKAP2	7_26742154_C_T,7_26742154_C_T	26702535,26702535	T,T	Protection,Protection	7_26903661_C_T,7_26819465_C_T	26864042,26779846	0.53,0.58	6.80e-06,6.80e-06	0.00430822,0.00230139	0.11,0.10	1.40e-07,1.32e-09	0.81,0.86
Tier 1	LD_LOCUS_210	ALL	H3K27ac,RNA	7_28120760_28131482_H3K27ac,ENSG00000153814_JAZF1	7_28156606_C_G,7_28156606_C_G	28116987,28116987	G,G	Risk,Risk	7_28158058_C_T,7_28160113_C_G	28118439,28120494	1,0.96	6.84e-09,6.84e-09	1.18668e-12,2.68757e-07	0.33,0.20	1.19e-12,2.40e-07	0.98,0.95
Tier 1	LD_LOCUS_210	MS	H3K27ac,RNA	7_28132050_28144664_H3K27ac,ENSG00000153814_JAZF1	7_28172739_T_G,7_28172739_T_G	28133120,28133120	G,G	Risk,Risk	7_28160113_C_G,7_28160113_C_G	28120494,28120494	0.89,0.89	2.07e-08,2.07e-08	2.00068e-11,4.38578e-07	0.32,0.20	2.89e-12,2.40e-07	0.98,0.95
Tier 1	LD_LOCUS_239	ALL	H3K4me3,RNA	9_120918104_120930654_H3K4me3,ENSG00000119403_PHF19	9_123650534_G_T,9_123650534_G_T	120888256,120888256	T,T	Risk,Risk	9_123708286_C_CA,9_123721510_A_ATTTC	120946008,120959232	0.92,0.75	5.34e-07,5.34e-07	2.50597e-09,1.5556e-09	-0.07,-0.09	9.18e-10,2.81e-10	0.92,0.9
Tier 2	LD_LOCUS_001	IBD	RNA	ENSG00000162572_SCNN1D	1_1194804_T_C	1259424	C	Risk	1_1323078_G_A	1387698	0.52	3.31e-08	5.23686e-05	-0.12	8.71e-08	0.93
Tier 2	LD_LOCUS_001	UC	RNA	ENSG00000162572_SCNN1D	1_1194804_T_C	1259424	C	Risk	1_1323078_G_A	1387698	0.52	1.24e-07	5.23686e-05	-0.12	8.71e-08	0.84
Tier 2	LD_LOCUS_003	IBD	RNA	ENSG00000157873_TNFRSF14	1_2472081_C_T	2540642	T	Risk	1_2496649_G_C	2565210	0.83	6.18e-08	1.92523e-06	-0.06	5.14e-08	0.94
Tier 2	LD_LOCUS_003	RA	RNA	ENSG00000215912_TTC34	1_2523811_G_A	2592372	A	Protection	1_2516781_G_A	2585342	0.95	2.20e-10	9.5027e-06	0.22	4.90e-06	0.88
Tier 2	LD_LOCUS_007	ALL	RNA	ENSG00000020633_RUNX3	1_25251923_T_A	24925432	A	Protection	1_25256444_A_G	24929953	0.99	3.79e-10	2.24764e-05	-0.08	1.33e-05	0.89
Tier 2	LD_LOCUS_008	RA	RNA	ENSG00000204084_INPP5B	1_38278579_C_T	37812907	T	Risk	1_38328896_A_T	37863224	0.78	5.20e-09	7.7904e-26	0.40	3.36e-37	0.96
Tier 2	LD_LOCUS_012	IBD	RNA	ENSG00000122483_CCDC18	1_93684089_T_C	93218532	C	Protection	1_93553498_C_CT	93087941	0.82	7.30e-06	3.94034e-06	-0.09	4.51e-07	0.82
Tier 2	LD_LOCUS_014	CD	RNA	ENSG00000143418_CERS2	1_150679033_G_A	150706557	A	Protection	1_150722844_A_G	150750368	0.99	2.26e-06	1.87709e-10	0.08	1.88e-10	0.8
Tier 2	LD_LOCUS_014	IBD	RNA	ENSG00000143418_CERS2	1_150679033_G_A	150706557	A	Protection	1_150722844_A_G	150750368	0.99	2.98e-11	1.87709e-10	0.08	1.88e-10	0.89
Tier 2	LD_LOCUS_014	UC	RNA	ENSG00000143418_CERS2	1_150679033_G_A	150706557	A	Protection	1_150722844_A_G	150750368	0.99	4.95e-08	1.87709e-10	0.08	1.88e-10	0.86
Tier 2	LD_LOCUS_025	IBD	RNA	ENSG00000117280_RAB29	1_205677148_G_A	205708020	A	Protection	1_205757824_T_C	205788696	0.68	5.37e-06	1.16474e-07	-0.10	1.40e-10	0.86
Tier 2	LD_LOCUS_025	UC	RNA	ENSG00000117280_RAB29	1_205739266_T_C	205770138	C	Protection	1_205757824_T_C	205788696	0.65	3.51e-06	8.91135e-10	-0.11	1.40e-10	0.98
Tier 2	LD_LOCUS_033	CD	RNA	ENSG00000108094_CUL2	10_35450607_G_A	35161679	A	Risk	10_35269790_G_A	34980862	0.97	6.18e-15	6.67639e-08	-0.08	2.45e-08	0.83
Tier 2	LD_LOCUS_033	IBD	RNA	ENSG00000108094_CUL2	10_35355402_A_AT	35066474	AT	Risk	10_35269790_G_A	34980862	0.99	1.81e-13	6.67639e-08	-0.08	2.45e-08	0.83
Tier 2	LD_LOCUS_038	IBD	RNA	ENSG00000152804_HHEX	10_94429467_T_C	92669710	C	Protection	10_94441992_AG_A	92682235	0.98	1.38e-08	1.99928e-05	-0.33	1.11e-05	0.88
Tier 2	LD_LOCUS_038	UC	RNA	ENSG00000152804_HHEX	10_94429467_T_C	92669710	C	Protection	10_94441992_AG_A	92682235	0.98	2.12e-06	1.99928e-05	-0.33	1.11e-05	0.86
Tier 2	LD_LOCUS_045	AST	RNA	ENSG00000124920_MYRF	11_61564299_G_T	61796827	T	Protection	11_61569306_C_G	61801834	0.93	2.12e-06	2.09302e-08	0.29	2.20e-09	0.96
Tier 2	LD_LOCUS_045	CD	RNA	ENSG00000134825_TMEM258	11_61557803_T_C	61790331	C	Risk	11_61581450_A_G	61813978	0.69	2.71e-07	6.74364e-11	0.14	2.72e-11	0.96
Tier 2	LD_LOCUS_046	VIT	RNA	ENSG00000236935_AP003774.2	11_64021605_G_A	64254133	A	Protection	11_64107477_T_C	64340005	0.73	2.96e-06	2.20654e-21	0.58	7.65e-28	0.94
Tier 2	LD_LOCUS_056	MS	RNA	ENSG00000067182_TNFRSF1A	12_6440009_T_C	6330843	C	Risk	12_6449115_C_T	6339949	0.85	6.92e-16	1.73919e-07	0.12	1.05e-07	0.99
Tier 2	LD_LOCUS_056	PBC	RNA	ENSG00000067182_TNFRSF1A	12_6440009_T_C	6330843	C	Risk	12_6449115_C_T	6339949	0.85	1.84e-09	1.73919e-07	0.12	1.05e-07	0.99
Tier 2	LD_LOCUS_059	PBC	RNA	ENSG00000139168_ZCRB1	12_42859588_C_T	42465786	T	Risk	12_42849185_GA_G	42455383	0.96	7.31e-07	1.6983e-05	0.06	7.04e-06	0.9
Tier 2	LD_LOCUS_061	RA	RNA	ENSG00000123411_IKZF4	12_56394954_A_G	56001170	G	Protection	12_56389293_T_C	55995509	0.93	8.50e-08	5.62543e-09	-0.23	1.01e-09	0.98
Tier 2	LD_LOCUS_064	IBD	RNA	ENSG00000127337_YEATS4	12_69750384_A_T	69356604	T	Protection	12_69730343_C_CA	69336563	0.77	8.10e-08	1.06861e-08	0.14	6.86e-09	0.86
Tier 2	LD_LOCUS_067	ALL	RNA	ENSG00000150967_ABCB9	12_123550813_G_A	123066266	A	Protection	12_123447928_C_T	122963381	0.65	2.83e-06	6.52463e-15	0.38	4.77e-20	0.82
Tier 2	LD_LOCUS_067	MS	RNA	ENSG00000111328_CDK2AP1	12_123593382_C_T	123108835	T	Risk	12_123758235_C_G	123273688	0.85	1.88e-06	3.3798e-11	-0.31	5.10e-13	0.9
Tier 2	LD_LOCUS_070	CD	RNA	ENSG00000179630_LACC1	13_44475398_A_G	43901262	G	Risk	13_44478820_C_T	43904684	0.98	9.11e-14	4.08191e-10	-0.35	1.09e-10	0.9
Tier 2	LD_LOCUS_077	CD	RNA	ENSG00000166165_CKB	14_103873325_C_T	103406988	T	Protection	14_103855865_CA_C	103389528	0.86	1.95e-07	1.86192e-09	0.32	4.91e-10	0.91
Tier 2	LD_LOCUS_077	IBD	RNA	ENSG00000166165_CKB	14_103988180_T_G	103521843	G	Protection	14_103855865_CA_C	103389528	0.78	3.65e-06	7.33337e-09	0.30	4.91e-10	0.88
Tier 2	LD_LOCUS_083	CD	RNA	ENSG00000140368_PSTPIP1	15_77830306_T_G	77537964	G	Protection	15_77772003_G_A	77479661	0.62	3.90e-06	NA	NA	3.50e-12	0.92
Tier 2	LD_LOCUS_084	T1D	RNA	ENSG00000103811_CTSH	15_79231478_T_C	78939136	C	Protection	15_79219188_C_T	78926846	0.87	4.18e-12	4.14384e-07	0.29	2.72e-07	0.91
Tier 2	LD_LOCUS_088	RA	RNA	ENSG00000178188_SH2B1	16_28977020_A_G	28965699	G	Risk	16_28973268_G_A	28961947	0.98	8.70e-06	2.03554e-06	-0.07	7.63e-07	0.81
Tier 2	LD_LOCUS_090	AS	RNA	ENSG00000103496_STX4	16_31083324_G_A	31072003	A	Risk	16_31057173_C_CAA	31045852	0.91	2.55e-06	3.06658e-12	0.10	1.85e-12	0.94
Tier 2	LD_LOCUS_090	PS	RNA	ENSG00000103496_STX4	16_31004812_T_C	30993491	C	Risk	16_31057173_C_CAA	31045852	0.89	2.86e-06	4.11484e-10	0.09	1.85e-12	0.93
Tier 2	LD_LOCUS_092	ALL	RNA	ENSG00000184939_ZFP90	16_68583990_A_G	68550087	G	Protection	16_68596401_A_C	68562498	0.97	4.97e-06	1.4444e-17	-0.23	6.50e-18	0.85
Tier 2	LD_LOCUS_092	IBD	RNA	ENSG00000184939_ZFP90	16_68680576_CT_C	68646673	C	Protection	16_68596401_A_C	68562498	0.79	1.84e-06	6.47415e-11	-0.18	6.50e-18	0.84
Tier 2	LD_LOCUS_092	PS	RNA	ENSG00000184939_ZFP90	16_68598938_A_G	68565035	G	Protection	16_68596401_A_C	68562498	0.98	7.58e-10	1.4444e-17	-0.23	6.50e-18	0.93
Tier 2	LD_LOCUS_092	UC	RNA	ENSG00000184939_ZFP90	16_68587692_A_T	68553789	T	Protection	16_68596401_A_C	68562498	0.97	1.41e-08	1.4444e-17	-0.23	6.50e-18	0.87
Tier 2	LD_LOCUS_097	T1D	RNA	ENSG00000073584_SMARCE1	17_38775150_T_C	40618898	C	Protection	17_38766020_T_C	40609768	0.58	1.06e-07	1.15333e-12	0.10	6.47e-13	0.99
Tier 2	LD_LOCUS_097	UC	RNA	ENSG00000073584_SMARCE1	17_38775476_T_C	40619224	C	Protection	17_38766020_T_C	40609768	0.58	6.72e-08	1.15333e-12	0.10	6.47e-13	0.96
Tier 2	LD_LOCUS_098	VIT	RNA	ENSG00000108774_RAB5C	17_40276653_CA_C	42124635	C	Risk	17_40300126_C_A	42148108	0.88	3.45e-06	1.03759e-09	0.08	2.20e-10	0.96
Tier 2	LD_LOCUS_101	CD	RNA	ENSG00000153933_DGKE	17_54911403_G_C	56834042	C	Protection	17_54899945_A_G	56822584	0.89	1.51e-06	9.20124e-09	0.12	6.54e-09	0.93
Tier 2	LD_LOCUS_103	CEL	RNA	ENSG00000206052_DOK6	18_67538824_A_G	69871588	G	Risk	18_67519444_G_T	69852208	0.91	6.24e-07	2.4033e-13	0.42	1.53e-13	0.98
Tier 2	LD_LOCUS_103	T1D	RNA	ENSG00000206052_DOK6	18_67523260_A_G	69856024	G	Risk	18_67519444_G_T	69852208	0.93	1.79e-11	1.16084e-12	0.42	1.53e-13	0.97
Tier 2	LD_LOCUS_105	PBC	RNA	ENSG00000105397_TYK2	19_10475652_C_A	10364976	A	Protection	19_10462513_C_T	10351837	0.95	1.05e-10	3.14311e-05	0.04	9.01e-06	0.85
Tier 2	LD_LOCUS_105	RA	RNA	ENSG00000105397_TYK2	19_10466123_C_T	10355447	T	Protection	19_10462513_C_T	10351837	1	6.60e-11	1.56248e-05	0.04	9.01e-06	0.87
Tier 2	LD_LOCUS_105	SLE	RNA	ENSG00000105397_TYK2	19_10459969_G_A	10349293	A	Protection	19_10462513_C_T	10351837	0.99	3.61e-13	9.00575e-06	0.04	9.01e-06	0.88
Tier 2	LD_LOCUS_105	T1D	RNA	ENSG00000105397_TYK2	19_10475652_C_A	10364976	A	Protection	19_10462513_C_T	10351837	0.95	3.62e-11	3.14311e-05	0.04	9.01e-06	0.85
Tier 2	LD_LOCUS_106	PBC	RNA	ENSG00000142453_CARM1	19_10965270_C_T	10854594	T	Protection	19_10969966_G_A	10859290	0.86	1.73e-06	1.59475e-06	0.10	6.23e-07	0.93
Tier 2	LD_LOCUS_113	ALL	RNA	ENSG00000126464_PRR12	19_50086626_T_C	49583369	C	Risk	19_50097607_C_T	49594350	0.95	3.27e-07	3.42318e-06	0.11	3.42e-06	0.82
Tier 2	LD_LOCUS_122	AST	RNA	ENSG00000115604_IL18R1	2_102957716_C_T	102341256	T	Risk	2_102960485_A_G	102344025	0.88	9.08e-20	2.19882e-08	0.19	7.99e-10	0.91
Tier 2	LD_LOCUS_124	ALL	RNA	ENSG00000075884_ARHGAP15	2_143831599_A_G	143074030	G	Protection	2_143801675_T_G	143044106	0.62	1.67e-08	5.03548e-06	-0.11	2.36e-08	0.85
Tier 2	LD_LOCUS_125	IBD	RNA	ENSG00000121989_ACVR2A	2_148934178_A_G	148176609	G	Protection	2_148834364_G_A	148076795	0.74	1.59e-05	2.41225e-10	0.27	4.99e-11	0.89
Tier 2	LD_LOCUS_130	CEL	RNA	ENSG00000178562_CD28	2_204610396_T_C	203745673	C	Risk	2_204627500_T_C	203762777	0.67	1.43e-15	1.34926e-14	-0.16	4.03e-17	0.99
Tier 2	LD_LOCUS_131	CD	RNA	ENSG00000023228_NDUFS1	2_206952565_T_C	206087841	C	Protection	2_207006321_TAA_T	206141597	0.9	2.77e-07	1.13161e-06	0.07	8.55e-07	0.9
Tier 2	LD_LOCUS_131	IBD	RNA	ENSG00000023228_NDUFS1	2_206952565_T_C	206087841	C	Protection	2_207006321_TAA_T	206141597	0.9	1.47e-06	1.13161e-06	0.07	8.55e-07	0.86
Tier 2	LD_LOCUS_132	IBD	RNA	ENSG00000138363_ATIC	2_216220870_G_T	215356147	T	Protection	2_216193600_C_T	215328877	0.99	9.88e-06	1.05909e-10	-0.10	1.35e-11	0.89
Tier 2	LD_LOCUS_141	IBD	RNA,RNA	ENSG00000101346_POFUT1,ENSG00000197183_NOL4L	20_30950471_A_T,20_30728968_T_C	32362668,32141165	T,C	Protection,Risk	20_30964617_TTTATATA_T,20_30740434_G_A	32376814,32152631	0.81,0.84	9.69e-07,2.32e-06	1.50611e-05,1.12695e-08	-0.07,0.14	3.05e-07,8.41e-09	0.89,0.82
Tier 2	LD_LOCUS_147	ALL	RNA	ENSG00000197457_STMN3	20_62322699_G_A	63691346	A	Protection	20_62323006_C_G	63691653	0.94	2.66e-10	3.49614e-10	-0.24	9.82e-12	0.96
Tier 2	LD_LOCUS_148	UC	RNA	ENSG00000171700_RGS19	20_62712053_T_C	64080700	C	Risk	20_62707527_C_T	64076174	0.92	4.33e-07	8.08178e-09	0.11	5.56e-09	0.99
Tier 2	LD_LOCUS_152	RA	RNA	ENSG00000160223_ICOSLG	21_45649778_G_A	44229895	A	Protection	21_45643008_A_G	44223125	0.82	6.50e-06	2.06096e-29	2.07	1.61e-30	0.95
Tier 2	LD_LOCUS_156	IBD	RNA	ENSG00000198355_PIM3	22_50440296_T_C	50001867	C	Risk	22_50444577_G_A	50006148	0.91	6.00e-06	5.47725e-10	0.19	1.28e-10	0.95
Tier 2	LD_LOCUS_176	SLE	RNA	ENSG00000152784_PRDM8	4_81128045_T_G	80206891	G	Risk	4_81112887_C_T	80191733	0.56	9.01e-06	7.16415e-08	-0.17	9.46e-12	0.92
Tier 2	LD_LOCUS_177	VIT	RNA	ENSG00000254531_AP001816.1	4_102228696_T_G	101307539	G	Protection	4_102275264_A_G	101354107	0.89	4.03e-06	2.47514e-12	-0.32	1.39e-13	0.87
Tier 2	LD_LOCUS_184	RA	RNA	ENSG00000164512_ANKRD55	5_55442249_T_C	56146422	C	Protection	5_55436851_T_A	56141024	0.83	8.80e-17	1.54673e-06	-0.62	1.44e-06	0.93
Tier 2	LD_LOCUS_185	CD	RNA	ENSG00000164308_ERAP2	5_96247810_C_T	96912106	T	Risk	5_96252432_G_A	96916728	0.95	1.35e-15	2.97905e-34	0.52	7.14e-37	0.91
Tier 2	LD_LOCUS_185	IBD	RNA	ENSG00000164308_ERAP2	5_96247810_C_T	96912106	T	Risk	5_96252432_G_A	96916728	0.95	6.15e-13	2.97905e-34	0.52	7.14e-37	0.93
Tier 2	LD_LOCUS_193	ALL	RNA	ENSG00000131507_NDFIP1	5_141539339_A_C	142159774	C	Protection	5_141467856_A_C	142088291	0.54	7.54e-10	1.30544e-06	0.10	1.99e-07	0.89
Tier 2	LD_LOCUS_193	AST	RNA	ENSG00000131507_NDFIP1	5_141492419_A_C	142112854	C	Protection	5_141467856_A_C	142088291	0.59	1.61e-06	1.46646e-06	0.10	1.99e-07	0.95
Tier 2	LD_LOCUS_193	CD	RNA	ENSG00000131507_NDFIP1	5_141526057_A_C	142146492	C	Protection	5_141467856_A_C	142088291	0.59	3.25e-12	1.46646e-06	0.10	1.99e-07	0.9
Tier 2	LD_LOCUS_195	PS	RNA	ENSG00000112685_EXOC2	6_518078_A_G	518078	G	Risk	6_529135_C_T	529135	0.95	2.40e-06	8.0769e-07	0.08	3.93e-07	0.95
Tier 2	LD_LOCUS_199	UC	RNA	ENSG00000124813_RUNX2	6_45536929_A_T	45569192	T	Protection	6_45547702_C_A	45579965	0.8	9.05e-06	3.80929e-09	-0.31	5.91e-11	0.96
Tier 2	LD_LOCUS_200	AS	RNA	ENSG00000112182_BACH2	6_90991131_T_A	90281412	A	Protection	6_90989125_C_G	90279406	0.86	6.39e-06	4.75236e-08	0.14	8.90e-10	0.84
Tier 2	LD_LOCUS_200	T1D	RNA	ENSG00000112182_BACH2	6_90991131_T_A	90281412	A	Protection	6_90989125_C_G	90279406	0.86	7.80e-12	4.75236e-08	0.14	8.90e-10	0.95
Tier 2	LD_LOCUS_206	IBD	RNA	ENSG00000136240_KDELR2	7_6545188_A_G	6505557	G	Protection	7_6502367_T_C	6462736	0.7	3.88e-08	4.95793e-10	-0.13	4.27e-13	0.91
Tier 2	LD_LOCUS_211	CEL	RNA	ENSG00000155849_ELMO1	7_37418454_A_G	37378851	G	Risk	7_37382465_T_G	37342861	0.86	2.12e-08	7.90402e-15	-0.21	8.70e-17	0.96
Tier 2	LD_LOCUS_211	PBC	RNA	ENSG00000155849_ELMO1	7_37400469_T_C	37360866	C	Risk	7_37382465_T_G	37342861	0.89	5.78e-07	7.90402e-15	-0.21	8.70e-17	1
Tier 2	LD_LOCUS_213	MS	RNA	ENSG00000185811_IKZF1	7_50325717_C_A	50286121	A	Protection	7_50329697_G_A	50290101	0.72	1.65e-07	5.41061e-05	-0.05	1.65e-06	0.83
Tier 2	LD_LOCUS_215	IBD	RNA	ENSG00000196275_GTF2IRD2	7_74088893_G_A	74674569	A	Protection	7_74122857_A_G	74708526	0.89	1.29e-05	4.46825e-11	0.47	5.92e-12	0.91
Tier 2	LD_LOCUS_217	CD	RNA	ENSG00000146830_GIGYF1	7_100366917_G_A	100769294	A	Risk	7_100284510_T_TG	100686887	0.71	6.39e-06	3.90463e-07	0.12	9.19e-09	0.86
Tier 2	LD_LOCUS_219	UC	RNA	ENSG00000128604_IRF5	7_128573967_G_A	128933913	A	Risk	7_128580680_G_T	128940626	0.75	3.23e-10	3.69961e-08	0.16	5.92e-13	0.83
Tier 2	LD_LOCUS_226	RA	RNA	ENSG00000136573_BLK	8_11341880_T_C	11484371	C	Risk	8_11352485_A_G	11494976	0.75	1.60e-07	4.46036e-17	-1.31	5.10e-19	0.97
Tier 2	LD_LOCUS_226	SLE	RNA	ENSG00000136573_BLK	8_11339965_G_C	11482456	C	Risk	8_11352485_A_G	11494976	0.77	4.83e-18	1.5185e-18	-1.31	5.10e-19	0.98
Tier 2	LD_LOCUS_239	RA	RNA	ENSG00000119403_PHF19	9_123636121_A_C	120873843	C	Risk	9_123721510_A_ATTTC	120959232	0.55	1.70e-08	6.19962e-09	-0.09	2.81e-10	0.89
Tier 3	LD_LOCUS_002	IBD	H3K27ac,H3K4me3,ATAC	1_1747077_1747698_H3K27ac,1_1887008_1893871_H3K4me3,1_1889917_1891796_ATAC	1_1721479_T_C,1_1721479_T_C,1_1721479_T_C	1790040,1790040,1790040	C,C,C	Risk,Risk,Risk	1_1681265_A_G,1_1856720_T_C,1_1823093_CAGAG_C	1749826,1925281,1891654	0.85,0.82,0.98	1.47e-07,1.47e-07,1.47e-07	8.34787e-06,2.10296e-09,2.54602e-09	0.27,-0.06,-0.18	4.22e-07,1.18e-09,2.55e-09	0.81,0.93,0.93
Tier 3	LD_LOCUS_015	CD	H3K27ac	1_154383498_154389901_H3K27ac	1_154392674_T_TA	154420198	TA	Risk	1_154359411_G_A	154386935	0.91	6.13e-07	2.73591e-15	0.25	2.74e-15	0.98
Tier 3	LD_LOCUS_018	PBC	H3K27ac,H3K4me3,ATAC	1_157689049_157705937_H3K27ac,1_157694890_157701619_H3K4me3,1_157700678_157701097_ATAC	1_157669278_C_T,1_157669278_C_T,1_157669278_C_T	157699488,157699488,157699488	T,T,T	Protection,Protection,Protection	1_157668993_C_T,1_157734907_C_T,1_157674997_G_T	157699203,157765117,157705207	0.99,0.7,0.88	5.35e-06,5.35e-06,5.35e-06	7.85271e-13,1.78035e-06,5.78393e-07	0.36,0.20,0.25	7.85e-13,7.63e-09,4.26e-07	0.99,0.88,0.81
Tier 3	LD_LOCUS_018	VIT	H3K27ac,H3K4me3,ATAC	1_157689049_157705937_H3K27ac,1_157694890_157701619_H3K4me3,1_157700678_157701097_ATAC	1_157668390_T_C,1_157668390_T_C,1_157668390_T_C	157698600,157698600,157698600	C,C,C	Protection,Protection,Protection	1_157668993_C_T,1_157734907_C_T,1_157674997_G_T	157699203,157765117,157705207	0.89,0.68,0.78	2.76e-07,2.76e-07,2.76e-07	1.38515e-09,3.893e-07,8.71371e-06	0.34,0.23,0.24	7.85e-13,7.63e-09,4.26e-07	0.96,0.89,0.81
Tier 3	LD_LOCUS_021	ALL	H3K27ac	1_167421981_167521310_H3K27ac	1_167426424_G_A	167457187	A	Protection	1_167422057_C_G	167452820	0.82	2.14e-11	2.02479e-07	0.12	5.97e-08	0.95
Tier 3	LD_LOCUS_034	CD	H3K27ac	10_73829730_73881241_H3K27ac	10_75655628_C_G	73895870	G	Protection	10_75601596_C_T	73841838	0.89	2.90e-11	4.18511e-06	0.03	3.16e-06	0.89
Tier 3	LD_LOCUS_034	IBD	H3K27ac	10_73829730_73881241_H3K27ac	10_75642765_A_AT	73883007	AT	Protection	10_75601596_C_T	73841838	0.89	8.30e-08	5.06886e-06	0.04	3.16e-06	0.89
Tier 3	LD_LOCUS_035	AS	H3K4me3,ATAC,H3K27ac	10_79240389_79246577_H3K4me3,10_79285331_79285726_ATAC,10_79303055_79332486_H3K27ac	10_81043707_C_T,10_81043707_C_T,10_81043707_C_T	79283950,79283950,79283950	T,T,T	Protection,Protection,Protection	10_81032885_G_A,10_81047015_G_A,10_81046265_T_C	79273128,79287258,79286508	0.78,0.8,0.57	9.42e-09,9.42e-09,9.42e-09	8.80904e-07,6.29941e-08,1.29781e-08	0.08,0.37,0.12	1.04e-09,7.50e-09,5.18e-09	0.93,0.94,0.97
Tier 3	LD_LOCUS_035	CD	ATAC,H3K27ac	10_79285331_79285726_ATAC,10_79303055_79332486_H3K27ac	10_81042475_G_A,10_81042475_G_A	79282718,79282718	A,A	Protection,Protection	10_81047015_G_A,10_81046265_T_C	79287258,79286508	0.78,0.54	1.92e-17,1.92e-17	1.71388e-06,3.85972e-07	0.34,0.11	7.50e-09,5.18e-09	0.89,0.95
Tier 3	LD_LOCUS_035	CEL	H3K27ac,H3K4me3,ATAC	10_79280041_79302669_H3K27ac,10_79285366_79287333_H3K4me3,10_79285937_79286807_ATAC	10_81058027_A_G,10_81058027_A_G,10_81058027_A_G	79298270,79298270,79298270	G,G,G	Protection,Protection,Protection	10_81045207_T_C,10_81045280_T_C,10_81045207_T_C	79285450,79285523,79285450	0.78,0.76,0.78	7.97e-17,7.97e-17,7.97e-17	7.23573e-10,4.24426e-05,2.10097e-08	0.22,0.24,0.36	1.35e-18,3.02e-06,1.40e-12	0.99,0.86,0.98
Tier 3	LD_LOCUS_035	IBD	H3K4me3,ATAC,H3K27ac	10_79240389_79246577_H3K4me3,10_79285331_79285726_ATAC,10_79303055_79332486_H3K27ac	10_81042475_G_A,10_81042475_G_A,10_81042475_G_A	79282718,79282718,79282718	A,A,A	Protection,Protection,Protection	10_81032885_G_A,10_81047015_G_A,10_81046265_T_C	79273128,79287258,79286508	0.8,0.78,0.54	1.11e-12,1.11e-12,1.11e-12	1.65616e-06,1.71388e-06,3.85972e-07	0.08,0.34,0.11	1.04e-09,7.50e-09,5.18e-09	0.86,0.91,0.96
Tier 3	LD_LOCUS_035	MS	H3K4me3,H3K27ac,ATAC	10_79240389_79246577_H3K4me3,10_79280041_79302669_H3K27ac,10_79285937_79286807_ATAC	10_81048611_C_T,10_81048611_C_T,10_81048611_C_T	79288854,79288854,79288854	T,T,T	Risk,Risk,Risk	10_81032885_G_A,10_81045207_T_C,10_81045207_T_C	79273128,79285450,79285450	0.63,0.91,0.91	4.25e-07,4.25e-07,4.25e-07	1.29707e-05,1.9821e-15,6.915e-12	0.07,0.26,0.40	1.04e-09,1.35e-18,1.40e-12	0.96,0.99,0.99
Tier 3	LD_LOCUS_041	SLE	H3K27ac,ATAC	11_599606_617445_H3K27ac,11_613413_613837_ATAC	11_625085_A_G,11_625085_A_G	625085,625085	G,G	Protection,Protection	11_613297_T_G,11_613697_A_G	613297,613697	0.97,0.74	2.97e-11,2.97e-11	1.92908e-18,4.69675e-09	-0.26,-0.43	5.42e-19,1.46e-10	0.96,0.87
Tier 3	LD_LOCUS_042	IBD	H3K27ac,ATAC	11_1837972_1893941_H3K27ac,11_1850645_1851198_ATAC	11_1874221_C_T,11_1874221_C_T	1852991,1852991	T,T	Risk,Risk	11_1876157_G_A,11_1879101_C_G	1854927,1857871	0.75,0.66	2.34e-07,2.34e-07	0.000174968,0.00054037	-0.03,-0.11	1.21e-07,9.61e-07	0.94,0.84
Tier 3	LD_LOCUS_042	UC	H3K27ac,ATAC	11_1837972_1893941_H3K27ac,11_1850645_1851198_ATAC	11_1874072_G_A,11_1874072_G_A	1852842,1852842	A,A	Risk,Risk	11_1876157_G_A,11_1879101_C_G	1854927,1857871	0.96,0.87	1.36e-07,1.36e-07	2.46334e-07,1.27766e-06	-0.05,-0.16	1.21e-07,9.61e-07	0.96,0.88
Tier 3	LD_LOCUS_044	SLE	H3K27ac	11_35062903_35069561_H3K27ac	11_35101738_G_A	35080191	A	Protection	11_35084592_C_T	35063045	0.61	2.93e-11	0.499192	0.02	4.96e-07	0.83
Tier 3	LD_LOCUS_045	RA	H3K4me3	11_61826692_61830449_H3K4me3	11_61595564_C_T	61828092	T	Protection	11_61556039_A_C	61788567	0.98	7.40e-07	2.06568e-18	1.42	1.16e-18	1
Tier 3	LD_LOCUS_045	VIT	H3K4me3,H3K27ac	11_61826692_61830449_H3K4me3,11_61828202_61829849_H3K27ac	11_61595564_C_T,11_61595564_C_T	61828092,61828092	T,T	Protection,Protection	11_61556039_A_C,11_61556039_A_C	61788567,61788567	0.98,0.98	6.86e-07,6.86e-07	2.06568e-18,3.1036e-25	1.42,2.57	1.16e-18,6.38e-26	0.99,0.99
Tier 3	LD_LOCUS_047	ALL	H3K4me3	11_65785650_65788643_H3K4me3	11_65551957_G_A	65784486	A	Protection	11_65559266_G_A	65791795	0.94	1.15e-12	1.58951e-05	0.16	4.26e-06	0.87
Tier 3	LD_LOCUS_049	CD	H3K27ac	11_73133156_73146135_H3K27ac	11_72680931_A_T	72969886	T	Protection	11_72750970_GATA_G	73039925	0.75	6.63e-07	3.39764e-08	0.09	6.95e-10	0.93
Tier 3	LD_LOCUS_049	IBD	H3K27ac	11_73133156_73146135_H3K27ac	11_72680931_A_T	72969886	T	Protection	11_72750970_GATA_G	73039925	0.75	1.07e-06	3.39764e-08	0.09	6.95e-10	0.88
Tier 3	LD_LOCUS_050	ALL	H3K27ac	11_76586431_76600121_H3K27ac	11_76281593_C_T	76570549	T	Risk	11_76299194_T_G	76588150	0.8	8.93e-52	4.47997e-07	-0.09	6.17e-08	0.94
Tier 3	LD_LOCUS_050	AST	H3K27ac	11_76586431_76600121_H3K27ac	11_76301316_C_T	76590272	T	Risk	11_76299194_T_G	76588150	0.63	3.52e-11	8.94606e-08	-0.10	6.17e-08	0.99
Tier 3	LD_LOCUS_050	CD	H3K27ac	11_76586431_76600121_H3K27ac	11_76299649_C_A	76588605	A	Risk	11_76299194_T_G	76588150	0.82	8.51e-28	3.24295e-07	-0.09	6.17e-08	0.95
Tier 3	LD_LOCUS_050	IBD	H3K27ac	11_76586431_76600121_H3K27ac	11_76298625_G_GT	76587581	GT	Risk	11_76299194_T_G	76588150	0.82	5.87e-33	3.24295e-07	-0.09	6.17e-08	0.95
Tier 3	LD_LOCUS_050	T1D	H3K27ac	11_76586431_76600121_H3K27ac	11_76271005_G_A	76559961	A	Risk	11_76299194_T_G	76588150	0.55	5.73e-07	2.58538e-07	-0.10	6.17e-08	0.97
Tier 3	LD_LOCUS_050	UC	H3K27ac	11_76586431_76600121_H3K27ac	11_76281593_C_T	76570549	T	Risk	11_76299194_T_G	76588150	0.8	2.80e-15	4.47997e-07	-0.09	6.17e-08	0.95
Tier 3	LD_LOCUS_052	VIT	H3K27ac	11_95589632_95594044_H3K27ac	11_95320808_T_C	95587644	C	Risk	11_95311422_T_C	95578258	0.91	1.91e-21	7.11349e-12	0.46	3.26e-12	0.99
Tier 3	LD_LOCUS_053	UC	H3K27ac	11_96292189_96295975_H3K27ac	11_96031872_T_A	96298708	A	Risk	11_96045998_T_C	96312834	0.79	6.08e-07	2.5867e-09	-0.28	9.16e-10	0.97
Tier 3	LD_LOCUS_055	ALL	H3K4me3	11_118869586_118871234_H3K4me3	11_118743286_G_A	118872577	A	Protection	11_118740105_A_T	118869396	0.74	3.54e-14	7.83627e-09	-0.41	8.39e-10	0.87
Tier 3	LD_LOCUS_055	CEL	H3K27ac,H3K4me3,ATAC	11_118866698_118871517_H3K27ac,11_118869586_118871234_H3K4me3,11_118869935_118870610_ATAC	11_118579865_G_A,11_118579865_G_A,11_118579865_G_A	118709156,118709156,118709156	A,A,A	Protection,Protection,Protection	11_118743286_G_A,11_118740105_A_T,11_118740864_T_C	118872577,118869396,118870155	0.51,0.56,0.59	1.73e-11,1.73e-11,1.73e-11	2.22488e-09,0.000913462,5.25785e-06	-0.37,-0.27,-0.35	8.26e-21,8.39e-10,7.31e-11	0.94,0.88,0.89
Tier 3	LD_LOCUS_055	PBC	H3K27ac,H3K4me3,ATAC	11_118866698_118871517_H3K27ac,11_118869586_118871234_H3K4me3,11_118869935_118870610_ATAC	11_118741842_T_C,11_118741842_T_C,11_118741842_T_C	118871133,118871133,118871133	C,C,C	Protection,Protection,Protection	11_118743286_G_A,11_118740105_A_T,11_118740864_T_C	118872577,118869396,118870155	0.81,0.92,0.98	1.15e-13,1.15e-13,1.15e-13	1.40312e-20,1.1494e-09,7.3071e-11	-0.48,-0.43,-0.43	8.26e-21,8.39e-10,7.31e-11	0.99,0.98,0.98
Tier 3	LD_LOCUS_055	RA	H3K27ac,H3K4me3,ATAC	11_118866698_118871517_H3K27ac,11_118869586_118871234_H3K4me3,11_118869935_118870610_ATAC	11_118729391_G_A,11_118729391_G_A,11_118729391_G_A	118858682,118858682,118858682	A,A,A	Protection,Protection,Protection	11_118743286_G_A,11_118740105_A_T,11_118740864_T_C	118872577,118869396,118870155	0.8,0.92,0.99	3.30e-15,3.30e-15,3.30e-15	1.40312e-20,1.1494e-09,7.3071e-11	-0.48,-0.43,-0.43	8.26e-21,8.39e-10,7.31e-11	0.94,0.91,0.91
Tier 3	LD_LOCUS_057	T1D	H3K27ac	12_9770235_9775675_H3K27ac	12_9905851_A_C	9753255	C	Risk	12_9911588_T_C	9758992	0.56	1.88e-07	0.000261583	0.15	7.38e-15	0.96
Tier 3	LD_LOCUS_063	MS	H3K27ac	12_57779075_57790658_H3K27ac	12_58187758_G_T	57793975	A	Protection	12_58162085_G_T	57768302	0.99	9.46e-12	7.18204e-08	0.09	4.23e-08	0.96
Tier 3	LD_LOCUS_065	MS	H3K27ac	12_111542691_111551696_H3K27ac	12_111847740_A_G	111409936	G	Protection	12_111912201_C_CA	111474397	0.97	3.58e-06	1.10054e-12	0.23	1.10e-12	0.95
Tier 3	LD_LOCUS_069	CD	H3K27ac	13_42269646_42287486_H3K27ac	13_42917861_T_C	42343725	C	Risk	13_42837316_G_A	42263180	0.62	3.66e-08	8.2703e-07	-0.14	2.77e-09	0.81
Tier 3	LD_LOCUS_073	ALL	H3K27ac	14_68289468_68297059_H3K27ac	14_68754695_A_G	68287978	G	Risk	14_68760141_T_C	68293424	0.96	1.33e-09	2.28109e-10	0.18	2.15e-11	0.98
Tier 3	LD_LOCUS_073	PBC	H3K27ac	14_68289468_68297059_H3K27ac	14_68753593_T_C	68286876	C	Protection	14_68760141_T_C	68293424	0.96	2.25e-09	2.28109e-10	0.18	2.15e-11	0.99
Tier 3	LD_LOCUS_074	CEL	H3K27ac,ATAC	14_68806716_68824741_H3K27ac,14_68820437_68820799_ATAC	14_69259502_T_C,14_69259502_T_C	68792785,68792785	C,C	Risk,Risk	14_69271969_C_A,14_69271969_C_A	68805252,68805252	0.94,0.94	4.71e-08,4.71e-08	1.12839e-07,5.96863e-07	-0.10,-0.38	1.13e-07,5.97e-07	0.93,0.8
Tier 3	LD_LOCUS_075	CD	H3K27ac	14_77553155_77557578_H3K27ac	14_78017833_C_T	77551490	T	Risk	14_78023714_A_G	77557371	0.94	4.66e-06	3.05959e-06	-0.15	2.56e-06	0.89
Tier 3	LD_LOCUS_076	T1D	H3K27ac	14_98014568_98020160_H3K27ac	14_98488007_T_G	98021670	G	Risk	14_98485111_G_T	98018774	0.99	2.86e-08	1.96353e-23	-0.69	1.96e-23	0.98
Tier 3	LD_LOCUS_079	CD	H3K27ac	15_38609136_38613159_H3K27ac	15_38900312_C_A	38608111	A	Risk	15_38902476_A_C	38610275	1	1.25e-06	1.01065e-13	0.33	1.01e-13	0.98
Tier 3	LD_LOCUS_079	T1D	H3K27ac	15_38609136_38613159_H3K27ac	15_38847022_C_T	38554821	T	Risk	15_38902476_A_C	38610275	0.77	3.55e-10	3.94289e-10	0.30	1.01e-13	0.93
Tier 3	LD_LOCUS_088	AS	ATAC	16_28750027_28750303_ATAC	16_28617885_G_A	28606564	A	Risk	16_28753166_GAC_G	28741845	0.68	2.58e-09	2.88588e-05	0.23	7.05e-08	0.83
Tier 3	LD_LOCUS_089	RA	H3K27ac	16_30191183_30191450_H3K27ac	16_30163833_G_A	30152512	A	Protection	16_30175509_C_T	30164188	0.95	8.70e-06	1.46329e-10	0.88	1.74e-11	0.91
Tier 3	LD_LOCUS_096	ALL	H3K27ac,H3K4me3	17_39751832_39807281_H3K27ac,17_39924388_39928854_H3K4me3	17_38075426_G_A,17_38075426_G_A	39919173,39919173	A,A	Risk,Risk	17_38053207_G_C,17_38080865_A_G	39896954,39924612	0.92,0.92	8.11e-21,8.11e-21	3.55291e-07,1.50675e-08	-0.04,0.10	1.74e-07,5.36e-10	0.89,0.96
Tier 3	LD_LOCUS_096	AST	H3K4me3	17_39924388_39928854_H3K4me3	17_38051348_G_A	39895095	A	Risk	17_38080865_A_G	39924612	0.85	2.57e-25	1.58889e-08	0.09	5.36e-10	0.96
Tier 3	LD_LOCUS_096	CD	H3K27ac	17_39912458_39929022_H3K27ac	17_38043649_T_C	39887396	C	Protection	17_38089317_AAAGG_A	39933064	0.77	4.31e-19	6.71081e-12	0.15	6.99e-14	0.93
Tier 3	LD_LOCUS_096	IBD	H3K27ac	17_39912458_39929022_H3K27ac	17_38043649_T_C	39887396	C	Protection	17_38089317_AAAGG_A	39933064	0.77	7.73e-30	6.71081e-12	0.15	6.99e-14	0.93
Tier 3	LD_LOCUS_096	PBC	H3K27ac,H3K4me3	17_39751832_39807281_H3K27ac,17_39924388_39928854_H3K4me3	17_37976469_T_C,17_37976469_T_C	39820216,39820216	C,C	Protection,Protection	17_38053207_G_C,17_38080865_A_G	39896954,39924612	0.93,0.83	2.57e-11,2.57e-11	4.99918e-07,1.58889e-08	-0.04,0.09	1.74e-07,5.36e-10	0.96,0.97
Tier 3	LD_LOCUS_096	RA	H3K27ac	17_39912458_39929022_H3K27ac	17_38031857_G_T	39875604	T	Protection	17_38089317_AAAGG_A	39933064	0.72	2.00e-09	6.71081e-12	0.15	6.99e-14	0.91
Tier 3	LD_LOCUS_096	SLE	H3K27ac,H3K4me3	17_39751832_39807281_H3K27ac,17_39924388_39928854_H3K4me3	17_38068043_T_C,17_38068043_T_C	39911790,39911790	C,C	Protection,Protection	17_38053207_G_C,17_38080865_A_G	39896954,39924612	0.93,0.91	5.29e-07,5.29e-07	3.55291e-07,1.50675e-08	-0.04,0.10	1.74e-07,5.36e-10	0.91,0.92
Tier 3	LD_LOCUS_096	T1D	H3K4me3	17_39924388_39928854_H3K4me3	17_38053207_G_C	39896954	C	Protection	17_38080865_A_G	39924612	0.86	1.05e-08	2.82594e-08	0.09	5.36e-10	0.88
Tier 3	LD_LOCUS_096	UC	H3K27ac	17_39912458_39929022_H3K27ac	17_38043649_T_C	39887396	C	Protection	17_38089317_AAAGG_A	39933064	0.77	5.62e-18	6.71081e-12	0.15	6.99e-14	0.92
Tier 3	LD_LOCUS_109	CD	H3K4me3	19_36971578_36975112_H3K4me3	19_37491868_A_G	37000966	G	Risk	19_37379032_A_T	36888130	0.78	1.32e-06	1.41713e-10	-0.16	4.55e-14	0.82
Tier 3	LD_LOCUS_116	ALL	H3K27ac	2_8300624_8305145_H3K27ac	2_8442248_G_A	8302118	A	Protection	2_8453569_G_GT	8313439	0.68	9.92e-26	1.39047e-09	-0.21	2.27e-12	0.8
Tier 3	LD_LOCUS_116	AST	ATAC	2_8301819_8302261_ATAC	2_8438693_C_T	8298563	T	Protection	2_8442248_G_A	8302118	0.81	1.77e-06	1.27263e-06	-0.23	1.52e-07	0.89
Tier 3	LD_LOCUS_120	AS	H3K27ac	2_62330799_62336481_H3K27ac	2_62568445_C_G	62341310	G	Protection	2_62560332_G_A	62333197	0.89	4.81e-47	1.78991e-17	-0.47	1.17e-20	1
Tier 3	LD_LOCUS_120	CD	H3K27ac	2_62330799_62336481_H3K27ac	2_62570573_A_T	62343438	T	Risk	2_62560332_G_A	62333197	0.83	2.72e-06	6.60737e-15	-0.46	1.17e-20	0.95
Tier 3	LD_LOCUS_127	ALL	H3K4me3,ATAC	2_197639964_197641354_H3K4me3,2_198041803_198042660_ATAC	2_198557822_T_G,2_198954774_C_T	197693098,198090050	G,T	Protection,Protection	2_198505213_C_G,2_198899275_C_A	197640489,198034551	0.82,0.8	4.14e-07,1.07e-07	1.8708e-07,6.9025e-05	0.56,-0.23	9.41e-08,8.77e-07	0.84,0.81
Tier 3	LD_LOCUS_127	CD	H3K4me3,ATAC	2_197639964_197641354_H3K4me3,2_198041803_198042660_ATAC	2_198654324_G_C,2_198900288_T_C	197789600,198035564	C,C	Protection,Risk	2_198505213_C_G,2_198899275_C_A	197640489,198034551	0.79,0.97	2.67e-07,3.26e-08	8.34901e-07,1.2715e-06	0.53,0.27	9.41e-08,8.77e-07	0.84,0.84
Tier 3	LD_LOCUS_135	IBD	H3K27ac,ATAC,H3K4me3	2_227804673_227819641_H3K27ac,2_227805505_227805928_ATAC,2_227805541_227808260_H3K4me3	2_228672579_G_A,2_228672579_G_A,2_228672579_G_A	227807863,227807863,227807863	A,A,A	Protection,Protection,Protection	2_228670387_A_G,2_228670387_A_G,2_228670387_A_G	227805671,227805671,227805671	0.94,0.94,0.94	1.44e-05,1.44e-05,1.44e-05	2.37834e-17,1.19947e-10,2.9778e-08	-0.45,-0.56,-0.44	2.38e-17,1.20e-10,2.98e-08	0.98,0.96,0.9
Tier 3	LD_LOCUS_140	ALL	H3K27ac	2_241755430_241759969_H3K27ac	2_242699504_A_G	241760089	G	Protection	2_242699290_C_T	241759875	0.99	2.32e-14	8.48003e-07	0.25	8.48e-07	0.94
Tier 3	LD_LOCUS_146	CD	H3K27ac	20_59242287_59258996_H3K27ac	20_57828583_A_C	59253528	C	Risk	20_57824309_G_A	59249254	0.99	3.01e-07	3.28302e-12	-0.14	3.28e-12	0.99
Tier 3	LD_LOCUS_150	RA	H3K4me3	21_35342309_35344606_H3K4me3	21_36738242_A_G	35365944	G	Protection	21_36742202_T_C	35369904	0.62	6.00e-09	1.6632e-08	0.23	6.50e-09	0.99
Tier 3	LD_LOCUS_152	AS	H3K27ac	21_44195629_44198005_H3K27ac	21_45615741_A_G	44195858	G	Risk	21_45616275_C_G	44196392	0.98	6.21e-09	1.53658e-14	1.77	2.13e-15	0.98
Tier 3	LD_LOCUS_152	CD	H3K27ac	21_44195629_44198005_H3K27ac	21_45613825_C_T	44193942	T	Risk	21_45616275_C_G	44196392	0.97	2.03e-19	3.77811e-14	1.78	2.13e-15	0.97
Tier 3	LD_LOCUS_152	IBD	H3K27ac	21_44195629_44198005_H3K27ac	21_45613825_C_T	44193942	T	Risk	21_45616275_C_G	44196392	0.97	1.84e-24	3.77811e-14	1.78	2.13e-15	0.98
Tier 3	LD_LOCUS_152	UC	H3K27ac	21_44195629_44198005_H3K27ac	21_45613825_C_T	44193942	T	Risk	21_45616275_C_G	44196392	0.97	1.78e-13	3.77811e-14	1.78	2.13e-15	0.98
Tier 3	LD_LOCUS_153	MS	H3K27ac	22_21758292_21777451_H3K27ac	22_22131125_G_T	21776836	T	Protection	22_22132756_AATTT_A	21778467	0.9	1.14e-06	2.05085e-09	0.10	1.74e-11	1
Tier 3	LD_LOCUS_154	CD	H3K27ac	22_30195336_30199868_H3K27ac	22_30526632_G_T	30130643	T	Risk	22_30592487_G_C	30196498	0.68	1.92e-07	0.000378242	0.12	8.74e-08	0.95
Tier 3	LD_LOCUS_155	ALL	H3K27ac	22_41750615_41756553_H3K27ac	22_41952075_A_T	41556071	T	Risk	22_42147725_G_A	41751721	0.87	2.45e-11	6.71233e-22	0.57	3.66e-22	0.84
Tier 3	LD_LOCUS_165	ALL	H3K27ac	3_101482375_101490345_H3K27ac	3_101075156_AAG_A	101356312	A	Protection	3_101123260_G_T	101404416	0.97	2.09e-06	2.61081e-07	0.10	1.15e-07	0.87
Tier 3	LD_LOCUS_165	CD	H3K27ac	3_101482375_101490345_H3K27ac	3_100987978_A_G	101269134	G	Protection	3_101123260_G_T	101404416	0.61	4.33e-07	0.000294607	0.07	1.15e-07	0.84
Tier 3	LD_LOCUS_172	IBD	H3K27ac	4_38098174_38140122_H3K27ac	4_38124610_T_TA	38122989	TA	Risk	4_38132999_A_G	38131378	0.86	1.83e-07	3.36888e-06	0.07	2.51e-07	0.91
Tier 3	LD_LOCUS_172	UC	H3K27ac	4_38098174_38140122_H3K27ac	4_38124610_T_TA	38122989	TA	Risk	4_38132999_A_G	38131378	0.86	2.12e-07	3.36888e-06	0.07	2.51e-07	0.89
Tier 3	LD_LOCUS_183	ALL	H3K27ac	5_40483117_40489755_H3K27ac	5_40498522_TG_T	40498420	T	Protection	5_40486896_T_G	40486794	0.62	4.42e-08	5.47719e-06	-0.16	1.45e-10	0.98
Tier 3	LD_LOCUS_183	AS	H3K27ac	5_40483117_40489755_H3K27ac	5_40524860_A_G	40524758	G	Risk	5_40486896_T_G	40486794	0.58	4.26e-06	1.68215e-07	0.18	1.45e-10	0.81
Tier 3	LD_LOCUS_183	CD	H3K27ac	5_40434940_40443197_H3K27ac	5_40411291_C_T	40411189	T	Protection	5_40399096_G_A	40398994	1	8.26e-56	1.26947e-05	0.10	4.02e-06	0.81
Tier 3	LD_LOCUS_183	IBD	H3K27ac	5_40434940_40443197_H3K27ac	5_40414419_T_C	40414317	C	Protection	5_40399096_G_A	40398994	1	3.48e-40	1.26947e-05	0.10	4.02e-06	0.82
Tier 3	LD_LOCUS_183	T1D	H3K27ac	5_40605308_40606902_H3K27ac	5_40521705_T_G	40521603	G	Risk	5_40529798_A_T	40529696	0.86	7.52e-07	1.29058e-06	-0.21	1.67e-07	0.84
Tier 3	LD_LOCUS_186	SLE	ATAC	5_100837947_100838363_ATAC	5_100184647_C_A	100848943	A	Risk	5_100263907_G_A	100928203	0.93	8.41e-07	2.11577e-07	-0.25	1.92e-07	0.82
Tier 3	LD_LOCUS_187	RA	H3K27ac	5_103257941_103260947_H3K27ac	5_102608924_G_A	103273223	A	Protection	5_102615675_G_A	103279974	0.68	5.20e-10	3.44253e-06	-0.19	8.57e-07	0.84
Tier 3	LD_LOCUS_191	CD	H3K27ac	5_132369046_132371617_H3K27ac	5_131770805_C_T	132435113	T	Risk	5_131676320_C_T	132340627	0.88	5.59e-36	9.97384e-08	-0.28	1.10e-08	0.92
Tier 3	LD_LOCUS_191	IBD	H3K27ac	5_132369046_132371617_H3K27ac	5_131733397_G_C	132397705	C	Risk	5_131676320_C_T	132340627	0.86	1.10e-27	1.79419e-07	-0.28	1.10e-08	0.92
Tier 3	LD_LOCUS_191	UC	H3K27ac	5_132369046_132371617_H3K27ac	5_131733397_G_C	132397705	C	Risk	5_131676320_C_T	132340627	0.86	6.08e-07	1.79419e-07	-0.28	1.10e-08	0.92
Tier 3	LD_LOCUS_194	IBD	H3K4me3	5_177370794_177373275_H3K4me3	5_176798040_T_G	177371039	G	Risk	5_176798306_G_A	177371305	0.71	1.77e-10	3.29734e-11	-0.49	3.47e-12	0.98
Tier 3	LD_LOCUS_194	UC	ATAC,H3K4me3	5_177370535_177371090_ATAC,5_177370794_177373275_H3K4me3	5_176790162_A_G,5_176790162_A_G	177363161,177363161	G,G	Risk,Risk	5_176798040_T_G,5_176798306_G_A	177371039,177371305	0.77,0.63	3.27e-08,3.27e-08	0.00013945,1.91907e-08	-0.33,-0.43	8.11e-08,3.47e-12	0.86,0.95
Tier 3	LD_LOCUS_197	CD	H3K27ac	6_14731132_14735727_H3K27ac	6_14716017_C_G	14715786	G	Protection	6_14732040_A_AG	14731809	0.88	6.54e-08	5.91491e-11	-0.39	5.91e-11	0.97
Tier 3	LD_LOCUS_197	UC	H3K27ac	6_14731132_14735727_H3K27ac	6_14724982_C_G	14724751	G	Protection	6_14732040_A_AG	14731809	0.92	2.71e-07	5.91491e-11	-0.39	5.91e-11	0.97
Tier 3	LD_LOCUS_197	VIT	H3K27ac	6_14731132_14735727_H3K27ac	6_14720375_A_G	14720144	G	Risk	6_14732040_A_AG	14731809	0.83	7.20e-06	5.91491e-11	-0.39	5.91e-11	0.89
Tier 3	LD_LOCUS_200	ALL	H3K27ac	6_90264695_90268560_H3K27ac	6_90947340_GT_G	90237621	G	Protection	6_90960875_C_CT	90251156	0.88	5.45e-13	2.6422e-07	-0.38	3.19e-08	0.94
Tier 3	LD_LOCUS_200	AST	H3K27ac	6_90264695_90268560_H3K27ac	6_90986686_G_A	90276967	A	Protection	6_90960875_C_CT	90251156	0.95	8.58e-13	4.23659e-08	-0.41	3.19e-08	0.97
Tier 3	LD_LOCUS_200	CD	H3K27ac	6_90264695_90268560_H3K27ac	6_90947340_GT_G	90237621	G	Protection	6_90960875_C_CT	90251156	0.88	8.90e-10	2.6422e-07	-0.38	3.19e-08	0.93
Tier 3	LD_LOCUS_200	CEL	H3K27ac	6_90264695_90268560_H3K27ac	6_90809639_T_C	90099920	C	Risk	6_90960875_C_CT	90251156	0.61	2.71e-07	0.000224443	-0.26	3.19e-08	0.89
Tier 3	LD_LOCUS_200	IBD	H3K27ac	6_90264695_90268560_H3K27ac	6_90947340_GT_G	90237621	G	Protection	6_90960875_C_CT	90251156	0.88	1.68e-10	2.6422e-07	-0.38	3.19e-08	0.93
Tier 3	LD_LOCUS_200	VIT	H3K27ac	6_90264695_90268560_H3K27ac	6_90930513_T_C	90220794	C	Risk	6_90960875_C_CT	90251156	0.94	4.10e-10	3.1924e-08	-0.41	3.19e-08	0.94
Tier 3	LD_LOCUS_201	SLE	H3K27ac,ATAC	6_106148260_106151442_H3K27ac,6_106149424_106149768_ATAC	6_106574794_T_C,6_106574794_T_C	106126919,106126919	C,C	Risk,Risk	6_106597639_T_G,6_106581886_C_G	106149764,106134011	0.87,0.95	3.11e-12,3.11e-12	1.13555e-05,7.42966e-06	-0.17,-0.13	9.53e-07,7.29e-06	0.91,0.84
Tier 3	LD_LOCUS_204	CD	H3K27ac,H3K4me3	6_167009902_167020706_H3K27ac,6_167020278_167020721_H3K4me3	6_167432766_A_G,6_167432766_A_G	167019278,167019278	G,G	Risk,Risk	6_167431147_C_T,6_167433925_G_A	167017659,167020437	0.99,0.93	9.07e-23,9.07e-23	1.17284e-12,8.70804e-07	-0.20,-0.25	1.17e-12,7.48e-07	0.96,0.85
Tier 3	LD_LOCUS_204	IBD	H3K27ac,H3K4me3	6_167009902_167020706_H3K27ac,6_167020278_167020721_H3K4me3	6_167432766_A_G,6_167432766_A_G	167019278,167019278	G,G	Risk,Risk	6_167431147_C_T,6_167433925_G_A	167017659,167020437	0.99,0.93	1.16e-18,1.16e-18	1.17284e-12,8.70804e-07	-0.20,-0.25	1.17e-12,7.48e-07	0.96,0.86
Tier 3	LD_LOCUS_204	UC	H3K27ac	6_167009902_167020706_H3K27ac	6_167430486_T_A	167016998	A	Risk	6_167431147_C_T	167017659	0.71	3.73e-07	1.06271e-09	-0.17	1.17e-12	0.91
Tier 3	LD_LOCUS_204	VIT	H3K27ac	6_166980946_167002774_H3K27ac	6_167370230_T_C	166956742	C	Protection	6_167422603_GGCGCGGTGGCTCATGCCTGT_G	167009115	0.69	1.30e-13	1.24077e-07	0.09	1.04e-08	0.95
Tier 3	LD_LOCUS_213	CD	H3K27ac	7_50224651_50229380_H3K27ac	7_50306780_C_T	50267184	T	Protection	7_50268043_T_C	50228447	0.96	8.73e-12	4.99245e-09	-0.20	1.25e-09	0.97
Tier 3	LD_LOCUS_213	IBD	H3K27ac	7_50224651_50229380_H3K27ac	7_50304461_T_C	50264865	C	Protection	7_50268043_T_C	50228447	0.96	4.50e-11	4.99245e-09	-0.20	1.25e-09	0.95
Tier 3	LD_LOCUS_214	UC	H3K27ac,H3K4me3	7_73840548_73844852_H3K27ac,7_73841051_73844176_H3K4me3	7_73162437_A_G,7_73162437_A_G	73748107,73748107	G,G	Risk	7_73255647_C_G,7_73234962_A_G	73841317,73820632	0.77,0.81	1.77e-07,1.77e-07	4.63533e-14,6.48028e-12	0.35,0.29	5.01e-17,1.11e-13	0.84,0.89
Tier 3	LD_LOCUS_221	SLE	H3K4me3,H3K27ac,H3K27ac	8_8226295_8230078_H3K4me3,8_8226582_8230283_H3K27ac,8_8230648_8231895_H3K27ac	8_8091706_G_A,8_8301794_G_A,8_8091706_G_A	8234184,8444284,8234184	A,A,A	Risk,Risk,Risk	8_8092025_G_A,8_8119248_C_T,8_8088877_G_C	8234503,8261726,8231355	0.89,0.67,0.79	2.53e-06,4.90e-07,2.53e-06	9.77643e-10,1.3925e-11,3.8409e-09	-1.16,-1.69,-0.48	8.34e-13,9.25e-16,1.05e-10	0.93,0.81,0.92
Tier 3	LD_LOCUS_223	SLE	H3K4me3	8_8887641_8895923_H3K4me3	8_8726804_G_T	8869294	T	Risk	8_8661026_CA_C	8803516	0.63	8.50e-08	2.78051e-08	0.12	1.51e-09	0.84
Tier 3	LD_LOCUS_228	MS	H3K4me3,H3K27ac	8_78664504_78671539_H3K4me3,8_78704474_78708497_H3K27ac	8_79575804_C_T,8_79575804_C_T	78663569,78663569	T,T	Risk,Risk	8_79597751_A_T,8_79620021_A_G	78685516,78707786	0.61,0.69	5.60e-10,5.60e-10	5.40421e-08,4.20842e-09	-0.13,-0.26	9.44e-10,8.92e-11	0.9,0.92
Tier 3	LD_LOCUS_231	ALL	H3K27ac	8_127791466_127821352_H3K27ac	8_128814091_G_A	127801845	A	Risk	8_128777766_C_T	127765520	0.79	1.74e-10	7.38929e-07	0.07	7.32e-08	0.96
Tier 3	LD_LOCUS_234	VIT	H3K27ac	8_133192958_133203933_H3K27ac	8_134209453_C_G	133197210	G	Protection	8_134211965_G_A	133199722	0.72	7.28e-09	3.56976e-05	-0.11	4.39e-07	0.92
Tier 3	LD_LOCUS_236	IBD	H3K27ac	9_91211577_91212975_H3K27ac	9_93954812_A_G	91192530	G	Protection	9_93974553_T_G	91212271	0.61	1.39e-07	7.9826e-07	-0.43	1.56e-12	0.8
Tier 3	LD_LOCUS_236	UC	H3K27ac	9_91211577_91212975_H3K27ac	9_93954812_A_G	91192530	G	Protection	9_93974553_T_G	91212271	0.61	5.67e-06	7.9826e-07	-0.43	1.56e-12	0.8
Column legend:
Tier: functional classification of each GWAS locus (Tier 1: eQTL+ chromatin QTL; Tier 2: eQTL only; Tier 3: chromQTL only)
LD locus: defined as the region containing all SNPs in R2 ≥ 0.8 with the reported lead GWAS SNP and extended by 50kb to each side. Overlapping loci were merged.
Disease colocalization: disease which is colocalizing with the QTL signal
QTLs: type of colocalizing QTLs
Features: coordinates of the peaks of colocalizing chromatin marks for chromQTLs and/or gene symbol for eQTLs
GWAS lead SNP (GRCh37): GWAS lead variant position (build GRCh37 nomenclature)
GWAS lead SNP (GRCh38): GWAS lead variant position (build GRCh38 nomenclature)
GWAS allele: allele of the GWAS SNP
GWAS effect: direction of the effect of the GWAS allele
QTL SNPs (GRCh37): Lead variants of the colocalizing QTLs (build GRCh37 nomenclature)
QTL SNPs (GRCh38): Lead variants of the colocalizing QTLs (build GRCh38 nomenclature)
R2: LD between the GWAS lead SNP and the QTL lead SNPs
GWAS SNP pval: p-value of the GWAS lead SNPs in the disease GWAS summary stats
GWAS SNP QTL pval: p-value of the GWAS lead SNPs in the QTL summary stats
GWAS SNP QTL slope: the slope of the GWAS lead SNP in the QTL effect summary stats
QTL SNPs pval: p-value of the lead QTL variant
PP.H4: Colocalization values output from coloc
