# Supplementary material for: Immune disease variants modulate gene expression in regulatory CD4+ T cells
Source: Cell Genom. 2022 Apr 6;2(4):100117. doi: 10.1016/j.xgen.2022.100117 (PMC9010307; doi:10.1016/j.xgen.2022.100117)
Supplement: Table S4. Functionally refined colocalizing GWAS loci: SNP functional annotation, related to STAR Methods — Column legend: LD locus SNPs: Number of genetic variants in the LD locus (R2 ≥ 0.8 with GWAS lead) SNPs in chromatin QTL: Number of LD locus SNPs mapping within the colocalizing chromatin QTL SNPs in ATAC Peak: Number of SNPs overlapping chromatin QTL and in ATAC-seq peaks [file mmc5.xlsx]

## Sheet: Sheet1
Supplementary Table 4. Functionally refined colocalizing GWAS loci. Related to STAR Methods: SNP functional annotation.
Tier	LD locus	Disease colocalization	QTLs	Features	LD locus SNPs	SNPs in regQTL	SNPs in ATAC Peak
Tier 1	LD_LOCUS_100	PBC	H3K27ac,ATAC,H3K4me3,ATAC,H3K27ac,RNA,RNA	17_45567543_45568900_H3K27ac,17_45619982_45620808_ATAC,17_46222595_46226842_H3K4me3,17_46224845_46225523_ATAC,17_46291105_46291823_H3K27ac,ENSG00000204650_LINC02210,ENSG00000214401_KANSL1-AS1	3288	14	2
Tier 1	LD_LOCUS_111	CD	H3K27ac,RNA	19_46345737_46359367_H3K27ac,ENSG00000011485_PPP5C	25	9	0
Tier 1	LD_LOCUS_112	IBD	H3K4me3,H3K27ac,RNA	19_46621463_46625346_H3K4me3,19_46634509_46639942_H3K27ac,ENSG00000160013_PTGIR	25	2	0
Tier 1	LD_LOCUS_112	UC	H3K4me3,H3K27ac,RNA	19_46621463_46625346_H3K4me3,19_46634509_46639942_H3K27ac,ENSG00000160013_PTGIR	25	2	0
Tier 1	LD_LOCUS_117	CD	H3K27ac,H3K4me3,RNA	2_24899368_24923784_H3K27ac,2_24925829_24927332_H3K4me3,ENSG00000138031_ADCY3	44	5	0
Tier 1	LD_LOCUS_130	MS	H3K27ac,RNA	2_203779364_203783970_H3K27ac,ENSG00000178562_CD28	50	3	1
Tier 1	LD_LOCUS_135	UC	H3K27ac,ATAC,H3K4me3,RNA	2_227804673_227819641_H3K27ac,2_227805505_227805928_ATAC,2_227805541_227808260_H3K4me3,ENSG00000115009_CCL20	12	4	3
Tier 1	LD_LOCUS_156	UC	H3K27ac,RNA	22_49975365_49977811_H3K27ac,ENSG00000198355_PIM3	39	1	1
Tier 1	LD_LOCUS_16	IBD	ATAC,RNA	1_155194214_155194994_ATAC,ENSG00000169231_THBS3	76	1	1
Tier 1	LD_LOCUS_16	UC	ATAC,RNA	1_155194214_155194994_ATAC,ENSG00000169231_THBS3	76	1	1
Tier 1	LD_LOCUS_173	ALL	H3K27ac,RNA	4_38803148_38806762_H3K27ac,ENSG00000174125_TLR1	26	1	0
Tier 1	LD_LOCUS_175	RA	H3K27ac,RNA	4_80003763_80031554_H3K27ac,ENSG00000163297_ANTXR2	24	10	0
Tier 1	LD_LOCUS_179	PBC	H3K27ac,ATAC,RNA	4_102627189_102634871_H3K27ac,4_102630548_102631075_ATAC,ENSG00000109323_MANBA	556	55	4
Tier 1	LD_LOCUS_200	MS	H3K27ac,RNA	6_90264695_90268560_H3K27ac,ENSG00000112182_BACH2	94	4	1
Tier 1	LD_LOCUS_203	T1D	ATAC,RNA	6_126339440_126340346_ATAC,ENSG00000203760_CENPW	245	1	1
Tier 1	LD_LOCUS_208	UC	H3K27ac,ATAC,H3K4me3,RNA	7_26091345_26104021_H3K27ac,7_26097170_26097763_ATAC,7_26101737_26102128_H3K4me3,ENSG00000050344_NFE2L3	36	3	0
Tier 1	LD_LOCUS_210	ALL	H3K27ac,RNA	7_28120760_28131482_H3K27ac,ENSG00000153814_JAZF1	18	13	1
Tier 1	LD_LOCUS_210	MS	H3K27ac,RNA	7_28132050_28144664_H3K27ac,ENSG00000153814_JAZF1	18	13	1
Tier 1	LD_LOCUS_239	ALL	H3K4me3,RNA	9_120918104_120930654_H3K4me3,ENSG00000119403_PHF19	131	25	3
Tier 1	LD_LOCUS_32	IBD	H3K27ac,RNA	10_30432917_30439043_H3K27a,ENSG00000107968_MAP3K8	61	5	1
Tier 1	LD_LOCUS_32	UC	H3K27ac,RNA	10_30432917_30439043_H3K27ac,ENSG00000107968_MAP3K8	61	5	1
Tier 1	LD_LOCUS_4	CEL	H3K27ac,RNA	1_7921757_7945632_H3K27ac,ENSG00000049249_TNFRSF9	107	6	0
Tier 1	LD_LOCUS_4	IBD	H3K27ac,RNA	1_7921757_7945632_H3K27ac,ENSG00000049249_TNFRSF9	107	6	0
Tier 1	LD_LOCUS_4	UC	H3K27ac,RNA	1_7921757_7945632_H3K27ac,ENSG00000049249_TNFRSF9	107	6	0
Tier 1	LD_LOCUS_40	PBC	H3K27ac,RNA	11_324570_330507_H3K27ac,ENSG00000185885_IFITM1	7	6	2
Tier 1	LD_LOCUS_48	MS	H3K27ac,RNA	11_71446806_71463563_H3K27ac,ENSG00000172890_NADSYN1	67	43	5
Tier 1	LD_LOCUS_5	ALL	H3K27ac,ATAC,RNA	1_8361298_8433466_H3K27ac,1_8423355_8424803_ATAC,ENSG00000142599_RERE	137	7	1
Tier 1	LD_LOCUS_5	VIT	H3K27ac,ATAC,RNA	1_8361298_8433466_H3K27ac,1_8423355_8424803_ATAC,ENSG00000142599_RERE	137	7	1
Tier 1	LD_LOCUS_61	ALL	H3K27ac,H3K4me3,ATAC,RNA	12_55989136_56011728_H3K27ac,12_55996308_55998877_H3K4me3,12_56041233_56042198_ATAC,ENSG00000139531_SUOX	48	13	4
Tier 1	LD_LOCUS_61	T1D	H3K27ac,H3K4me3,ATAC,RNA	12_55989136_56011728_H3K27ac_peak_25376,12_55996308_55998877_H3K4me3_peak_9931,12_56041233_56042198_ATAC_peak_25048,ENSG00000139531_SUOX	48	13	4
Tier 1	LD_LOCUS_61	VIT	H3K27ac,H3K4me3,ATAC,RNA	12_55989136_56011728_H3K27ac,12_55996308_55998877_H3K4me3,12_56041233_56042198_ATAC,ENSG00000139531_SUOX	48	13	4
Tier 1	LD_LOCUS_78	VIT	H3K27ac,RNA	15_28126519_28139876_H3K27ac,ENSG00000128731_HERC2	117	4	1
Tier 1	LD_LOCUS_91	IBD	H3K27ac,ATAC,RNA	16_50262778_50371480_H3K27ac,16_50338394_50339400_ATAC,ENSG00000166164_BRD7	41	41	4
Tier 1	LD_LOCUS_91	UC	H3K27ac,RNA	16_50262778_50371480_H3K27ac,ENSG00000083799_CYLD	41	41	4
Tier 1	LD_LOCUS_98	ALL	H3K27ac,RNA	17_42219755_42299818_H3K27ac,ENSG00000126561_STAT5A	93	55	1
Tier 3	LD_LOCUS_109	CD	H3K4me3	19_36971578_36975112_H3K4me3	373	14	2
Tier 3	LD_LOCUS_116	ALL	H3K27ac	2_8300624_8305145_H3K27ac	8	4	2
Tier 3	LD_LOCUS_116	AST	ATAC	2_8301819_8302261_ATAC	8	4	2
Tier 3	LD_LOCUS_120	AS	H3K27ac	2_62330799_62336481_H3K27ac	12	2	0
Tier 3	LD_LOCUS_120	CD	H3K27ac	2_62330799_62336481_H3K27ac	12	2	0
Tier 3	LD_LOCUS_127	ALL	H3K4me3,ATAC	2_197639964_197641354_H3K4me3,2_198041803_198042660_ATAC	204	3	1
Tier 3	LD_LOCUS_127	CD	H3K4me3,ATAC	2_197639964_197641354_H3K4me3,2_198041803_198042660_ATAC	204	3	1
Tier 3	LD_LOCUS_135	IBD	H3K27ac,ATAC,H3K4me3	2_227804673_227819641_H3K27ac,2_227805505_227805928_ATAC,2_227805541_227808260_H3K4me3	12	4	3
Tier 3	LD_LOCUS_140	ALL	H3K27ac	2_241755430_241759969_H3K27ac	11	1	0
Tier 3	LD_LOCUS_146	CD	H3K27ac	20_59242287_59258996_H3K27ac	9	9	1
Tier 3	LD_LOCUS_15	CD	H3K27ac	1_154383498_154389901_H3K27ac	30	6	1
Tier 3	LD_LOCUS_150	RA	H3K4me3	21_35342309_35344606_H3K4me3	5	2	0
Tier 3	LD_LOCUS_152	AS	H3K27ac	21_44195629_44198005_H3K27ac	58	13	0
Tier 3	LD_LOCUS_152	CD	H3K27ac	21_44195629_44198005_H3K27ac	58	13	0
Tier 3	LD_LOCUS_152	IBD	H3K27ac	21_44195629_44198005_H3K27ac	58	13	0
Tier 3	LD_LOCUS_152	UC	H3K27ac	21_44195629_44198005_H3K27ac	58	13	0
Tier 3	LD_LOCUS_153	MS	H3K27ac	22_21758292_21777451_H3K27ac	52	9	0
Tier 3	LD_LOCUS_155	ALL	H3K27ac	22_41750615_41756553_H3K27ac	550	5	0
Tier 3	LD_LOCUS_172	IBD	H3K27ac	4_38098174_38140122_H3K27ac	10	9	1
Tier 3	LD_LOCUS_172	UC	H3K27ac	4_38098174_38140122_H3K27ac_peak	10	9	1
Tier 3	LD_LOCUS_18	PBC	H3K27ac,H3K4me3,ATAC	1_157689049_157705937_H3K27ac,1_157694890_157701619_H3K4me3,1_157700678_157701097_ATAC	15	9	1
Tier 3	LD_LOCUS_18	VIT	H3K27ac,H3K4me3,ATAC	1_157689049_157705937_H3K27ac,1_157694890_157701619_H3K4me3,1_157700678_157701097_ATAC	15	9	1
Tier 3	LD_LOCUS_183	ALL	H3K27ac	5_40483117_40489755_H3K27ac	215	12	1
Tier 3	LD_LOCUS_183	AS	H3K27ac	5_40483117_40489755_H3K27ac	215	12	1
Tier 3	LD_LOCUS_183	CD	H3K27ac	5_40434940_40443197_H3K27ac	215	12	1
Tier 3	LD_LOCUS_183	IBD	H3K27ac	5_40434940_40443197_H3K27ac	215	12	1
Tier 3	LD_LOCUS_183	T1D	H3K27ac	5_40605308_40606902_H3K27ac_peak_88947	215	12	1
Tier 3	LD_LOCUS_186	SLE	ATAC	5_100837947_100838363_ATAC	168	2	2
Tier 3	LD_LOCUS_187	RA	H3K27ac	5_103257941_103260947_H3K27ac	56	3	0
Tier 3	LD_LOCUS_194	IBD	H3K4me3	5_177370794_177373275_H3K4me3	10	2	1
Tier 3	LD_LOCUS_194	UC	ATAC,H3K4me3	5_177370535_177371090_ATAC,5_177370794_177373275_H3K4me3	10	2	1
Tier 3	LD_LOCUS_197	CD	H3K27ac	6_14731132_14735727_H3K27ac	47	4	1
Tier 3	LD_LOCUS_197	UC	H3K27ac	6_14731132_14735727_H3K27ac	47	4	1
Tier 3	LD_LOCUS_197	VIT	H3K27ac	6_14731132_14735727_H3K27ac	47	4	1
Tier 3	LD_LOCUS_2	IBD	H3K27ac,H3K4me3,ATAC	1_1747077_1747698_H3K27ac,1_1887008_1893871_H3K4me3,1_1889917_1891796_ATAC	80	2	1
Tier 3	LD_LOCUS_200	ALL	H3K27ac	6_90264695_90268560_H3K27ac	94	4	1
Tier 3	LD_LOCUS_200	AST	H3K27ac	6_90264695_90268560_H3K27ac	94	4	1
Tier 3	LD_LOCUS_200	CD	H3K27ac	6_90264695_90268560_H3K27ac	94	4	1
Tier 3	LD_LOCUS_200	CEL	H3K27ac	6_90264695_90268560_H3K27ac	94	4	1
Tier 3	LD_LOCUS_200	IBD	H3K27ac	6_90264695_90268560_H3K27ac	94	4	1
Tier 3	LD_LOCUS_200	VIT	H3K27ac	6_90264695_90268560_H3K27ac	94	4	1
Tier 3	LD_LOCUS_201	SLE	H3K27ac,ATAC	6_106148260_106151442_H3K27ac,6_106149424_106149768_ATAC	14	2	1
Tier 3	LD_LOCUS_204	CD	H3K27ac,H3K4me3	6_167009902_167020706_H3K27ac,6_167020278_167020721_H3K4me3	106	28	1
Tier 3	LD_LOCUS_204	IBD	H3K27ac,H3K4me3	6_167009902_167020706_H3K27ac,6_167020278_167020721_H3K4me3	106	28	1
Tier 3	LD_LOCUS_204	UC	H3K27ac	6_167009902_167020706_H3K27ac	106	28	1
Tier 3	LD_LOCUS_204	VIT	H3K27ac	6_166980946_167002774_H3K27ac	106	28	1
Tier 3	LD_LOCUS_21	ALL	H3K27ac	1_167421981_167521310_H3K27ac	23	23	1
Tier 3	LD_LOCUS_213	CD	H3K27ac	7_50224651_50229380_H3K27ac	18	1	0
Tier 3	LD_LOCUS_213	IBD	H3K27ac	7_50224651_50229380_H3K27ac	18	1	0
Tier 3	LD_LOCUS_228	MS	H3K4me3,H3K27ac	8_78664504_78671539_H3K4me3,8_78704474_78708497_H3K27ac	68	4	1
Tier 3	LD_LOCUS_231	ALL	H3K27ac	8_127791466_127821352_H3K27ac	3	3	0
Tier 3	LD_LOCUS_234	VIT	H3K27ac	8_133192958_133203933_H3K27ac	1	1	0
Tier 3	LD_LOCUS_34	CD	H3K27ac	10_73829730_73881241_H3K27ac	58	12	0
Tier 3	LD_LOCUS_34	IBD	H3K27ac	10_73829730_73881241_H3K27ac	58	12	0
Tier 3	LD_LOCUS_35	AS	H3K4me3,ATAC,H3K27ac	10_79240389_79246577_H3K4me3,10_79285331_79285726_ATAC,10_79303055_79332486_H3K27ac	27	19	4
Tier 3	LD_LOCUS_35	CD	ATAC,H3K27ac	10_79285331_79285726_ATAC,10_79303055_79332486_H3K27ac	27	19	4
Tier 3	LD_LOCUS_35	CEL	H3K27ac,H3K4me3,ATAC	10_79280041_79302669_H3K27ac,10_79285366_79287333_H3K4me3,10_79285937_79286807_ATAC	27	19	4
Tier 3	LD_LOCUS_35	IBD	H3K4me3,ATAC,H3K27ac	10_79240389_79246577_H3K4me3,10_79285331_79285726_ATAC,10_79303055_79332486_H3K27ac	27	19	4
Tier 3	LD_LOCUS_35	MS	H3K4me3,H3K27ac,ATAC	10_79240389_79246577_H3K4me3,10_79280041_79302669_H3K27ac,10_79285937_79286807_ATAC	27	19	4
Tier 3	LD_LOCUS_41	SLE	H3K27ac,ATAC	11_599606_617445_H3K27ac,11_613413_613837_ATAC	38	20	2
Tier 3	LD_LOCUS_42	IBD	H3K27ac,ATAC	11_1837972_1893941_H3K27ac,11_1850645_1851198_ATAC	12	12	3
Tier 3	LD_LOCUS_42	UC	H3K27ac,ATAC	11_1837972_1893941_H3K27ac,11_1850645_1851198_ATAC	12	12	3
Tier 3	LD_LOCUS_45	RA	H3K4me3	11_61826692_61830449_H3K4me3	57	4	1
Tier 3	LD_LOCUS_45	VIT	H3K4me3,H3K27ac	11_61826692_61830449_H3K4me3,11_61828202_61829849_H3K27ac	57	4	1
Tier 3	LD_LOCUS_50	ALL	H3K27ac	11_76586431_76600121_H3K27ac_peak_20977	22	7	1
Tier 3	LD_LOCUS_50	AST	H3K27ac	11_76586431_76600121_H3K27ac	22	7	1
Tier 3	LD_LOCUS_50	CD	H3K27ac	11_76586431_76600121_H3K27ac	22	7	1
Tier 3	LD_LOCUS_50	IBD	H3K27ac	11_76586431_76600121_H3K27ac	22	7	1
Tier 3	LD_LOCUS_50	T1D	H3K27ac	11_76586431_76600121_H3K27ac	22	7	1
Tier 3	LD_LOCUS_50	UC	H3K27ac	11_76586431_76600121_H3K27ac	22	7	1
Tier 3	LD_LOCUS_53	UC	H3K27ac	11_96292189_96295975_H3K27ac	16	6	0
Tier 3	LD_LOCUS_55	ALL	H3K4me3	11_118869586_118871234_H3K4me3	125	10	3
Tier 3	LD_LOCUS_55	CEL	H3K27ac,H3K4me3,ATAC	11_118866698_118871517_H3K27ac,11_118869586_118871234_H3K4me3,11_118869935_118870610_ATAC	125	10	3
Tier 3	LD_LOCUS_55	PBC	H3K27ac,H3K4me3,ATAC	11_118866698_118871517_H3K27ac,11_118869586_118871234_H3K4me3,11_118869935_118870610_ATAC	125	10	3
Tier 3	LD_LOCUS_55	RA	H3K27ac,H3K4me3,ATAC	11_118866698_118871517_H3K27ac,11_118869586_118871234_H3K4me3,11_118869935_118870610_ATAC	125	10	3
Tier 3	LD_LOCUS_63	MS	H3K27ac	12_57779075_57790658_H3K27ac	52	15	1
Tier 3	LD_LOCUS_65	MS	H3K27ac	12_111542691_111551696_H3K27ac	531	6	1
Tier 3	LD_LOCUS_69	CD	H3K27ac	13_42269646_42287486_H3K27ac	185	9	1
Tier 3	LD_LOCUS_73	ALL	H3K27ac	14_68289468_68297059_H3K27ac	15	1	0
Tier 3	LD_LOCUS_73	PBC	H3K27ac	14_68289468_68297059_H3K27ac	15	1	0
Tier 3	LD_LOCUS_74	CEL	H3K27ac,ATAC	14_68806716_68824741_H3K27ac,14_68820437_68820799_ATAC	58	21	4
Tier 3	LD_LOCUS_75	CD	H3K27ac	14_77553155_77557578_H3K27ac	21	12	0
Tier 3	LD_LOCUS_76	T1D	H3K27ac	14_98014568_98020160_H3K27ac	90	13	0
Tier 3	LD_LOCUS_79	CD	H3K27ac	15_38609136_38613159_H3K27ac	35	4	0
Tier 3	LD_LOCUS_79	T1D	H3K27ac	15_38609136_38613159_H3K27ac	35	4	0
Tier 3	LD_LOCUS_96	ALL	H3K27ac,H3K4me3	17_39751832_39807281_H3K27ac,17_39924388_39928854_H3K4me3	188	37	3
Tier 3	LD_LOCUS_96	AST	H3K4me3	17_39924388_39928854_H3K4me3	188	37	3
Tier 3	LD_LOCUS_96	CD	H3K27ac	17_39912458_39929022_H3K27ac	188	37	3
Tier 3	LD_LOCUS_96	IBD	H3K27ac	17_39912458_39929022_H3K27ac	188	37	3
Tier 3	LD_LOCUS_96	PBC	H3K27ac,H3K4me3	17_39751832_39807281_H3K27ac,17_39924388_39928854_H3K4me3	188	37	3
Tier 3	LD_LOCUS_96	RA	H3K27ac	17_39912458_39929022_H3K27ac	188	37	3
Tier 3	LD_LOCUS_96	SLE	H3K27ac,H3K4me3	17_39751832_39807281_H3K27ac,17_39924388_39928854_H3K4me3	188	37	3
Tier 3	LD_LOCUS_96	T1D	H3K4me3	17_39924388_39928854_H3K4me3	188	37	3
Tier 3	LD_LOCUS_96	UC	H3K27ac	17_39912458_39929022_H3K27ac	188	37	3
1 - Genes proximal to the QTL peaks that were differentially expressed upon Treg activation
2 - CAGE data from FANTOM5 (Andersson et al. 2014)
*Further statistical fine-mapping available
Column legend:
LD locus SNPs: Number of genetic variants in the LD locus (R2 ≥ 0.8 with GWAS lead)
SNPs in chromatin QTL: Number of LD locus SNPs mapping within the colocalizing chromatin QTL
SNPs in ATAC Peak: Number of SNPs overlapping chromatin QTL and in ATAC-seq peaks
