# Supplementary material for: Immune disease variants modulate gene expression in regulatory CD4+ T cells
Source: Cell Genom. 2022 Apr 6;2(4):100117. doi: 10.1016/j.xgen.2022.100117 (PMC9010307; doi:10.1016/j.xgen.2022.100117)
Supplement: Table S5. Candidate gene nomination in chromQTLs: Differential gene expression analysis and FANTOM5 CAGE date integration, related to STAR Methods — Column legend: GWAS lead SNPs: colocalizing lead GWAS SNP (build GRCh37 nomenclature) GWAS lead SNP bp (GRCh38): colocalizing lead GWAS SNP build GRCh38 nomenclature DEG: differentially expressed genes in stimulated Tregs ASE: differentially expressed genes in stimulated Tregs that display allele specific expression with regards to the GWAS variant (binomial test FDR < 0.05) Enhancer-TSS: Transcription start sites linked to colocalizing chromatin QTL using CAGE data from FANTOM5 [file mmc6.xlsx]

## Sheet: Sheet3
Supplementary Table 5. Candidate gene nomination in chromQTLs. Related to STAR Methods: Differential gene expression analysis and FANTOM5 CAGE date integration
Tier	LD locus	Disease colocalization	QTLs	Features	GWAS lead SNP (GRCh37)	GWAS lead SNP bp (GRCh38)	DEG	ASE	Enhancer-TSS2
Tier 1	LD_LOCUS_100	PBC	H3K27ac,ATAC,H3K4me3,ATAC,H3K27ac,RNA,RNA	17_45567543_45568900_H3K27ac,17_45619982_45620808_ATAC,17_46222595_46226842_H3K4me3,17_46224845_46225523_ATAC,17_46291105_46291823_H3K27ac,ENSG00000204650_LINC02210,ENSG00000214401_KANSL1-AS1	17_43782492_A_G,17_44081064_A_G,17_44013938_A_G	17_45705126_A_G,17_46003698_A_G,17_45936572_A_G	ENSG00000267246_RP11-798G7.7,ENSG00000214401_KANSL1-AS1	NA	ARHGAP27,FMNL1,PLEKHM1,ACBD4,KIAA1267,STH
Tier 1	LD_LOCUS_111	CD	H3K27ac,RNA	19_46345737_46359367_H3K27ac,ENSG00000011485_PPP5C	19_46887199_A_G	19_46383942_A_G	ENSG00000011485_PPP5C,ENSG00000230510_PPP5D1	PPP5C	CCDC8,DACT3,HIF3A,IRF2BP1,MYPOP,PRKD2,PPP5C,CALM3,LOC100506012,PNMAL1,PNMAL2
Tier 1	LD_LOCUS_112	IBD	H3K4me3,H3K27ac,RNA	19_46621463_46625346_H3K4me3,19_46634509_46639942_H3K27ac,ENSG00000160013_PTGIR	19_47123783_A_G	19_46620526_A_G	ENSG00000230510_PPP5D1,ENSG00000197380_DACT3,ENSG00000105281_SLC1A5	NA	CALM3,DACT3,LOC100506012,PNMAL1,PNMAL2,PTGIR,PRKD2,ZC3H4,STRN4,SLC1A5
Tier 1	LD_LOCUS_112	UC	H3K4me3,H3K27ac,RNA	19_46621463_46625346_H3K4me3,19_46634509_46639942_H3K27ac,ENSG00000160013_PTGIR	19_47126352_G_C	19_46623095_G_C	ENSG00000230510_PPP5D1,ENSG00000197380_DACT3,ENSG00000105281_SLC1A5	NA	CALM3,DACT3,LOC100506012,PNMAL1,PNMAL2,PTGIR,PRKD2,ZC3H4,STRN4,SLC1A5
Tier 1	LD_LOCUS_117	CD	H3K27ac,H3K4me3,RNA	2_24899368_24923784_H3K27ac,2_24925829_24927332_H3K4me3,ENSG00000138031_ADCY3	2_25161236_A_G	2_24938367_A_G	ENSG00000224165_DNAJC27-AS1	NA	DNAJC27,EFR3B,DNMT3A
Tier 1	LD_LOCUS_130	MS	H3K27ac,RNA	2_203779364_203783970_H3K27ac,ENSG00000178562_CD28	2_204611195_A_G	2_203746472_A_G	ENSG00000163599_CTLA4	NA	ICOS,CTLA4,CD28,CYP20A1
Tier 1	LD_LOCUS_135	UC	H3K27ac,ATAC,H3K4me3,RNA	2_227804673_227819641_H3K27ac,2_227805505_227805928_ATAC,2_227805541_227808260_H3K4me3,ENSG00000115009_CCL20	2_228670575_A_G	2_227805859_A_G	ENSG00000115009_CCL20	NA	SLC19A3,CCL20,AGFG1,WDR69
Tier 1	LD_LOCUS_139	VIT	H3K27ac,RNA	2_241296304_241338440_H3K27ac,ENSG00000168385_SEPTIN2	2_242425392_C_T	2_241485977_C_T	NA	NA	MTERFD2,FARP2,AGXT
Tier 1	LD_LOCUS_156	UC	H3K27ac,RNA	22_49975365_49977811_H3K27ac,ENSG00000198355_PIM3	22_50439430_A_G	22_50001001_A_G	ENSG00000198355_PIM3	NA	BRD1,ZBED4,TUBGCP6,CRELD2,HDAC10,MLC1,TRABD,SELO,MOV10L1,PIM3,PANX2,MAPK11,MAPK12,IL17REL,C22orf41
Tier 1	LD_LOCUS_16	UC	ATAC,RNA	1_155194214_155194994_ATAC,ENSG00000169231_THBS3	1_155162067_T_C	1_155192276_T_C	ENSG00000163357_DCST1,ENSG00000169242_EFNA1,ENSG00000169241_SLC50A1,ENSG00000163462_TRIM46,ENSG00000185499_MUC1,ENSG00000231064_MIR92B,ENSG00000169231_THBS3,ENSG00000116521_SCAMP3,ENSG00000143630_HCN3	NA	PKLR,EFNA4,EFNA1,DCST1
Tier 1	LD_LOCUS_16	IBD	ATAC,RNA	1_155194214_155194994_ATAC,ENSG00000169231_THBS3	1_155164480_C_A	1_155194689_C_A	ENSG00000163357_DCST1,ENSG00000169242_EFNA1,ENSG00000169241_SLC50A1,ENSG00000163462_TRIM46,ENSG00000185499_MUC1,ENSG00000231064_MIR92B,ENSG00000169231_THBS3,ENSG00000116521_SCAMP3,ENSG00000143630_HCN3	NA	PKLR,EFNA4,EFNA1,DCST1
Tier 1	LD_LOCUS_170	PBC	H3K27ac,RNA	4_972112_973582_H3K27ac,ENSG00000145214_DGKQ	4_980464_A_G	4_986676_A_G	ENSG00000127419_TMEM175,ENSG00000145217_SLC26A1,ENSG00000127415_IDUA,ENSG00000178222_RNF212	NA	TMEM175,DGKQ,KIAA1530,PIGG,GAK,ZNF721,IDUA,MAEA,MFSD7,PCGF3,PDE6B,CPLX1,FGFRL1,SLC26A1,CRIPAK
Tier 1	LD_LOCUS_173	ALL	H3K27ac,RNA	4_38803148_38806762_H3K27ac,ENSG00000174125_TLR1	4_38798648_C_A	4_38797027_C_A	ENSG00000231160_KLF3-AS1,ENSG00000174123_TLR10,ENSG00000174125_TLR1,ENSG00000174130_TLR6,ENSG00000197712_FAM114A1	NA	KLF3,KLHL5,TLR1,TLR6,TLR10,FAM114A1
Tier 1	LD_LOCUS_175	RA	H3K27ac,RNA	4_80003763_80031554_H3K27ac,ENSG00000163297_ANTXR2	4_80942772_C_T	4_80021618_C_T	NA	NA	ANTXR2,PRDM8
Tier 1	LD_LOCUS_179	PBC	H3K27ac,ATAC,RNA	4_102627189_102634871_H3K27ac,4_102630548_102631075_ATAC,ENSG00000109323_MANBA	4_103551603_G_A	4_102630446_G_A	ENSG00000109320_NFKB1,ENSG00000109323_MANBA	NFKB1	MANBA,NFKB1,SLC39A8,UBE2D3,NHEDC1
Tier 1	LD_LOCUS_200	MS	H3K27ac,RNA	6_90264695_90268560_H3K27ac,ENSG00000112182_BACH2	6_90987872_T_C	6_90278153_T_C	NA	NA	BACH2,MDN1
Tier 1	LD_LOCUS_203	T1D	ATAC,RNA	6_126339440_126340346_ATAC,ENSG00000203760_CENPW	6_126869029_T_A,6_126674354_A_G	16_126547883_T_A,16_126353208_A_G	ENSG00000203760_CENPW	NA	NA
Tier 1	LD_LOCUS_208	UC	H3K27ac,ATAC,H3K4me3,RNA	7_26091345_26104021_H3K27ac,7_26097170_26097763_ATAC,7_26101737_26102128_H3K4me3,ENSG00000050344_NFE2L3	7_26158136_C_A	7_26118516_C_A	ENSG00000050344_NFE2L3,ENSG00000122566_HNRNPA2B1	NFE2L3	HNRNPA2B1,SNX10,CBX3
Tier 1	LD_LOCUS_209	T1D	H3K27ac,RNA	7_26863006_26865722_H3K27ac,ENSG00000005020_SKAP2	7_26742154_C_T	7_26702535_C_T	NA	NA	SNX10,SKAP2
Tier 1	LD_LOCUS_210	ALL	H3K27ac,RNA	7_28120760_28131482_H3K27ac,ENSG00000153814_JAZF1	7_28156606_C_G	7_28116987_C_G	ENSG00000153814_JAZF1	NA	CREB5,HIBADH
Tier 1	LD_LOCUS_210	MS	H3K27ac,RNA	7_28132050_28144664_H3K27ac,ENSG00000153814_JAZF1	7_28172739_T_G	7_28133120_T_G	ENSG00000153814_JAZF1	NA	CREB5,HIBADH
Tier 1	LD_LOCUS_239	ALL	H3K4me3,RNA	9_120918104_120930654_H3K4me3,ENSG00000119403_PHF19	9_123650534_G_T	9_120888256_G_T	ENSG00000119403_PHF19,ENSG00000056558_TRAF1,ENSG00000106804_C5	TRAF1	FBXW2,MEGF9,TRAF1,CNTRL
Tier 1	LD_LOCUS_32	IBD	H3K27ac,RNA	10_30432917_30439043_H3K27a,ENSG00000107968_MAP3K8	10_30690376_G_T	10_30401447_G_T	ENSG00000107951_MTPAP,ENSG00000107968_MAP3K8	NA	MAP3K8,ZNF438
Tier 1	LD_LOCUS_32	UC	H3K27ac,RNA	10_30432917_30439043_H3K27ac,ENSG00000107968_MAP3K8	10_30778184_T_C	10_30489255_T_C	ENSG00000107951_MTPAP,ENSG00000107968_MAP3K8	NA	MAP3K8,ZNF438
Tier 1	LD_LOCUS_4	CEL	H3K27ac,RNA	1_7921757_7945632_H3K27ac,ENSG00000049249_TNFRSF9	1_7989022_C_T	1_7928962_C_T	ENSG00000236266_RP3-467L1.4,ENSG00000049247_UTS2,ENSG00000049249_TNFRSF9,ENSG00000116288_PARK7,ENSG00000116285_ERRFI1	PARK7	PER3,TNFRSF9,SLC45A1,ERRFI1,VAMP3
Tier 1	LD_LOCUS_4	IBD	H3K27ac,RNA	1_7921757_7945632_H3K27ac,ENSG00000049249_TNFRSF9	1_8168261_A_T	1_8108201_A_T	ENSG00000236266_RP3-467L1.4,ENSG00000049247_UTS2,ENSG00000049249_TNFRSF9,ENSG00000116288_PARK7,ENSG00000116285_ERRFI1	PARK7	PER3,TNFRSF9,SLC45A1,ERRFI1,VAMP3
Tier 1	LD_LOCUS_4	UC	H3K27ac,RNA	1_7921757_7945632_H3K27ac,ENSG00000049249_TNFRSF9	1_8180210_G_A	1_8120150_G_A	ENSG00000236266_RP3-467L1.4,ENSG00000049247_UTS2,ENSG00000049249_TNFRSF9,ENSG00000116288_PARK7,ENSG00000116285_ERRFI1	PARK7	PER3,TNFRSF9,SLC45A1,ERRFI1,VAMP3
Tier 1	LD_LOCUS_40	PBC	H3K27ac,RNA	11_324570_330507_H3K27ac,ENSG00000185885_IFITM1	11_327334_C_T	11_327334_C_T	ENSG00000177947_ODF3,ENSG00000185627_PSMD13,ENSG00000174885_NLRP6,ENSG00000255026_RP11-326C3.2,ENSG00000142102_PGGHG,ENSG00000254910_RP11-326C3.7,ENSG00000185885_IFITM1,ENSG00000251661_RP11-326C3.11,ENSG00000185187_SIGIRR,ENSG00000185101_ANO9	PSMD13,RP11-326C3.2, PGGHG, ANO9	IFITM1,DEAF1,ATHL1,TMEM80,TALDO1,SIGIRR,IRF7,IFITM2,LRRC56,SIRT3,ANO9,CEND1,B4GALNT4
Tier 1	LD_LOCUS_47	CD	H3K27ac,RNA	11_65875740_65896643_H3K27ac,ENSG00000175376_EIF1AD	11_65640562_A_G	11_65873091_A_G	ENSG00000255557_RP11-770G2.2,ENSG00000172638_EFEMP2,ENSG00000172543_CTSW,ENSG00000175592_FOSL1,ENSG00000175334_BANF1	NA	CATSPER1,TSGA10IP,KAT5,RELA,MAP3K11,EHBP1L1,DKFZp761E198,CDC42EP2,BRMS1,YIF1A,SSSCA1,SCYL1,RIN1,RAB1B,FIBP,DRAP1,CFL1,CCDC85B,C11orf68,FOSL1,MUS81,PCNXL3,SF3B2,BANF1,SART1,KLC2,RNASEH2C
Tier 1	LD_LOCUS_48	MS	H3K27ac,RNA	11_71446806_71463563_H3K27ac,ENSG00000172890_NADSYN1	11_71168073_G_A	11_71168073_G_A	ENSG00000172890_NADSYN1	NA	KRTAP5-9
Tier 1	LD_LOCUS_5	VIT	H3K27ac,ATAC,RNA	1_8361298_8433466_H3K27ac,1_8423355_8424803_ATAC,ENSG00000142599_RERE	1_8476428_G_A	1_8416368_G_A	ENSG00000232912_RP5-1115A15.1	NA	RERE,TNFRSF9,SLC45A1
Tier 1	LD_LOCUS_5	ALL	H3K27ac,ATAC,RNA	1_8361298_8433466_H3K27ac,1_8423355_8424803_ATAC,ENSG00000142599_RERE	1_8497307_A_T	1_8437247_A_T	ENSG00000232912_RP5-1115A15.1	NA	RERE,TNFRSF9,SLC45A1
Tier 1	LD_LOCUS_61	ALL	H3K27ac,H3K4me3,ATAC,RNA	12_55989136_56011728_H3K27ac,12_55996308_55998877_H3K4me3,12_56041233_56042198_ATAC,ENSG00000139531_SUOX	12_56396768_G_C	12_56002984_G_C	ENSG00000065357_DGKA,ENSG00000185664_PMEL,ENSG00000139531_SUOX,ENSG00000123411_IKZF4,ENSG00000273890_RP11-603J24.21,ENSG00000065361_ERBB3,ENSG00000170515_PA2G4,ENSG00000139641_ESYT1,ENSG00000258317_RP11-603J24.5	NA	IL23A,MMP19,ZC3H10,OR10P1,OR6C2,OR6C4,OR6C65,OR6C76,DGKA,PAN2,CDK2,PMEL,APOF,ERBB3,METTL7B,SLC39A5
Tier 1	LD_LOCUS_61	VIT	H3K27ac,H3K4me3,ATAC,RNA	12_55989136_56011728_H3K27ac,12_55996308_55998877_H3K4me3,12_56041233_56042198_ATAC,ENSG00000139531_SUOX	12_56396768_G_C	12_56002984_G_C	ENSG00000065357_DGKA,ENSG00000185664_PMEL,ENSG00000139531_SUOX,ENSG00000123411_IKZF4,ENSG00000273890_RP11-603J24.21,ENSG00000065361_ERBB3,ENSG00000170515_PA2G4,ENSG00000139641_ESYT1,ENSG00000258317_RP11-603J24.5	NA	IL23A,MMP19,ZC3H10,OR10P1,OR6C2,OR6C4,OR6C65,OR6C76,DGKA,PAN2,CDK2,PMEL,APOF,ERBB3,METTL7B,SLC39A5
Tier 1	LD_LOCUS_61	T1D	H3K27ac,H3K4me3,ATAC,RNA	12_55989136_56011728_H3K27ac_peak_25376,12_55996308_55998877_H3K4me3_peak_9931,12_56041233_56042198_ATAC_peak_25048,ENSG00000139531_SUOX	12_56435504_G_C	12_56041720_G_C	ENSG00000065357_DGKA,ENSG00000185664_PMEL,ENSG00000139531_SUOX,ENSG00000123411_IKZF4,ENSG00000273890_RP11-603J24.21,ENSG00000065361_ERBB3,ENSG00000170515_PA2G4,ENSG00000139641_ESYT1,ENSG00000258317_RP11-603J24.5	NA	IL23A,MMP19,ZC3H10,OR10P1,OR6C2,OR6C4,OR6C65,OR6C76,DGKA,PAN2,CDK2,PMEL,APOF,ERBB3,METTL7B,SLC39A5
Tier 1	LD_LOCUS_78	VIT	H3K27ac,RNA	15_28126519_28139876_H3K27ac,ENSG00000128731_HERC2	15_28535266_C_A	15_28290120_C_A	NA	NA	OCA2
Tier 1	LD_LOCUS_88	UC	H3K27ac,H3K4me3,ATAC,H3K27ac,RNA,RNA	16_28360099_28360803_H3K27ac,16_28364933_28365204_H3K4me3,16_28750027_28750303_ATAC,16_28754536_28755253_H3K27ac,ENSG00000176476_SGF29,ENSG00000178952_TUFM	16_28555706_T_A,16_28347707_T_C,16_28850371_T_G	16_28544385_T_A,16_28336386_T_C,16_28839050_T_G	ENSG00000184730_APOBR,ENSG00000188322_SBK1,ENSG00000205609_EIF3CL,ENSG00000196502_SULT1A1,ENSG00000184110_EIF3C,ENSG00000251417_RP11-1348G14.4,ENSG00000178952_TUFM,ENSG00000178188_SH2B1	SH2B1, TUFM	NA,IL27,SBK1,CCDC101,LAT,NFATC2IP,SH2B1
Tier 1	LD_LOCUS_88	IBD	H3K4me3,ATAC,H3K27ac,RNA,RNA	16_28364933_28365204_H3K4me3,16_28750027_28750303_ATAC,16_28754536_28755253_H3K27ac,ENSG00000176476_SGF29,ENSG00000178188_SH2B1	16_28555706_T_A,16_28494350_A_G,16_28850371_T_G	16_28544385_T_A,16_28483029_T_C,16_28839050_T_G	ENSG00000184730_APOBR,ENSG00000188322_SBK1,ENSG00000205609_EIF3CL,ENSG00000196502_SULT1A1,ENSG00000184110_EIF3C,ENSG00000251417_RP11-1348G14.4,ENSG00000178952_TUFM,ENSG00000178188_SH2B1	SH2B1, TUFM	NA,IL27,SBK1,CCDC101,LAT,NFATC2IP,SH2B1
Tier 1	LD_LOCUS_88	CD	H3K4me3,ATAC,H3K27ac,RNA,RNA	16_28364933_28365204_H3K4me3,16_28750027_28750303_ATAC,16_28754536_28755253_H3K27ac,ENSG00000176476_SGF29,ENSG00000178952_TUFM	16_28871853_C_T,16_28494421_A_G	16_28860532_C_T,16_28483100_A_G	ENSG00000184730_APOBR,ENSG00000188322_SBK1,ENSG00000205609_EIF3CL,ENSG00000196502_SULT1A1,ENSG00000184110_EIF3C,ENSG00000251417_RP11-1348G14.4,ENSG00000178952_TUFM,ENSG00000178188_SH2B1	SH2B1, TUFM	NA,IL27,SBK1,CCDC101,LAT,NFATC2IP,SH2B1
Tier 1	LD_LOCUS_88	T1D	ATAC,H3K27ac,RNA,RNA	16_28750027_28750303_ATAC,16_28752988_28753691_H3K27ac,ENSG00000176476_SGF29,ENSG00000178952_TUFM	16_28566158_G_T,16_28499291_A_G,16_28824685_T_C	16_28554837_G_T,16_28487970_A_G,16_28813364_T_C	ENSG00000196502_SULT1A1,ENSG00000184110_EIF3C,ENSG00000251417_RP11-1348G14.4,ENSG00000178952_TUFM,ENSG00000178188_SH2B1	SH2B1, TUFM	IL27,SBK1,CCDC101,LAT,NFATC2IP,SH2B1
Tier 1	LD_LOCUS_91	IBD	H3K27ac,ATAC,RNA	16_50262778_50371480_H3K27ac,16_50338394_50339400_ATAC,ENSG00000166164_BRD7	16_50383077_C_T	16_50349166_C_T	NA	NA	BRD7,NKD1,ADCY7,CYLD,PAPD5,TMEM188,SNX20,NOD2
Tier 1	LD_LOCUS_91	UC	H3K27ac,RNA	16_50262778_50371480_H3K27ac,ENSG00000083799_CYLD	16_50385734_GGT_G	16_50351823_GGT_G	NA	NA	BRD7,NKD1,ADCY7,CYLD,PAPD5,TMEM188,SNX20,NOD2
Tier 1	LD_LOCUS_94	SLE	H3K4me3,RNA	17_7350376_7354557_H3K4me3,ENSG00000213859_KCTD11	17_7234112_C_G	17_7330793_C_G	ENSG00000132507_EIF5A,ENSG00000072818_ACAP1,ENSG00000174292_TNK1,ENSG00000187838_TMEM256-PLSCR3,ENSG00000205544_TMEM256,ENSG00000161958_FGF11,ENSG00000170175_CHRNB1,ENSG00000174282_ZBTB4,ENSG00000181222_POLR2A	EIF5A	WRAP53,NLGN2,NEURL4,EFNB3,DLG4,AMAC1L3,DNAH2,EIF5A,POLR2A,ACAP1,SHBG,EIF4A1,TNFSF12,SAT2,RNASEK,KDM6B,GABARAP,CLEC10A,CD68,SOX15,ZBTB4,TNK1,KCTD11,C17orf49,CHD3,GPS2
Tier 1	LD_LOCUS_98	ALL	H3K27ac,RNA	17_42219755_42299818_H3K27ac,ENSG00000126561_STAT5A	17_40414862_A_G	17_42262844_A_G	ENSG00000108771_DHX58,ENSG00000089558_KCNH4,ENSG00000236194_AC003104.1,ENSG00000278829_RP11-358B23.7,ENSG00000126561_STAT5A,ENSG00000168610_STAT3	STAT5A	STAT5B,EZH1,STAT3,STAT5A,RAB5C,KLHL11,FAM134C,DHX58,DNAJC7,NKIRAS2,CNP,RAMP2,AOC3,GHDCGLU,PLEKHH3,PTRF,HSPB9,KLHL10,TTC25
Tier 3	LD_LOCUS_109	CD	H3K4me3	19_36971578_36975112_H3K4me3	19_37491868_A_G	19_37000966_A_G	NA	NA	HKR1,ZFP82,ZNF345,ZNF382,ZNF383,ZNF420,ZNF461,ZNF527,ZNF529,ZNF566,ZNF568,ZNF585B,ZNF790,ZNF829,ZNF260,ZNF540,ZFP14
Tier 3	LD_LOCUS_116	AST	ATAC	2_8301819_8302261_ATAC	2_8438693_C_T	2_8298563_C_T	NA	NA	ID2,KIDINS220
Tier 3	LD_LOCUS_116	ALL	H3K27ac	2_8300624_8305145_H3K27ac	2_8442248_G_A	2_8302118_G_A	NA	NA	ID2,KIDINS220
Tier 3	LD_LOCUS_120	AS	H3K27ac	2_62330799_62336481_H3K27ac	2_62568445_C_G	2_62341310_C_G	NA	NA	B3GNT2
Tier 3	LD_LOCUS_120	CD	H3K27ac	2_62330799_62336481_H3K27ac	2_62570573_A_T	2_62343438_A_T	NA	NA	B3GNT2
Tier 3	LD_LOCUS_127	ALL	H3K4me3,ATAC	2_197639964_197641354_H3K4me3,2_198041803_198042660_ATAC	2_198557822_T_G,2_198954774_C_T	2_197693098_T_G,2_198090050_C_T	ENSG00000144381_HSPD1,ENSG00000115541_HSPE1	NA	COQ10B,PLCL1
Tier 3	LD_LOCUS_127	CD	H3K4me3,ATAC	2_197639964_197641354_H3K4me3,2_198041803_198042660_ATAC	2_198654324_G_C,2_198900288_T_C	2_197789600_G_C,2_198035564_T_C	ENSG00000144381_HSPD1,ENSG00000115541_HSPE1	NA	COQ10B,PLCL1
Tier 3	LD_LOCUS_135	IBD	H3K27ac,ATAC,H3K4me3	2_227804673_227819641_H3K27ac,2_227805505_227805928_ATAC,2_227805541_227808260_H3K4me3	2_228672579_G_A	2_227807863_G_A	ENSG00000115009_CCL20	NA	SLC19A3,CCL20,AGFG1,WDR69
Tier 3	LD_LOCUS_140	ALL	H3K27ac	2_241755430_241759969_H3K27ac	2_242699504_A_G	2_241760089_A_G	ENSG00000180902_D2HGDH,ENSG00000188389_PDCD1,ENSG00000216921_AC131097.4,ENSG00000233806_LINC01237	NA	ATG4B,D2HGDH,PDCD1,THAP4,GAL3ST2,NEU4,ING5
Tier 3	LD_LOCUS_146	CD	H3K27ac	20_59242287_59258996_H3K27ac	20_57828583_A_C	20_59253528_A_C	ENSG00000124203_ZNF831	ZNF831	STX16,ZNF831,PHACTR3,TUBB1,EDN3
Tier 3	LD_LOCUS_15	CD	H3K27ac	1_154383498_154389901_H3K27ac	1_154392674_T_TA	1_154420198_T_TA	ENSG00000143515_ATP8B2	NA	ATP8B2,IL6R,UBAP2L,CHRNB2,RPS27,GATAD2B,DENND4B,CRTC2,ADAR,C1orf43,SHE
Tier 3	LD_LOCUS_150	RA	H3K4me3	21_35342309_35344606_H3K4me3	21_36738242_A_G	21_35365944_A_G	NA	NA	RUNX1
Tier 3	LD_LOCUS_152	CD	H3K27ac	21_44195629_44198005_H3K27ac	21_45613825_C_T	21_44193942_C_T	ENSG00000160224_AIRE	NA	ICOSLG,PDXK,TRAPPC10,TRPM2,C21orf2,PWP2,AIRE,KRTAP12-4,KRTAP12-2,KRTAP12-1,KRTAP10-8,KRTAP10-6,KRTAP10-12,KRTAP10-11,DNMT3L,AGPAT3,CSTB
Tier 3	LD_LOCUS_152	IBD	H3K27ac	21_44195629_44198005_H3K27ac	21_45613825_C_T	21_44193942_C_T	ENSG00000160224_AIRE	NA	ICOSLG,PDXK,TRAPPC10,TRPM2,C21orf2,PWP2,AIRE,KRTAP12-4,KRTAP12-2,KRTAP12-1,KRTAP10-8,KRTAP10-6,KRTAP10-12,KRTAP10-11,DNMT3L,AGPAT3,CSTB
Tier 3	LD_LOCUS_152	UC	H3K27ac	21_44195629_44198005_H3K27ac	21_45613825_C_T	21_44193942_C_T	ENSG00000160224_AIRE	NA	ICOSLG,PDXK,TRAPPC10,TRPM2,C21orf2,PWP2,AIRE,KRTAP12-4,KRTAP12-2,KRTAP12-1,KRTAP10-8,KRTAP10-6,KRTAP10-12,KRTAP10-11,DNMT3L,AGPAT3,CSTB
Tier 3	LD_LOCUS_152	AS	H3K27ac	21_44195629_44198005_H3K27ac	21_45615741_A_G	21_44195858_A_G	ENSG00000160224_AIRE	NA	ICOSLG,PDXK,TRAPPC10,TRPM2,C21orf2,PWP2,AIRE,KRTAP12-4,KRTAP12-2,KRTAP12-1,KRTAP10-8,KRTAP10-6,KRTAP10-12,KRTAP10-11,DNMT3L,AGPAT3,CSTB
Tier 3	LD_LOCUS_153	MS	H3K27ac	22_21758292_21777451_H3K27ac	22_22131125_G_T	22_21776836_G_T	ENSG00000128228_SDF2L1,ENSG00000100027_YPEL1	NA	YPEL1,HIC2,MAPK1,PPM1F
Tier 3	LD_LOCUS_154	CD	H3K27ac	22_30195336_30199868_H3K27ac	22_30526632_G_T	22_30130643_G_T	ENSG00000128342_LIF,ENSG00000268812_RP1-102K2.8,ENSG00000239282_GATSL3	NA	LIF,DUSP18,SF3A1,OSM,MTMR3,CCDC157,SLC35E4,TBC1D10A,GAL3ST1,MTFP1,RNF215,SEC14L2
Tier 3	LD_LOCUS_155	ALL	H3K27ac	22_41750615_41756553_H3K27ac	22_41952075_A_T	22_41556071_A_T	ENSG00000100418_DESI1,ENSG00000196419_XRCC6,ENSG00000100138_SNU13,ENSG00000167077_MEI1	SNU13	TOB2,WBP2NL,CHADL,MEI1,SEPT3,C22orf46,CENPM,CYP2D6
Tier 3	LD_LOCUS_165	CD	H3K27ac	3_101482375_101490345_H3K27ac	3_100987978_A_G	3_101269134_A_G	ENSG00000138468_SENP7,ENSG00000174173_TRMT10C	SENP7	NA
Tier 3	LD_LOCUS_165	ALL	H3K27ac	3_101482375_101490345_H3K27ac	3_101075156_AAG_A	3_101356312_AAG_A	ENSG00000138468_SENP7,ENSG00000174173_TRMT10C	SENP7	NA
Tier 3	LD_LOCUS_18	VIT	H3K27ac,H3K4me3,ATAC	1_157689049_157705937_H3K27ac,1_157694890_157701619_H3K4me3,1_157700678_157701097_ATAC	1_157668390_T_C	1_157698600_T_C	ENSG00000132704_FCRL2,ENSG00000163534_FCRL1	FCRL1	FCRL5
Tier 3	LD_LOCUS_18	PBC	H3K27ac,H3K4me3,ATAC	1_157689049_157705937_H3K27ac,1_157694890_157701619_H3K4me3,1_157700678_157701097_ATAC	1_157669278_C_T	1_157699488_C_T	ENSG00000132704_FCRL2,ENSG00000163534_FCRL1	FCRL1	FCRL5
Tier 3	LD_LOCUS_183	CD	H3K27ac	5_40434940_40443197_H3K27ac	5_40411291_C_T	5_40411189_C_T	ENSG00000113638_TTC33	NA	CARD6,PTGER4,PRKAA1
Tier 3	LD_LOCUS_183	IBD	H3K27ac	5_40434940_40443197_H3K27ac	5_40414419_T_C	5_40414317_T_C	ENSG00000113638_TTC33	NA	CARD6,PTGER4,PRKAA1
Tier 3	LD_LOCUS_183	ALL	H3K27ac	5_40483117_40489755_H3K27ac	5_40498522_TG_T	5_40498420_TG_T	ENSG00000113638_TTC33	NA	CARD6,PTGER4,PRKAA1
Tier 3	LD_LOCUS_183	T1D	H3K27ac	5_40605308_40606902_H3K27ac_peak_88947	5_40521705_T_G	5_40521603_T_G	ENSG00000171522_PTGER4,ENSG00000113638_TTC33	PTGER4,TTC33	CARD6,PTGER4,PRKAA1
Tier 3	LD_LOCUS_183	AS	H3K27ac	5_40483117_40489755_H3K27ac	5_40524860_A_G	5_40524758_A_G	ENSG00000113638_TTC33	NA	CARD6,PTGER4,PRKAA1
Tier 3	LD_LOCUS_186	SLE	ATAC	5_100837947_100838363_ATAC	5_100184647_C_A	5_100848943_C_A	NA	NA	ST8SIA4
Tier 3	LD_LOCUS_191	IBD	H3K27ac	5_132369046_132371617_H3K27ac	5_131733397_G_C	5_132397705_G_C	ENSG00000233006_AC034220.3,ENSG00000125347_IRF1	IRF1	FNIP1,IRF1,SLC22A4,AFF4,CSF2,PDLIM4,P4HA2,IL3,KIF3A
Tier 3	LD_LOCUS_191	UC	H3K27ac	5_132369046_132371617_H3K27ac	5_131733397_G_C	5_132397705_G_C	ENSG00000233006_AC034220.3,ENSG00000125347_IRF1	IRF1	FNIP1,IRF1,SLC22A4,AFF4,CSF2,PDLIM4,P4HA2,IL3,KIF3A
Tier 3	LD_LOCUS_191	CD	H3K27ac	5_132369046_132371617_H3K27ac	5_131770805_C_T	5_132435113_C_T	ENSG00000233006_AC034220.3,ENSG00000125347_IRF1	IRF1	FNIP1,IRF1,SLC22A4,AFF4,CSF2,PDLIM4,P4HA2,IL3,KIF3A
Tier 3	LD_LOCUS_194	UC	ATAC,H3K4me3	5_177370535_177371090_ATAC,5_177370794_177373275_H3K4me3	5_176790162_A_G	5_177363161_A_G	ENSG00000246334_PRR7-AS1,ENSG00000146094_DOK3,ENSG00000213347_MXD3,ENSG00000169230_PRELID1,ENSG00000169220_RGS14	NA	RGS14,DOK3,DBN1,PRELID1,PRR7,UIMC1,RAB24,NSD1,GRK6,FAM193B
Tier 3	LD_LOCUS_194	IBD	H3K4me3	5_177370794_177373275_H3K4me3	5_176798040_T_G	5_177371039_T_G	ENSG00000246334_PRR7-AS1,ENSG00000146094_DOK3,ENSG00000213347_MXD3,ENSG00000169230_PRELID1,ENSG00000169220_RGS14	NA	RGS14,DOK3,DBN1,PRELID1,PRR7,UIMC1,RAB24,NSD1,GRK6,FAM193B
Tier 3	LD_LOCUS_197	CD	H3K27ac	6_14731132_14735727_H3K27ac	6_14716017_C_G	6_14715786_C_G	NA	NA	JARID2,CD83
Tier 3	LD_LOCUS_197	VIT	H3K27ac	6_14731132_14735727_H3K27ac	6_14720375_A_G	6_14720144_A_G	NA	NA	JARID2,CD83
Tier 3	LD_LOCUS_197	UC	H3K27ac	6_14731132_14735727_H3K27ac	6_14724982_C_G	6_14724751_C_G	NA	NA	JARID2,CD83
Tier 3	LD_LOCUS_2	IBD	H3K27ac,H3K4me3,ATAC	1_1747077_1747698_H3K27ac,1_1887008_1893871_H3K4me3,1_1889917_1891796_ATAC	1_1721479_T_C	1_1790040_T_C	ENSG00000228594_FNDC10,ENSG00000197530_MIB2,ENSG00000189339_SLC35E2B,ENSG00000268575_RP1-283E3.8,ENSG00000215790_SLC35E2,ENSG00000169885_CALML6	RP1-283E3.8, SLC35E2	SKIDK,CDK11A,CDK11B,GNB1,CALML6,ATAD3C,TMEM88B,PRKCZ,MIB2,C1orf86,ATAD3B,C1orf70,GABRD
Tier 3	LD_LOCUS_200	CEL	H3K27ac	6_90264695_90268560_H3K27ac	6_90809639_T_C	6_90099920_T_C	NA	NA	BACH2,MDN1
Tier 3	LD_LOCUS_200	VIT	H3K27ac	6_90264695_90268560_H3K27ac	6_90930513_T_C	6_90220794_T_C	NA	NA	BACH2,MDN1
Tier 3	LD_LOCUS_200	ALL	H3K27ac	6_90264695_90268560_H3K27ac	6_90947340_GT_G	6_90237621_GT_G	NA	NA	BACH2,MDN1
Tier 3	LD_LOCUS_200	CD	H3K27ac	6_90264695_90268560_H3K27ac	6_90947340_GT_G	6_90237621_GT_G	NA	NA	BACH2,MDN1
Tier 3	LD_LOCUS_200	IBD	H3K27ac	6_90264695_90268560_H3K27ac	6_90947340_GT_G	6_90237621_GT_G	NA	NA	BACH2,MDN1
Tier 3	LD_LOCUS_200	AST	H3K27ac	6_90264695_90268560_H3K27ac	6_90986686_G_A	6_90276967_G_A	NA	NA	BACH2,MDN1
Tier 3	LD_LOCUS_201	SLE	H3K27ac,ATAC	6_106148260_106151442_H3K27ac,6_106149424_106149768_ATAC	6_106574794_T_C	6_106126919_T_C	ENSG00000057657_PRDM1,ENSG00000269919_RP1-134E15.3	PRDM1	PRDM1,ATG5,AIM1
Tier 3	LD_LOCUS_204	VIT	H3K27ac	6_166980946_167002774_H3K27ac	6_167370230_T_C	6_166956742_T_C	ENSG00000231654_RPS6KA2-AS1,ENSG00000026297_RNASET2,ENSG00000227598_RP1-167A14.2	RNASET2	CCR6,GPR31,RNASET2
Tier 3	LD_LOCUS_204	UC	H3K27ac	6_167009902_167020706_H3K27ac	6_167430486_T_A	6_167016998_T_A	ENSG00000231654_RPS6KA2-AS1,ENSG00000026297_RNASET2,ENSG00000227598_RP1-167A14.2	RNASET2	CCR6,GPR31,RNASET2
Tier 3	LD_LOCUS_204	CD	H3K27ac,H3K4me3	6_167009902_167020706_H3K27ac,6_167020278_167020721_H3K4me3	6_167432766_A_G	6_167019278_A_G	ENSG00000231654_RPS6KA2-AS1,ENSG00000026297_RNASET2,ENSG00000227598_RP1-167A14.2	RNASET2	CCR6,GPR31,RNASET2
Tier 3	LD_LOCUS_204	IBD	H3K27ac,H3K4me3	6_167009902_167020706_H3K27ac,6_167020278_167020721_H3K4me3	6_167432766_A_G	6_167019278_A_G	ENSG00000231654_RPS6KA2-AS1,ENSG00000026297_RNASET2,ENSG00000227598_RP1-167A14.2	RNASET2	CCR6,GPR31,RNASET2
Tier 3	LD_LOCUS_21	ALL	H3K27ac	1_167421981_167521310_H3K27ac	1_167426424_G_A	1_167457187_G_A	ENSG00000198821_CD247,ENSG00000233411_RP11-104L21.2,ENSG00000273160_RP11-104L21.3,ENSG00000241666_RP3-455J7.4,ENSG00000198771_RCSD1	CD247,RCSD1	MAEL,POU2F1,CD247,RCSD1,CREG1
Tier 3	LD_LOCUS_213	IBD	H3K27ac	7_50224651_50229380_H3K27ac	7_50304461_T_C	7_50264865_T_C	ENSG00000185811_IKZF1	IKZF1	IKZF1,FIGNL1,C7orf72,GRB10
Tier 3	LD_LOCUS_213	CD	H3K27ac	7_50224651_50229380_H3K27ac	7_50306780_C_T	7_50267184_C_T	ENSG00000185811_IKZF1	IKZF1	IKZF1,FIGNL1,C7orf72,GRB10
Tier 3	LD_LOCUS_214	UC	H3K27ac,H3K4me3	7_73840548_73844852_H3K27ac,7_73841051_73844176_H3K4me3	7_73162437_A_G	7_73748107_A_G	ENSG00000071462_WBSCR22,ENSG00000106089_STX1A,ENSG00000189143_CLDN4,ENSG00000165171_WBSCR27	NA	BCL7B,LAT2,STX1A,FZD9,CLDN4,ABHD11,CLDN3,BAZ1B,MLXIPL,TBL2
Tier 3	LD_LOCUS_223	SLE	H3K4me3	8_8887641_8895923_H3K4me3	8_8726804_G_T	8_8869294_G_T	NA	NA	CLDN23,PPP1R3B,MFHAS1
Tier 3	LD_LOCUS_228	MS	H3K4me3,H3K27ac	8_78664504_78671539_H3K4me3,8_78704474_78708497_H3K27ac	8_79575804_C_T	8_78663569_C_T	ENSG00000254266_PKIA-AS1,ENSG00000171033_PKIA,ENSG00000260398_RP11-594N15.3,ENSG00000261618_RP11-79H23.3	PKIA	IL7,FAM164A,PKIA
Tier 3	LD_LOCUS_231	ALL	H3K27ac	8_127791466_127821352_H3K27ac	8_128814091_G_A	8_127801845_G_A	ENSG00000136997_MYC	NA	MYC
Tier 3	LD_LOCUS_234	VIT	H3K27ac	8_133192958_133203933_H3K27ac	8_134209453_C_G	8_133197210_C_G	ENSG00000104419_NDRG1	NA	TG,TMEM71,SLA,PHF20L1,ST3GAL1,NDRG1
Tier 3	LD_LOCUS_236	IBD	H3K27ac	9_91211577_91212975_H3K27ac	9_93954812_A_G	9_91192530_A_G	NA	NA	NFIL3,SYK
Tier 3	LD_LOCUS_236	UC	H3K27ac	9_91211577_91212975_H3K27ac	9_93954812_A_G	9_91192530_A_G	NA	NA	NFIL3,SYK
Tier 3	LD_LOCUS_34	IBD	H3K27ac	10_73829730_73881241_H3K27ac	10_75642765_A_AT	10_73883007_A_AT	ENSG00000148660_CAMK2G	NA	CAMK2G,KIAA0913,NDST2,FUT11,ANXA7
Tier 3	LD_LOCUS_34	CD	H3K27ac	10_73829730_73881241_H3K27ac	10_75655628_C_G	10_73895870_C_G	ENSG00000148660_CAMK2G	NA	CAMK2G,KIAA0913,NDST2,FUT11,ANXA7
Tier 3	LD_LOCUS_35	CD	ATAC,H3K27ac	10_79285331_79285726_ATAC,10_79303055_79332486_H3K27ac	10_81042475_G_A	10_79282718_G_A	ENSG00000108179_PPIF,ENSG00000165424_ZCCHC24	NA	PPIF,ZMIZ1,ZCCHC24
Tier 3	LD_LOCUS_35	IBD	H3K4me3,ATAC,H3K27ac	10_79240389_79246577_H3K4me3,10_79285331_79285726_ATAC,10_79303055_79332486_H3K27ac	10_81042475_G_A	10_79282718_G_A	ENSG00000108179_PPIF,ENSG00000165424_ZCCHC24	NA	PPIF,ZMIZ1,ZCCHC24
Tier 3	LD_LOCUS_35	AS	H3K4me3,ATAC,H3K27ac	10_79240389_79246577_H3K4me3,10_79285331_79285726_ATAC,10_79303055_79332486_H3K27ac	10_81043707_C_T	10_79283950_C_T	ENSG00000108179_PPIF,ENSG00000165424_ZCCHC24	NA	PPIF,ZMIZ1,ZCCHC24
Tier 3	LD_LOCUS_35	MS	H3K4me3,H3K27ac,ATAC	10_79240389_79246577_H3K4me3,10_79280041_79302669_H3K27ac,10_79285937_79286807_ATAC	10_81048611_C_T	10_79288854_C_T	ENSG00000108179_PPIF,ENSG00000165424_ZCCHC24	NA	PPIF,ZMIZ1,ZCCHC24
Tier 3	LD_LOCUS_35	CEL	H3K27ac,H3K4me3,ATAC	10_79280041_79302669_H3K27ac,10_79285366_79287333_H3K4me3,10_79285937_79286807_ATAC	10_81058027_A_G	10_79298270_A_G	ENSG00000108179_PPIF,ENSG00000165424_ZCCHC24	NA	PPIF,ZMIZ1,ZCCHC24
Tier 3	LD_LOCUS_41	SLE	H3K27ac,ATAC	11_599606_617445_H3K27ac,11_613413_613837_ATAC	11_625085_A_G	11_625085_A_G	ENSG00000161328_LRRC56,ENSG00000185522_LMNTD2,ENSG00000254815_RP11-496I9.1,ENSG00000099849_RASSF7,ENSG00000247095_MIR210HG,ENSG00000177106_EPS8L2,ENSG00000177156_TALDO1	NA	CEND1,B4GALNT4,SIGIRR,IRF7,DRD4,SCT,CDHR5,CHID1,NLRP6,SIRT3,PKP3,TMEM80,TALDO1,IFITM2,DEAF1
Tier 3	LD_LOCUS_42	UC	H3K27ac,ATAC	11_1837972_1893941_H3K27ac,11_1850645_1851198_ATAC	11_1874072_G_A	11_1852842_G_A	ENSG00000244242_IFITM10,ENSG00000250644_RP11-295K3.1,ENSG00000130592_LSP1,ENSG00000130595_TNNT3,ENSG00000226416_MRPL23-AS1	LSP1	IGF2,KRTAP5-6,IFITM10,KRTAP5-5,KRTAP5-3,KRTAP5-1,LSP1,TNNI2,TOLLIP,MOB2,CTSD,C11orf21,TSPAN32,TNNT3,TSSC4,TH,SYT8
Tier 3	LD_LOCUS_42	IBD	H3K27ac,ATAC	11_1837972_1893941_H3K27ac,11_1850645_1851198_ATAC	11_1874221_C_T	11_1852991_C_T	ENSG00000244242_IFITM10,ENSG00000250644_RP11-295K3.1,ENSG00000130592_LSP1,ENSG00000130595_TNNT3,ENSG00000226416_MRPL23-AS1	LSP1	IGF2,KRTAP5-6,IFITM10,KRTAP5-5,KRTAP5-3,KRTAP5-1,LSP1,TNNI2,TOLLIP,MOB2,CTSD,C11orf21,TSPAN32,TNNT3,TSSC4,TH,SYT8
Tier 3	LD_LOCUS_44	SLE	H3K27ac	11_35062903_35069561_H3K27ac	11_35101738_G_A	11_35080191_G_A	NA	NA	CD44
Tier 3	LD_LOCUS_45	RA	H3K4me3	11_61826692_61830449_H3K4me3	11_61595564_C_T	11_61828092_C_T	ENSG00000168496_FEN1,ENSG00000167996_FTH1	NA	CPSF7,CYBASC3,DAGLA,FTH1,SDHAF2,C11orf9,DAK,INCENP,FEN1,BEST1,RAB3IL1
Tier 3	LD_LOCUS_45	VIT	H3K4me3,H3K27ac	11_61826692_61830449_H3K4me3,11_61828202_61829849_H3K27ac	11_61595564_C_T	11_61828092_C_T	ENSG00000168496_FEN1,ENSG00000167996_FTH1	NA	CPSF7,CYBASC3,DAGLA,FTH1,SDHAF2,C11orf9,DAK,INCENP,FEN1,BEST1,RAB3IL1
Tier 3	LD_LOCUS_47	ALL	H3K4me3	11_65785650_65788643_H3K4me3	11_65551957_G_A	11_65784486_G_A	ENSG00000213445_SIPA1,ENSG00000255557_RP11-770G2.2,ENSG00000172638_EFEMP2,ENSG00000172543_CTSW,ENSG00000175592_FOSL1	NA	RELA,TIGD3,SIPA1,PCNXL3,PACS1,MAP3K11,KCNK7,EHBP1L1,DKFZp761E198,SLC25A45,FRMD8,EIF1AD,CTSW,CDC42EP2,KAT5,SNX32,GAL3ST3,CATSPER1,TSGA10IP,BRMS1,YIF1A,SSSCA1,SCYL1,RIN1,RAB1B,FIBP,DRAP1,CFL1,CCDC85B,C11orf68,FOSL1,MUS81,SF3B2,BANF1,SART1,KLC2,RNASEH2C
Tier 3	LD_LOCUS_49	CD	H3K27ac	11_73133156_73146135_H3K27ac	11_72680931_A_T	11_72969886_A_T	NA	NA	RELT,PDE2A,FCHSD2,ATG16L2,ARAP1,P2RY2,P2RY6
Tier 3	LD_LOCUS_49	IBD	H3K27ac	11_73133156_73146135_H3K27ac	11_72680931_A_T	11_72969886_A_T	NA	NA	RELT,PDE2A,FCHSD2,ATG16L2,ARAP1,P2RY2,P2RY6
Tier 3	LD_LOCUS_50	T1D	H3K27ac	11_76586431_76600121_H3K27ac	11_76271005_G_A	11_76559961_G_A	ENSG00000255363_RP11-672A2.5,ENSG00000255479_RP11-672A2.6,ENSG00000236304_AP001189.4,ENSG00000137507_LRRC32	AP001189.1, LRRC32	ACER3,LRRC32
Tier 3	LD_LOCUS_50	ALL	H3K27ac	11_76586431_76600121_H3K27ac_peak_20977	11_76281593_C_T	11_76570549_C_T	ENSG00000255363_RP11-672A2.5,ENSG00000255479_RP11-672A2.6,ENSG00000236304_AP001189.4,ENSG00000137507_LRRC32	AP001189.1, LRRC32	ACER3,LRRC32
Tier 3	LD_LOCUS_50	UC	H3K27ac	11_76586431_76600121_H3K27ac	11_76281593_C_T	11_76570549_C_T	ENSG00000255363_RP11-672A2.5,ENSG00000255479_RP11-672A2.6,ENSG00000236304_AP001189.4,ENSG00000137507_LRRC32	AP001189.1, LRRC32	ACER3,LRRC32
Tier 3	LD_LOCUS_50	IBD	H3K27ac	11_76586431_76600121_H3K27ac	11_76298625_G_GT	11_76587581_G_GT	ENSG00000255363_RP11-672A2.5,ENSG00000255479_RP11-672A2.6,ENSG00000236304_AP001189.4,ENSG00000137507_LRRC32	AP001189.1, LRRC32	ACER3,LRRC32
Tier 3	LD_LOCUS_50	CD	H3K27ac	11_76586431_76600121_H3K27ac	11_76299649_C_A	11_76588605_C_A	ENSG00000255363_RP11-672A2.5,ENSG00000255479_RP11-672A2.6,ENSG00000236304_AP001189.4,ENSG00000137507_LRRC32	AP001189.1, LRRC32	ACER3,LRRC32
Tier 3	LD_LOCUS_50	AST	H3K27ac	11_76586431_76600121_H3K27ac	11_76301316_C_T	11_76590272_C_T	ENSG00000255363_RP11-672A2.5,ENSG00000255479_RP11-672A2.6,ENSG00000236304_AP001189.4,ENSG00000137507_LRRC32	AP001189.1, LRRC32	ACER3,LRRC32
Tier 3	LD_LOCUS_52	VIT	H3K27ac	11_95589632_95594044_H3K27ac	11_95320808_T_C	11_95587644_T_C	NA	NA	FAM76B
Tier 3	LD_LOCUS_53	UC	H3K27ac	11_96292189_96295975_H3K27ac	11_96031872_T_A	11_96298708_T_A	NA	NA	CCDC82,FAM76B,MAML2,JRKL
Tier 3	LD_LOCUS_55	CEL	H3K27ac,H3K4me3,ATAC	11_118866698_118871517_H3K27ac,11_118869586_118871234_H3K4me3,11_118869935_118870610_ATAC	11_118579865_G_A	11_118709156_G_A	ENSG00000160683_CXCR5,ENSG00000186174_BCL9L,ENSG00000255121_RP11-110I1.12	CXCR5,BCL9L	CBL,CCDC153,CCDC84,CXCR5,DDX6,MLL,RPS25,VPS11,ATP5L,H2AFX,ARCN1,BCL9L,DPAGT1,HMBS,HYOU1,RNF26,SLC37A4,UPK2,C2CD2L,PHLDB1
Tier 3	LD_LOCUS_55	RA	H3K27ac,H3K4me3,ATAC	11_118866698_118871517_H3K27ac,11_118869586_118871234_H3K4me3,11_118869935_118870610_ATAC	11_118729391_G_A	11_118858682_G_A	ENSG00000160683_CXCR5,ENSG00000186174_BCL9L,ENSG00000255121_RP11-110I1.12	CXCR5,BCL9L	CBL,CCDC153,CCDC84,CXCR5,DDX6,MLL,RPS25,VPS11,ATP5L,H2AFX,ARCN1,BCL9L,DPAGT1,HMBS,HYOU1,RNF26,SLC37A4,UPK2,C2CD2L,PHLDB1
Tier 3	LD_LOCUS_55	PBC	H3K27ac,H3K4me3,ATAC	11_118866698_118871517_H3K27ac,11_118869586_118871234_H3K4me3,11_118869935_118870610_ATAC	11_118741842_T_C	11_118871133_T_C	ENSG00000160683_CXCR5,ENSG00000186174_BCL9L,ENSG00000255121_RP11-110I1.12	CXCR5,BCL9L	CBL,CCDC153,CCDC84,CXCR5,DDX6,MLL,RPS25,VPS11,ATP5L,H2AFX,ARCN1,BCL9L,DPAGT1,HMBS,HYOU1,RNF26,SLC37A4,UPK2,C2CD2L,PHLDB1
Tier 3	LD_LOCUS_55	ALL	H3K4me3	11_118869586_118871234_H3K4me3	11_118743286_G_A	11_118872577_G_A	ENSG00000160683_CXCR5,ENSG00000186174_BCL9L,ENSG00000255121_RP11-110I1.12	CXCR5,BCL9L	CBL,CCDC153,CCDC84,CXCR5,DDX6,MLL,RPS25,VPS11,ATP5L,H2AFX,ARCN1,BCL9L,DPAGT1,HMBS,HYOU1,RNF26,SLC37A4,UPK2,C2CD2L,PHLDB1
Tier 3	LD_LOCUS_57	T1D	H3K27ac	12_9770235_9775675_H3K27ac	12_9905851_A_C	12_9753255_A_C	ENSG00000256442_RP11-705C15.4,ENSG00000069493_CLEC2D,ENSG00000184293_CLECL1,ENSG00000110848_CD69	CLEC2D, CD69	CLEC2B,CLEC7A,CD69,CLEC12A,CLEC2D,CLECL1,KLRB1,KLRF1,CLEC2A,OLR1,GABARAPL1,KLRD1,KLRF2,CLEC1B
Tier 3	LD_LOCUS_63	MS	H3K27ac	12_57779075_57790658_H3K27ac	12_58187758_G_T	12_57793975_G_T	ENSG00000135454_B4GALNT1,ENSG00000135446_CDK4,ENSG00000139266_MARCH9,ENSG00000111012_CYP27B1,ENSG00000037897_METTL1,ENSG00000175215_CTDSP2	NA	AGAP2,CDK4,CTDSP2,METTL1,METTL21B,TSFM,TSPAN31,XRCC6BP1,ARHGEF25,AVIL,B4GALNT1,DTX3,KIF5A,MBD6,MARCH9,DDIT3,ARHGAP9,OS9
Tier 3	LD_LOCUS_65	MS	H3K27ac	12_111542691_111551696_H3K27ac	12_111847740_A_G	12_111409936_A_G	ENSG00000111271_ACAD10	NA	SH2B3,ALDH2,FAM109A,BRAP,ATXN2
Tier 3	LD_LOCUS_69	CD	H3K27ac	13_42269646_42287486_H3K27ac	13_42917861_T_C	13_42343725_T_C	ENSG00000283554_RP11-413N19.2	NA	AKAP11,TNFSF11,DGKH,KIAA0564
Tier 3	LD_LOCUS_73	PBC	H3K27ac	14_68289468_68297059_H3K27ac	14_68753593_T_C	14_68286876_T_C	ENSG00000182185_RAD51B	NA	ZFP36L1,RDH12,ZFYVE26,RAD51L1
Tier 3	LD_LOCUS_73	ALL	H3K27ac	14_68289468_68297059_H3K27ac	14_68754695_A_G	14_68287978_A_G	ENSG00000182185_RAD51B	NA	ZFP36L1,RDH12,ZFYVE26,RAD51L1
Tier 3	LD_LOCUS_74	CEL	H3K27ac,ATAC	14_68806716_68824741_H3K27ac,14_68820437_68820799_ATAC	14_69259502_T_C	14_68792785_T_C	ENSG00000185650_ZFP36L1,ENSG00000182185_RAD51B	NA	DCAF5,ZFP36L1,GALNTL1
Tier 3	LD_LOCUS_75	CD	H3K27ac	14_77553155_77557578_H3K27ac	14_78017833_C_T	14_77551490_C_T	ENSG00000100591_AHSA1	NA	SPTLC2,SNW1
Tier 3	LD_LOCUS_76	T1D	H3K27ac	14_98014568_98020160_H3K27ac	14_98488007_T_G	14_98021670_T_G	ENSG00000246223_LINC01550	NA	NA
Tier 3	LD_LOCUS_79	T1D	H3K27ac	15_38609136_38613159_H3K27ac	15_38847022_C_T	15_38554821_C_T	ENSG00000175779_C15orf53	NA	RASGRP1,C15orf53,SPRED1
Tier 3	LD_LOCUS_79	CD	H3K27ac	15_38609136_38613159_H3K27ac	15_38900312_C_A	15_38608111_C_A	ENSG00000175779_C15orf53	NA	RASGRP1,C15orf53,SPRED1
Tier 3	LD_LOCUS_88	AS	ATAC	16_28750027_28750303_ATAC	16_28617885_G_A	16_28606564_G_A	ENSG00000196502_SULT1A1,ENSG00000184110_EIF3C,ENSG00000251417_RP11-1348G14.4,ENSG00000178952_TUFM,ENSG00000178188_SH2B1	SH2B1, TUFM	IL27,SBK1,CCDC101,LAT,NFATC2IP,SH2B1
Tier 3	LD_LOCUS_89	RA	H3K27ac	16_30191183_30191450_H3K27ac	16_30163833_G_A	16_30152512_G_A	ENSG00000149925_ALDOA,ENSG00000149922_TBX6,ENSG00000090238_YPEL3,ENSG00000102886_GDPD3,ENSG00000275371_RP11-455F5.6,ENSG00000102882_MAPK3,ENSG00000102879_CORO1A,ENSG00000261416_RP11-455F5.5,ENSG00000169627_BOLA2B	NA	NA
Tier 3	LD_LOCUS_96	PBC	H3K27ac,H3K4me3	17_39751832_39807281_H3K27ac,17_39924388_39928854_H3K4me3	17_37976469_T_C	17_39820216_T_C	ENSG00000173991_TCAP,ENSG00000073605_GSDMB,ENSG00000167914_GSDMA,ENSG00000126351_THRA,ENSG00000108344_PSMD3	PSMD3	FBXL20,MSL1,STAC2,PGAP3,GSDMB,GRB7,ERBB2,ORMDL3,CASC3,CDK12,IKZF3,STARD3,WIPF2,LRRC3C,ZPBP2,NEUROD2,CSF3,NR1D1,PPP1R1B,TCAP,THRA
Tier 3	LD_LOCUS_96	RA	H3K27ac	17_39912458_39929022_H3K27ac	17_38031857_G_T	17_39875604_G_T	ENSG00000126351_THRA,ENSG00000073605_GSDMB,ENSG00000167914_GSDMA,ENSG00000108344_PSMD3	PSMD3	CSF3,NR1D1,PPP1R1B,TCAP,THRA,GSDMB,NEUROD2,CASC3,CDK12,FBXL20,IKZF3,WIPF2,ERBB2,ORMDL3,LRRC3C,ZPBP2
Tier 3	LD_LOCUS_96	CD	H3K27ac	17_39912458_39929022_H3K27ac	17_38043649_T_C	17_39887396_T_C	ENSG00000126351_THRA,ENSG00000073605_GSDMB,ENSG00000167914_GSDMA,ENSG00000108344_PSMD3	PSMD3	CSF3,NR1D1,PPP1R1B,TCAP,THRA,GSDMB,NEUROD2,CASC3,CDK12,FBXL20,IKZF3,WIPF2,ERBB2,ORMDL3,LRRC3C,ZPBP2
Tier 3	LD_LOCUS_96	IBD	H3K27ac	17_39912458_39929022_H3K27ac	17_38043649_T_C	17_39887396_T_C	ENSG00000126351_THRA,ENSG00000073605_GSDMB,ENSG00000167914_GSDMA,ENSG00000108344_PSMD3	PSMD3	CSF3,NR1D1,PPP1R1B,TCAP,THRA,GSDMB,NEUROD2,CASC3,CDK12,FBXL20,IKZF3,WIPF2,ERBB2,ORMDL3,LRRC3C,ZPBP2
Tier 3	LD_LOCUS_96	UC	H3K27ac	17_39912458_39929022_H3K27ac	17_38043649_T_C	17_39887396_T_C	ENSG00000126351_THRA,ENSG00000073605_GSDMB,ENSG00000167914_GSDMA,ENSG00000108344_PSMD3	PSMD3	CSF3,NR1D1,PPP1R1B,TCAP,THRA,GSDMB,NEUROD2,CASC3,CDK12,FBXL20,IKZF3,WIPF2,ERBB2,ORMDL3,LRRC3C,ZPBP2
Tier 3	LD_LOCUS_96	AST	H3K4me3	17_39924388_39928854_H3K4me3	17_38051348_G_A	17_39895095_G_A	ENSG00000126351_THRA,ENSG00000073605_GSDMB,ENSG00000167914_GSDMA,ENSG00000108344_PSMD3	PSMD3	CSF3,NR1D1,PPP1R1B,TCAP,THRA,GSDMB,NEUROD2,IKZF3,LRRC3C,ZPBP2,CASC3,CDK12,FBXL20,WIPF2,ORMDL3,ERBB2
Tier 3	LD_LOCUS_96	T1D	H3K4me3	17_39924388_39928854_H3K4me3	17_38053207_G_C	17_39896954_G_C	ENSG00000126351_THRA,ENSG00000073605_GSDMB,ENSG00000167914_GSDMA,ENSG00000108344_PSMD3	PSMD3	CSF3,NR1D1,PPP1R1B,TCAP,THRA,GSDMB,NEUROD2,IKZF3,LRRC3C,ZPBP2,CASC3,CDK12,FBXL20,WIPF2,ORMDL3,ERBB2
Tier 3	LD_LOCUS_96	SLE	H3K27ac,H3K4me3	17_39751832_39807281_H3K27ac,17_39924388_39928854_H3K4me3	17_38068043_T_C	17_39911790_T_C	ENSG00000173991_TCAP,ENSG00000073605_GSDMB,ENSG00000167914_GSDMA,ENSG00000126351_THRA,ENSG00000108344_PSMD3	PSMD3	FBXL20,MSL1,STAC2,PGAP3,GSDMB,GRB7,ERBB2,ORMDL3,CASC3,CDK12,IKZF3,STARD3,WIPF2,LRRC3C,ZPBP2,NEUROD2,CSF3,NR1D1,PPP1R1B,TCAP,THRA
Tier 3	LD_LOCUS_96	ALL	H3K27ac,H3K4me3	17_39751832_39807281_H3K27ac,17_39924388_39928854_H3K4me3	17_38075426_G_A	17_39919173_G_A	ENSG00000173991_TCAP,ENSG00000073605_GSDMB,ENSG00000167914_GSDMA,ENSG00000126351_THRA,ENSG00000108344_PSMD3	PSMD3	FBXL20,MSL1,STAC2,PGAP3,GSDMB,GRB7,ERBB2,ORMDL3,CASC3,CDK12,IKZF3,STARD3,WIPF2,LRRC3C,ZPBP2,NEUROD2,CSF3,NR1D1,PPP1R1B,TCAP,THRA
1 - Genes proximal to the QTL peaks that were differentially expressed upon Treg activation
2 - ASE genes in either resting or stimulated Tregs (FDR < 0.05)
3 - CAGE data from FANTOM5 (Andersson et al. 2014)
Column legend:
GWAS lead SNPs: colocalizing lead GWAS SNP (build GRCh37 nomenclature)
GWAS lead SNP bp (GRCh38): colocalizing lead GWAS SNP build GRCh38 nomenclature
DEG: differentially expressed genes in stimulated Tregs
ASE: differentially expressed genes in stimulated Tregs that display allele specific expression with regards to the GWAS variant (binomial test FDR < 0.05)
Enhancer-TSS: Transcription start sites linked to colocalizing chromatin QTL using CAGE data from FANTOM5.
