# Supplementary material for: Immune disease variants modulate gene expression in regulatory CD4+ T cells
Source: Cell Genom. 2022 Apr 6;2(4):100117. doi: 10.1016/j.xgen.2022.100117 (PMC9010307; doi:10.1016/j.xgen.2022.100117)
Supplement: Table S6. Transcription factor motif enrichment in Treg cell actQTLs versus Treg cell actQTLs shared with naive T cells: Transcription factor binding site (TFBS) enrichment analysis, related to STAR Methods [file mmc7.xlsx]

## Sheet: Treg specific VS all
TFmotifView															g:Profiler
#motif	target_w_motifs	target_total	local_w_motifs	local_total	global_w_motifs	global_total	target_percentage_w_motifs	local_percentage_w_motifs	global_percentage_w_motifs	local_fold_change	local_pvalue	global_fold_change	global_pvalue		source	term_name	term_id	adjusted_p_value	negative_log10_of_adjusted_p_value	term_size	query_size	intersection_size	effective_domain_size	intersections
POU5F1.MA1115.1	1258	1307	1262	1307	4218	4511	0.96251	0.96557	0.935048	0.9968	0.700181	1.0294	6.84e-05		KEGG	Signaling pathways regulating pluripotency of stem cells	KEGG:04550	0.0191956	1.7168	143	19	4	8000	POU5F1,ISL1,MEIS1,SOX2
ARID5A.MA0602.1	1202	1307	1235	1307	3994	4511	0.919663	0.944912	0.885391	0.9733	0.996015	1.0387	0.000175974		KEGG	Inflammatory bowel disease	KEGG:05321	0.0245137	1.61059	62	19	3	8000	JUN,GATA3,RORC
ZNF384.MA1125.1	1163	1307	1216	1307	3848	4511	0.889824	0.930375	0.853026	0.9564	0.999895	1.0431	0.000321688		REAC	Developmental Biology	REAC:R-HSA-1266738	0.000283975	3.54672	1116	31	14	10622	POU5F1,FOXA2,LHX2,ISL1,JUN,HOXB4,MEIS1,SOX2,MEF2A,GATA2,FOXH1,CREB1,CEBPD,CEBPA
TBP.MA0108.2	1220	1307	1230	1307	4079	4511	0.933435	0.941087	0.904234	0.9919	0.812501	1.0323	0.00049199		REAC	Generic Transcription Pathway	REAC:R-HSA-212436	0.000846924	3.07216	1221	31	14	10622	TBP,JUN,ARID3A,MSX2,GATA3,SOX2,GATA2,NR2E1,PRDM1,CREB1,RORC,DDIT3,TEAD4,POU4F1
FOXA2.MA0047.3	1215	1307	1212	1307	4060	4511	0.92961	0.927315	0.900022	1.0025	0.439701	1.0329	0.000540704		REAC	Signaling by Interleukins	REAC:R-HSA-449147	0.00135887	2.86682	459	31	9	10622	BATF,JUN,STAT2,GATA3,SOX2,MEF2A,CREB1,RORC,CEBPD
SOX5.MA0087.1	1099	1307	1111	1307	3612	4511	0.840857	0.850038	0.800709	0.9892	0.759084	1.0501	0.000551545		REAC	Gene expression (Transcription)	REAC:R-HSA-74160	0.00141015	2.85073	1476	31	15	10622	TBP,JUN,ARID3A,MSX2,GATA3,SOX2,GATA2,NR2E1,PRDM1,CREB1,NFIA,RORC,DDIT3,TEAD4,POU4F1
HMBOX1.MA0895.1	1230	1307	1235	1307	4121	4511	0.941087	0.944912	0.913545	0.996	0.693567	1.0301	0.000552002		REAC	RNA Polymerase II Transcription	REAC:R-HSA-73857	0.00261672	2.58224	1342	31	14	10622	TBP,JUN,ARID3A,MSX2,GATA3,SOX2,GATA2,NR2E1,PRDM1,CREB1,RORC,DDIT3,TEAD4,POU4F1
LHX2.MA0700.2	1136	1307	1152	1307	3757	4511	0.869166	0.881408	0.832853	0.9861	0.842886	1.0436	0.000761509		REAC	Interleukin-4 and Interleukin-13 signaling	REAC:R-HSA-6785807	0.00483864	2.31528	110	31	5	10622	BATF,GATA3,SOX2,RORC,CEBPD
BARHL2.MA0635.1	1270	1307	1270	1307	4295	4511	0.971691	0.971691	0.952117	1	0.546888	1.0206	0.000960238		REAC	POU5F1 (OCT4), SOX2, NANOG repress genes related to differentiation	REAC:R-HSA-2892245	0.00801476	2.09611	3	31	2	10622	POU5F1,SOX2
ISL1.MA1608.1	1206	1307	1222	1307	4033	4511	0.922724	0.934966	0.894037	0.9869	0.902115	1.0321	0.00107758		REAC	MAPK targets/ Nuclear events mediated by MAP kinases	REAC:R-HSA-450282	0.0310821	1.50749	31	31	3	10622	JUN,MEF2A,CREB1
NKX2_5.MA0063.2	1249	1307	1235	1307	4208	4511	0.955624	0.944912	0.932831	1.0113	0.121026	1.0244	0.00119598		REAC	Cytokine Signaling in Immune system	REAC:R-HSA-1280215	0.0373757	1.42741	696	31	9	10622	BATF,JUN,STAT2,GATA3,SOX2,MEF2A,CREB1,RORC,CEBPD
BATF_JUN.MA0462.2	1121	1307	1074	1307	3708	4511	0.857689	0.821729	0.821991	1.0438	0.00706159	1.0434	0.00123258		WP	Transcriptional cascade regulating adipogenesis	WP:WP4211	1.87628e-07	6.7267	13	34	5	7562	GATA3,GATA2,CEBPD,DDIT3,CEBPA
STAT2.MA1623.1	1194	1307	1204	1307	3988	4511	0.913543	0.921194	0.884061	0.9917	0.782698	1.0333	0.00126293		WP	White fat cell differentiation	WP:WP4149	5.83364e-07	6.23406	33	34	6	7562	GATA3,GATA2,CREB1,CEBPD,DDIT3,CEBPA
ARID3A.MA0151.1	1219	1307	1242	1307	4089	4511	0.93267	0.950268	0.906451	0.9815	0.97739	1.0289	0.00150549		WP	Preimplantation Embryo	WP:WP3527	6.95611e-07	6.15763	60	34	7	7562	POU5F1,GATA3,DPRX,SOX2,GATA2,DDIT3,TEAD4
MSX2.MA0708.1	1182	1307	1184	1307	3945	4511	0.904361	0.905891	0.874529	0.9983	0.579331	1.0341	0.00162778		WP	Adipogenesis	WP:WP236	9.00347e-06	5.04559	131	34	8	7562	STAT2,GATA3,MEF2A,GATA2,CREB1,CEBPD,DDIT3,CEBPA
GATA3.MA0037.3	1214	1307	1224	1307	4072	4511	0.928845	0.936496	0.902682	0.9918	0.804683	1.029	0.00186513		WP	Hair Follicle Development: Cytodifferentiation - Part 3 of 3	WP:WP2840	0.00474279	2.32397	89	34	5	7562	LHX2,JUN,MSX2,GATA3,SOX2
HOXB4.MA1499.1	1155	1307	1159	1307	3844	4511	0.883703	0.886764	0.852139	0.9965	0.620486	1.037	0.00192271		WP	Mesodermal Commitment Pathway	WP:WP2857	0.00600745	2.22131	154	34	6	7562	POU5F1,FOXA2,GATA3,MEIS1,SOX2,FOXH1
DPRX.MA1480.1	1188	1307	1172	1307	3974	4511	0.908952	0.89671	0.880958	1.0137	0.160957	1.0318	0.00239921		WP	Sudden Infant Death Syndrome (SIDS) Susceptibility Pathways	WP:WP706	0.00797381	2.09833	162	34	6	7562	POU5F1,JUN,GATA3,SOX2,GATA2,CREB1
MEIS1_2.MA1639.1	1037	1307	1044	1307	3411	4511	0.79342	0.798776	0.756152	0.9933	0.651116	1.0493	0.00267816		WP	Cardiac Progenitor Differentiation	WP:WP2406	0.00944279	2.0249	53	34	4	7562	POU5F1,FOXA2,ISL1,SOX2
PITX3.MA0714.1	1279	1307	1283	1307	4346	4511	0.978577	0.981637	0.963423	0.9969	0.757973	1.0157	0.00333648		WP	Transcription factor regulation in adipogenesis	WP:WP3599	0.0133463	1.87464	22	34	3	7562	CREB1,CEBPD,CEBPA
SOX2.MA0143.4	1244	1307	1250	1307	4202	4511	0.951798	0.956389	0.931501	0.9952	0.743431	1.0218	0.00410265		WP	Cancer immunotherapy by PD-1 blockade	WP:WP4585	0.0153011	1.81528	23	34	3	7562	BATF,JUN,NFAT5
MEF2A.MA0052.4	1160	1307	1213	1307	3881	4511	0.887529	0.92808	0.860341	0.9563	0.999876	1.0316	0.0056437		WP	Dopaminergic Neurogenesis	WP:WP2855	0.0343311	1.46431	30	34	3	7562	FOXA2,PITX3,SOX2
NFIL3.MA0025.2	1044	1307	1057	1307	3452	4511	0.798776	0.808722	0.76524	0.9877	0.754721	1.0438	0.00567899
GATA2.MA0036.3	1169	1307	1180	1307	3916	4511	0.894415	0.902831	0.8681	0.9907	0.781581	1.0303	0.00597435
NR1I3.MA1534.1	1187	1307	1193	1307	3986	4511	0.908187	0.912777	0.883618	0.995	0.684195	1.0278	0.00656644
NR2E1.MA0676.1	1171	1307	1169	1307	3926	4511	0.895945	0.894415	0.870317	1.0017	0.474551	1.0294	0.00687715
HOXB13.MA0901.2	1026	1307	1116	1307	3391	4511	0.785004	0.853864	0.751718	0.9194	0.999998	1.0443	0.00694637
PRDM1.MA0508.3	1240	1307	1232	1307	4194	4511	0.948738	0.942617	0.929727	1.0065	0.272969	1.0204	0.00760953
SOX4.MA0867.2	1224	1307	1231	1307	4132	4511	0.936496	0.941852	0.915983	0.9943	0.743601	1.0224	0.00813529
DMRT3.MA0610.1	1067	1307	1079	1307	3544	4511	0.816373	0.825555	0.785635	0.9889	0.746391	1.0391	0.00830747
FOXH1.MA0479.1	774	1307	755	1307	2506	4511	0.592196	0.577659	0.555531	1.0252	0.237461	1.066	0.01002
LIN54.MA0619.1	1109	1307	1146	1307	3704	4511	0.848508	0.876817	0.821104	0.9677	0.98464	1.0334	0.0110581
NFAT5.MA0606.1	1267	1307	1276	1307	4308	4511	0.969396	0.976282	0.954999	0.9929	0.885669	1.0151	0.0115355
NEUROD2.MA0668.1	1139	1307	1131	1307	3816	4511	0.871461	0.86534	0.845932	1.0071	0.34276	1.0302	0.0116913
CREB1.MA0018.4	1170	1307	1167	1307	3932	4511	0.89518	0.892884	0.871647	1.0026	0.449446	1.027	0.0118719
NFIA.MA0670.1	1076	1307	1044	1307	3591	4511	0.823259	0.798776	0.796054	1.0307	0.0606909	1.0342	0.0157322
NKX2_3.MA0672.1	1221	1307	1227	1307	4132	4511	0.9342	0.938791	0.915983	0.9951	0.712687	1.0199	0.0172781
DUX.MA0611.1	1001	1307	1013	1307	3326	4511	0.765876	0.775057	0.737309	0.9882	0.727277	1.0387	0.0197983
DUXA.MA0884.1	862	1307	876	1307	2835	4511	0.659526	0.670237	0.628464	0.984	0.732871	1.0494	0.0213236
MEIS2.MA0774.1	1225	1307	1222	1307	4154	4511	0.937261	0.934966	0.92086	1.0025	0.436484	1.0178	0.025913
RORC.MA1151.1	1239	1307	1246	1307	4208	4511	0.947972	0.953328	0.932831	0.9944	0.764916	1.0162	0.026269
NKX3_1.MA0124.2	1139	1307	1146	1307	3833	4511	0.871461	0.876817	0.849701	0.9939	0.681418	1.0256	0.0263589
CEBPD.MA0836.2	1049	1307	1091	1307	3509	4511	0.802601	0.834736	0.777876	0.9615	0.985513	1.0318	0.0298346
DDIT3_CEBPA.MA0019.1	1125	1307	1177	1307	3785	4511	0.86075	0.900536	0.83906	0.9558	0.999321	1.0258	0.0304952
TEAD4.MA0809.2	1181	1307	1178	1307	3992	4511	0.903596	0.901301	0.884948	1.0025	0.447569	1.0211	0.0314998
MXI1.MA1108.2	1191	1307	1186	1307	4031	4511	0.911247	0.907422	0.893593	1.0042	0.392657	1.0198	0.0343869
POU4F1.MA0790.1	895	1307	973	1307	2967	4511	0.684774	0.744453	0.657726	0.9198	0.999691	1.0411	0.0363984
ZBTB26.MA1579.1	1207	1307	1199	1307	4092	4511	0.923489	0.917368	0.907116	1.0067	0.306506	1.018	0.0364998
MAFK.MA0496.3	1135	1307	1146	1307	3829	4511	0.868401	0.876817	0.848814	0.9904	0.75925	1.0231	0.0418629
MIX_A.MA0621.1	798	1307	858	1307	2634	4511	0.610559	0.656465	0.583906	0.9301	0.993369	1.0456	0.0450204

## Sheet: Treg colocalizing VS Naives
Supplementary Table 6. Transcription factor motif enrichment in Treg actQTLs vs Treg actQTLs shared with naive T cells. Related to STAR Methods: Transcription factor binding site (TFBS) enrichment analysis
TFmotifView															g:Profiler
#motif	target_w_motifs	target_total	local_w_motifs	local_total	global_w_motifs	global_total	target_percentage_w_motifs	local_percentage_w_motifs	global_percentage_w_motifs	local_fold_change	local_pvalue	global_fold_change	global_pvalue		source	term_name	term_id	adjusted_p_value	negative_log10_of_adjusted_p_value	term_size	query_size	intersection_size	effective_domain_size	intersections
DDIT3_CEBPA.MA0019.1	79	81	76	81	1403	1704	0.975309	0.938272	0.823357	1.0395	0.22137	1.1846	3.29e-05		KEGG	Transcriptional misregulation in cancer	KEGG:05202	3.44711e-06	5.46255	191	43	10	8000	DDIT3,CEBPA,SIX1,MEIS1,HOXA11,RXRA,PAX5,CEBPB,WT1,REL
ESR2.MA0258.2	75	81	68	81	1289	1704	0.925926	0.839506	0.756455	1.1029	0.0706954	1.224	9.66e-05		KEGG	Signaling pathways regulating pluripotency of stem cells	KEGG:04550	3.64998e-06	5.43771	143	43	9	8000	ONECUT1,MEIS1,SMAD2,SMAD3,SMAD4,REST,PAX6,POU5F1,SMAD5
HES1.MA1099.2	74	81	69	81	1281	1704	0.91358	0.851852	0.751761	1.0725	0.164463	1.2153	0.000244658		KEGG	Maturity onset diabetes of the young	KEGG:04950	1.60127e-05	4.79554	26	43	5	8000	HES1,ONECUT1,FOXA2,PAX6,HNF4A
BATF_JUN.MA0462.2	76	81	71	81	1358	1704	0.938272	0.876543	0.796948	1.0704	0.139054	1.1773	0.000476226		KEGG	Th17 cell differentiation	KEGG:04659	8.42306e-05	4.07453	104	43	7	8000	JUN,GATA3,STAT6,SMAD2,SMAD3,SMAD4,RXRA
SCRT2.MA0744.2	71	81	59	81	1215	1704	0.876543	0.728395	0.713028	1.2034	0.0144499	1.2293	0.000508194		KEGG	Pathways in cancer	KEGG:05200	0.000173508	3.76068	529	43	13	8000	CEBPA,ESR2,HES1,JUN,STAT6,E2F1,SMAD2,SMAD3,SMAD4,MECOM,GLI3,RXRA,TCF7L2
HOXB13.MA0901.2	72	81	73	81	1245	1704	0.888889	0.901235	0.730634	0.9863	0.695336	1.2166	0.000561388		KEGG	Inflammatory bowel disease	KEGG:05321	0.00136558	2.86468	62	43	5	8000	JUN,GATA3,STAT6,SMAD2,SMAD3
LIN54.MA0619.1	76	81	73	81	1369	1704	0.938272	0.901235	0.803404	1.0411	0.282337	1.1679	0.000745578		KEGG	Colorectal cancer	KEGG:05210	0.00668217	2.17508	86	43	5	8000	JUN,SMAD2,SMAD3,SMAD4,TCF7L2
IRF1.MA0050.2	52	81	52	81	779	1704	0.641975	0.641975	0.45716	1	0.565042	1.4043	0.000818256		KEGG	Gastric cancer	KEGG:05226	0.00941159	2.02634	148	43	6	8000	E2F1,SMAD2,SMAD3,SMAD4,RXRA,TCF7L2
NFIX_2.MA1528.1	36	81	24	81	469	1704	0.444444	0.296296	0.275235	1.5	0.0365453	1.6148	0.00108641		KEGG	Non-alcoholic fatty liver disease	KEGG:04932	0.010134	1.99422	150	43	6	8000	DDIT3,CEBPA,JUN,SREBF1,NR1H3,RXRA
JUN_JUNB_2.MA1133.1	75	81	74	81	1350	1704	0.925926	0.91358	0.792254	1.0135	0.5	1.1687	0.00116704		KEGG	Hepatitis B	KEGG:05161	0.0154468	1.81116	162	43	6	8000	JUN,STAT6,E2F1,SMAD3,SMAD4,CREB1
SIX1.MA1118.1	74	81	70	81	1323	1704	0.91358	0.864197	0.776408	1.0571	0.227068	1.1767	0.00126974		KEGG	TNF signaling pathway	KEGG:04668	0.0232195	1.63415	112	43	5	8000	JUN,IRF1,JUNB,CEBPB,CREB1
GATA3.MA0037.3	80	81	75	81	1523	1704	0.987654	0.925926	0.893779	1.0667	0.0584247	1.105	0.0014224		REAC	Generic Transcription Pathway	REAC:R-HSA-212436	1.29804e-08	7.88671	1221	55	26	10622	DDIT3,ESR2,HES1,JUN,JUNB,GATA3,E2F1,MGA,SMAD2,SMAD3,SMAD4,GLI3,SREBF1,RXRA,TCF7L2,NFYA,NR1D2,PAX5,ZNF682,ZKSCAN1,ZNF136,POU4F1,HNF4A,CEBPB,RARG,CREB1
NRF1.MA0506.1	43	81	27	81	611	1704	0.530864	0.333333	0.358568	1.5926	0.00853427	1.4805	0.00146868		REAC	Gene expression (Transcription)	REAC:R-HSA-74160	2.3296e-08	7.63272	1476	55	28	10622	DDIT3,ESR2,HES1,JUN,NFIX,JUNB,GATA3,E2F1,MGA,SMAD2,SMAD3,SMAD4,GLI3,SREBF1,RXRA,TCF7L2,NFYA,NR1D2,PAX5,ZNF682,ZKSCAN1,NFIA,ZNF136,POU4F1,HNF4A,CEBPB,RARG,CREB1
ONECUT1.MA0679.2	58	81	59	81	928	1704	0.716049	0.728395	0.544601	0.9831	0.637015	1.3148	0.00149518		REAC	RNA Polymerase II Transcription	REAC:R-HSA-73857	1.08453e-07	6.96476	1342	55	26	10622	DDIT3,ESR2,HES1,JUN,JUNB,GATA3,E2F1,MGA,SMAD2,SMAD3,SMAD4,GLI3,SREBF1,RXRA,TCF7L2,NFYA,NR1D2,PAX5,ZNF682,ZKSCAN1,ZNF136,POU4F1,HNF4A,CEBPB,RARG,CREB1
STAT6.MA0520.1	58	81	51	81	930	1704	0.716049	0.62963	0.545775	1.1373	0.157516	1.312	0.00159742		REAC	Developmental Biology	REAC:R-HSA-1266738	5.88902e-07	6.22996	1116	55	23	10622	CEBPA,HES1,JUN,ONECUT1,E2F1,MEIS1,SMAD2,SMAD3,SMAD4,FOXH1,CEBPD,LHX2,RXRA,FOXA2,PAX6,CEBPB,WT1,HOXB4,MEF2A,RARG,CREB1,POU5F1,DMRT1
AHR_ARNT.MA0006.1	78	81	74	81	1453	1704	0.962963	0.91358	0.8527	1.0541	0.164037	1.1293	0.0016497		REAC	SMAD4 MH2 Domain Mutants in Cancer	REAC:R-HSA-3311021	4.53042e-05	4.34386	3	55	3	10622	SMAD2,SMAD3,SMAD4
E2F1.MA0024.3	31	81	26	81	389	1704	0.382716	0.320988	0.228286	1.1923	0.255333	1.6765	0.00168985		REAC	Loss of Function of SMAD4 in Cancer	REAC:R-HSA-3304347	4.53042e-05	4.34386	3	55	3	10622	SMAD2,SMAD3,SMAD4
CEBPG_2.MA1636.1	58	81	55	81	932	1704	0.716049	0.679012	0.546948	1.0545	0.366246	1.3092	0.001706		REAC	SMAD2/3 MH2 Domain Mutants in Cancer	REAC:R-HSA-3315487	4.53042e-05	4.34386	3	55	3	10622	SMAD2,SMAD3,SMAD4
ZBTB32.MA1580.1	37	81	32	81	501	1704	0.45679	0.395062	0.294014	1.1563	0.262609	1.5536	0.00182402		REAC	Signaling by Activin	REAC:R-HSA-1502540	0.000153222	3.81468	13	55	4	10622	SMAD2,SMAD3,SMAD4,FOXH1
GFI1B.MA0483.1	71	81	70	81	1253	1704	0.876543	0.864197	0.735329	1.0143	0.5	1.192	0.00201939		REAC	FOXO-mediated transcription	REAC:R-HSA-9614085	0.000359443	3.44437	66	55	6	10622	DDIT3,SMAD2,SMAD3,SMAD4,SREBF1,NFYA
MEIS1_2.MA1639.1	71	81	69	81	1254	1704	0.876543	0.851852	0.735915	1.029	0.409561	1.1911	0.00209073		REAC	Loss of Function of SMAD2/3 in Cancer	REAC:R-HSA-3304349	0.00044972	3.34706	5	55	3	10622	SMAD2,SMAD3,SMAD4
FOXQ1.MA0040.1	55	81	62	81	875	1704	0.679012	0.765432	0.513498	0.8871	0.919934	1.3223	0.00233641		REAC	Nuclear Receptor transcription pathway	REAC:R-HSA-383280	0.000693194	3.15915	41	55	5	10622	ESR2,RXRA,NR1D2,HNF4A,RARG
MGA.MA0801.1	81	81	79	81	1581	1704	1	0.975309	0.927817	1.0253	0.248447	1.0778	0.00268035		REAC	Signaling by TGF-beta Receptor Complex in Cancer	REAC:R-HSA-3304351	0.000896138	3.04762	6	55	3	10622	SMAD2,SMAD3,SMAD4
SMAD2_SMAD3_SMAD4.MA0513.1	74	81	71	81	1345	1704	0.91358	0.876543	0.789319	1.0423	0.304664	1.1574	0.00284631		REAC	Signaling by NODAL	REAC:R-HSA-1181150	0.0012437	2.90528	21	55	4	10622	SMAD2,SMAD3,SMAD4,FOXH1
CENPB.MA0637.1	24	81	21	81	283	1704	0.296296	0.259259	0.16608	1.1429	0.362985	1.7841	0.00327712		REAC	ATF4 activates genes in response to endoplasmic reticulum stress	REAC:R-HSA-380994	0.00356381	2.44809	27	55	4	10622	DDIT3,CEBPG,NFYA,CEBPB
NR1I3.MA1534.1	78	81	75	81	1474	1704	0.962963	0.925926	0.865023	1.04	0.247615	1.1132	0.00387797		REAC	Signaling by TGFB family members	REAC:R-HSA-9006936	0.00412136	2.38496	100	55	6	10622	JUNB,SMAD2,SMAD3,SMAD4,FOXH1,SMAD5
HOXA11.MA0911.1	67	81	69	81	1173	1704	0.82716	0.851852	0.68838	0.971	0.739293	1.2016	0.00424439		REAC	FOXO-mediated transcription of oxidative stress, metabolic and neuronal genes	REAC:R-HSA-9615017	0.00550125	2.25954	30	55	4	10622	SMAD2,SMAD3,SMAD4,SREBF1
MECOM.MA0029.1	13	81	13	81	117	1704	0.160494	0.160494	0.068662	1	0.584549	2.3374	0.00455746		REAC	SMAD2/SMAD3:SMAD4 heterotrimer regulates transcription	REAC:R-HSA-2173796	0.00716332	2.14489	32	55	4	10622	JUNB,SMAD2,SMAD3,SMAD4
FOXH1.MA0479.1	56	81	56	81	920	1704	0.691358	0.691358	0.539906	1	0.567469	1.2805	0.00474208		REAC	PERK regulates gene expression	REAC:R-HSA-381042	0.00716332	2.14489	32	55	4	10622	DDIT3,CEBPG,NFYA,CEBPB
CEBPD.MA0836.2	71	81	69	81	1279	1704	0.876543	0.851852	0.750587	1.029	0.409561	1.1678	0.00484735		REAC	Activation of HOX genes during differentiation	REAC:R-HSA-5619507	0.0116668	1.93305	120	55	6	10622	JUN,MEIS1,RXRA,PAX6,HOXB4,RARG
CUX1.MA0754.1	61	81	61	81	1034	1704	0.753086	0.753086	0.606808	1	0.572198	1.2411	0.00485739		REAC	Activation of anterior HOX genes in hindbrain development during early embryogenesis	REAC:R-HSA-5617472	0.0116668	1.93305	120	55	6	10622	JUN,MEIS1,RXRA,PAX6,HOXB4,RARG
REST.MA0138.2	5	81	3	81	21	1704	0.0617284	0.037037	0.0123239	1.6667	0.359786	5.0088	0.0052707		REAC	Regulation of beta-cell development	REAC:R-HSA-186712	0.0159501	1.79724	39	55	4	10622	HES1,ONECUT1,FOXA2,PAX6
NKX3_1.MA0124.2	76	81	75	81	1421	1704	0.938272	0.925926	0.83392	1.0133	0.5	1.1251	0.00546917		REAC	Response of EIF2AK1 (HRI) to heme deficiency	REAC:R-HSA-9648895	0.0197239	1.70501	15	55	3	10622	DDIT3,CEBPG,CEBPB
ZNF24.MA1124.1	33	81	32	81	459	1704	0.407407	0.395062	0.269366	1.0313	0.5	1.5125	0.00599436		REAC	Transcriptional activity of SMAD2/SMAD3:SMAD4 heterotrimer	REAC:R-HSA-2173793	0.0258245	1.58797	44	55	4	10622	JUNB,SMAD2,SMAD3,SMAD4
SIX3.MA0631.1	29	81	24	81	391	1704	0.358025	0.296296	0.22946	1.2083	0.251584	1.5603	0.00734668		REAC	FOXO-mediated transcription of cell cycle genes	REAC:R-HSA-9617828	0.0292618	1.5337	17	55	3	10622	SMAD2,SMAD3,SMAD4
DUX.MA0611.1	69	81	67	81	1246	1704	0.851852	0.82716	0.731221	1.0299	0.415451	1.165	0.00862016		REAC	Transcriptional regulation of granulopoiesis	REAC:R-HSA-9616222	0.0318034	1.49753	89	55	5	10622	CEBPA,E2F1,RXRA,CEBPB,CREB1
ZFP57.MA1583.1	64	81	59	81	1124	1704	0.790123	0.728395	0.659624	1.0847	0.231293	1.1978	0.0086314		WP	White fat cell differentiation	WP:WP4149	1.12002e-11	10.9508	33	65	10	7562	DDIT3,CEBPA,GATA3,MECOM,CEBPD,SREBF1,NR1H3,CEBPB,ZNF423,CREB1
ZBTB33.MA0527.1	25	81	19	81	324	1704	0.308642	0.234568	0.190141	1.3158	0.188632	1.6232	0.00872444		WP	Transcriptional cascade regulating adipogenesis	WP:WP4211	5.40995e-10	9.26681	13	65	7	7562	DDIT3,CEBPA,GATA3,CEBPG,CEBPD,SREBF1,CEBPB
GLI3.MA1491.1	30	81	30	81	415	1704	0.37037	0.37037	0.243545	1	0.564579	1.5207	0.0089466		WP	Adipogenesis	WP:WP236	6.99294e-09	8.15534	131	65	13	7562	DDIT3,CEBPA,GATA3,STAT6,E2F1,SMAD3,CEBPD,SREBF1,NR1H3,RXRA,CEBPB,MEF2A,CREB1
ZNF652.MA1657.1	66	81	66	81	1177	1704	0.814815	0.814815	0.690728	1	0.579992	1.1796	0.00998012		WP	The Overlap Between Signal Transduction Pathways that Contribute to a Range of LMNA Laminopathies	WP:WP4879	7.62185e-09	8.11794	60	65	10	7562	CEBPA,HES1,JUNB,E2F1,SMAD2,SMAD3,CEBPD,SREBF1,TCF7L2,CEBPB
SREBF1.MA0595.1	68	81	67	81	1226	1704	0.839506	0.82716	0.719484	1.0149	0.5	1.1668	0.00999113		WP	Nuclear Receptors	WP:WP170	1.25842e-07	6.90018	39	65	8	7562	ESR2,NR1I3,NR1H3,RXRA,NR1I2,NR1D2,HNF4A,RARG
HSF4.MA0771.1	53	81	50	81	884	1704	0.654321	0.617284	0.518779	1.06	0.372085	1.2613	0.0110274		WP	Mesodermal Commitment Pathway	WP:WP2857	8.01136e-06	5.09629	154	65	11	7562	GATA3,MEIS1,SMAD2,SMAD3,SMAD4,FOXH1,FOXA2,PAX6,HNF4A,RARG,POU5F1
LHX2.MA0700.2	74	81	71	81	1385	1704	0.91358	0.876543	0.812793	1.0423	0.304664	1.124	0.0111401		WP	TGF-beta Receptor Signaling	WP:WP560	6.99876e-05	4.15498	58	65	7	7562	JUN,SMAD2,SMAD3,SMAD4,FOXH1,ZNF423,SMAD5
NR1H3_RXRA.MA0494.1	65	81	71	81	1157	1704	0.802469	0.876543	0.678991	0.9155	0.933507	1.1819	0.011195		WP	TGF-beta Receptor Signalling in Skeletal Dysplasias	WP:WP4816	0.000111429	3.953	62	65	7	7562	JUN,SMAD2,SMAD3,SMAD4,FOXH1,ZNF423,SMAD5
NR2E3.MA0164.1	63	81	64	81	1111	1704	0.777778	0.790123	0.651995	0.9844	0.648507	1.1929	0.0116175		WP	Transcription factor regulation in adipogenesis	WP:WP3599	0.00012457	3.90459	22	65	5	7562	CEBPA,CEBPD,RXRA,CEBPB,CREB1
TCF7L2.MA0523.1	65	81	62	81	1159	1704	0.802469	0.765432	0.680164	1.0484	0.351493	1.1798	0.011839		WP	The influence of laminopathies on Wnt signaling	WP:WP4844	0.000128444	3.89129	40	65	6	7562	CEBPA,HES1,CEBPD,SREBF1,TCF7L2,CEBPB
NFYA.MA0060.3	68	81	67	81	1233	1704	0.839506	0.82716	0.723592	1.0149	0.5	1.1602	0.0122385		WP	Differentiation of white and brown adipocyte	WP:WP2895	0.000246377	3.6084	25	65	5	7562	CEBPA,CEBPG,CEBPB,ZNF423,SMAD5
NR1I2.MA1533.1	38	81	38	81	579	1704	0.469136	0.469136	0.339789	1	0.562516	1.3807	0.0126631		WP	Development of ureteric collection system	WP:WP5053	0.000342829	3.46492	47	65	6	7562	SIX1,GATA3,HOXA11,GLI3,WT1,RARG
NEUROD2.MA0668.1	75	81	77	81	1417	1704	0.925926	0.950617	0.831573	0.974	0.835963	1.1135	0.0128559		WP	Sudden Infant Death Syndrome (SIDS) Susceptibility Pathways	WP:WP706	0.00114884	2.93974	162	65	9	7562	ESR2,HES1,JUN,GATA3,REST,NFYA,CEBPB,CREB1,POU5F1
IRF6.MA1509.1	18	81	12	81	214	1704	0.222222	0.148148	0.125587	1.5	0.155954	1.7695	0.0129909		WP	Preimplantation Embryo	WP:WP3527	0.00146499	2.83416	60	65	6	7562	DDIT3,GATA3,FOXQ1,SIX3,DPRX,POU5F1
NR1D2.MA1532.1	50	81	48	81	826	1704	0.617284	0.592593	0.484742	1.0417	0.436199	1.2734	0.0130949		WP	Endoderm Differentiation	WP:WP2853	0.00378954	2.42141	144	65	8	7562	ONECUT1,SMAD2,SMAD3,SMAD4,FOXH1,FOXA2,RARG,POU5F1
GMEB2.MA0862.1	64	81	63	81	1147	1704	0.790123	0.777778	0.673122	1.0159	0.5	1.1738	0.0162952		WP	Chromosomal and microsatellite instability in colorectal cancer	WP:WP4216	0.00493538	2.30668	74	65	6	7562	JUN,SMAD2,SMAD3,SMAD4,TCF7L2,REL
OSR1.MA1542.1	64	81	63	81	1147	1704	0.790123	0.777778	0.673122	1.0159	0.5	1.1738	0.0162952		WP	Circadian rhythm related genes	WP:WP3594	0.00779438	2.10822	206	65	9	7562	JUN,SIX3,SREBF1,NR1H3,NR1D2,NFIL3,PROX1,SOX14,CREB1
NKX2_3.MA0672.1	79	81	77	81	1544	1704	0.975309	0.950617	0.906103	1.026	0.340783	1.0764	0.016781		WP	Liver X Receptor Pathway	WP:WP2874	0.0091932	2.03653	10	65	3	7562	SREBF1,NR1H3,RXRA
PAX5.MA0014.3	78	81	77	81	1513	1704	0.962963	0.950617	0.887911	1.013	0.5	1.0845	0.0172582		WP	IL-4 Signaling Pathway	WP:WP395	0.0132265	1.87856	55	65	5	7562	CEBPA,GATA3,STAT6,NFIL3,CEBPB
NFAT5.MA0606.1	81	81	80	81	1619	1704	1	0.987654	0.950117	1.0125	0.5	1.0525	0.0174982		WP	Hair Follicle Development: Cytodifferentiation - Part 3 of 3	WP:WP2840	0.0140017	1.85382	89	65	6	7562	JUN,GATA3,FOXQ1,SMAD4,CUX1,LHX2
NFIL3.MA0025.2	69	81	71	81	1272	1704	0.851852	0.876543	0.746479	0.9718	0.753907	1.1412	0.0183069		WP	TGF-beta Signaling Pathway	WP:WP366	0.0174646	1.75784	133	65	7	7562	JUN,JUNB,SMAD2,SMAD3,SMAD4,FOXH1,MEF2A
FOXA2.MA0047.3	78	81	73	81	1516	1704	0.962963	0.901235	0.889671	1.0685	0.105124	1.0824	0.0192513		WP	Nuclear Receptors in Lipid Metabolism and Toxicity	WP:WP299	0.0281165	1.55104	35	65	4	7562	NR1I3,NR1H3,NR1I2,RARG
RFX1.MA0509.2	61	81	62	81	1084	1704	0.753086	0.765432	0.63615	0.9839	0.643231	1.1838	0.0194008		WP	Neovascularisation processes	WP:WP4331	0.0350111	1.45579	37	65	4	7562	SMAD2,SMAD3,REL,SMAD5
PAX6.MA0069.1	40	81	42	81	636	1704	0.493827	0.518518	0.373239	0.9524	0.681266	1.3231	0.0202922		WP	Prion disease pathway	WP:WP3995	0.0350111	1.45579	37	65	4	7562	BATF,RXRA,PAX5,CREB1
DMRT3.MA0610.1	71	81	73	81	1327	1704	0.876543	0.901235	0.778756	0.9726	0.772932	1.1256	0.0209672		WP	Senescence and Autophagy in Cancer	WP:WP615	0.0406011	1.39146	108	65	6	7562	JUN,IRF1,E2F1,SMAD3,SMAD4,CEBPB
ZNF682.MA1599.1	52	81	49	81	890	1704	0.641975	0.604938	0.5223	1.0612	0.372926	1.2291	0.0224488		WP	Glucocorticoid Receptor Pathway	WP:WP2880	0.044538	1.35127	71	65	5	7562	JUN,NR1I3,RXRA,NR1I2,POU5F1
RREB1.MA0073.1	15	81	13	81	178	1704	0.185185	0.160494	0.10446	1.1538	0.417867	1.7728	0.0232872		WP	MECP2 and Associated Rett Syndrome	WP:WP3584	0.0475469	1.32288	72	65	5	7562	E2F1,CEBPD,REST,POU4F1,CREB1
DUXA.MA0884.1	59	81	61	81	1046	1704	0.728395	0.753086	0.61385	0.9672	0.7045	1.1866	0.0233926		WP	Canonical and Non-Canonical TGF-B signaling	WP:WP3874	0.0498992	1.30191	17	65	3	7562	SMAD2,SMAD3,SMAD4
ZKSCAN1.MA1585.1	47	81	46	81	786	1704	0.580247	0.567901	0.461268	1.0217	0.5	1.2579	0.023748
NFIA.MA0670.1	71	81	71	81	1333	1704	0.876543	0.876543	0.782277	1	0.594078	1.1205	0.0248196
OVOL2.MA1545.1	26	81	25	81	376	1704	0.320988	0.308642	0.220657	1.04	0.5	1.4547	0.0272856
PROX1.MA0794.1	8	81	4	81	73	1704	0.0987654	0.0493827	0.0428404	2	0.18452	2.3054	0.0274028
ZNF136.MA1588.1	12	81	14	81	135	1704	0.148148	0.17284	0.0792254	0.8571	0.739293	1.87	0.0298755
POU4F1.MA0790.1	60	81	65	81	1079	1704	0.740741	0.802469	0.633216	0.9231	0.869335	1.1698	0.0300827
HMBOX1.MA0895.1	78	81	78	81	1529	1704	0.962963	0.962963	0.8973	1	0.659217	1.0732	0.0306048
EBF2.MA1604.1	74	81	72	81	1419	1704	0.91358	0.888889	0.832746	1.0278	0.396587	1.0971	0.0317654
HNF4A.MA0114.4	74	81	73	81	1419	1704	0.91358	0.901235	0.832746	1.0137	0.5	1.0971	0.0317654
ZNF384.MA1125.1	74	81	74	81	1419	1704	0.91358	0.91358	0.832746	1	0.609562	1.0971	0.0317654
SPZ1.MA0111.1	76	81	75	81	1474	1704	0.938272	0.925926	0.865023	1.0133	0.5	1.0847	0.0328894
CEBPB.MA0466.2	44	81	46	81	738	1704	0.54321	0.567901	0.433099	0.9565	0.682297	1.2542	0.0335597
ARID5A.MA0602.1	76	81	77	81	1475	1704	0.938272	0.950617	0.86561	0.987	0.752385	1.0839	0.0339344
WT1.MA1627.1	75	81	69	81	1450	1704	0.925926	0.851852	0.850939	1.087	0.105241	1.0881	0.036219
ZNF423.MA0116.1	16	81	10	81	206	1704	0.197531	0.123457	0.120892	1.6	0.142217	1.6339	0.0364455
REL.MA0101.1	80	81	78	81	1597	1704	0.987654	0.962963	0.937207	1.0256	0.310149	1.0538	0.0366023
HOXB4.MA1499.1	74	81	75	81	1424	1704	0.91358	0.925926	0.835681	0.9867	0.717663	1.0932	0.0367154
DPRX.MA1480.1	76	81	72	81	1478	1704	0.938272	0.888889	0.867371	1.0556	0.201261	1.0817	0.0372502
SOX14.MA1562.1	55	81	55	81	977	1704	0.679012	0.679012	0.573357	1	0.566767	1.1843	0.0373854
MEF2A.MA0052.4	75	81	76	81	1452	1704	0.925926	0.938272	0.852113	0.9868	0.732865	1.0866	0.0384341
RARG_3.MA1553.1	20	81	19	81	278	1704	0.246914	0.234568	0.163145	1.0526	0.5	1.5135	0.0387661
CREB1.MA0018.4	75	81	73	81	1455	1704	0.925926	0.901235	0.853873	1.0274	0.390438	1.0844	0.0419814
POU5F1.MA1115.1	79	81	79	81	1569	1704	0.975309	0.975309	0.920775	1	0.689851	1.0592	0.0433107
DMRT1.MA1603.1	56	81	57	81	1007	1704	0.691358	0.703704	0.590962	0.9825	0.633754	1.1699	0.0446732
SMAD5.MA1557.1	28	81	32	81	432	1704	0.345679	0.395062	0.253521	0.875	0.791972	1.3635	0.0453569
ZBTB7B.MA0694.1	47	81	46	81	815	1704	0.580247	0.567901	0.478286	1.0217	0.5	1.2132	0.0463683
