# Supplementary material for: Immune disease variants modulate gene expression in regulatory CD4+ T cells
Source: Cell Genom. 2022 Apr 6;2(4):100117. doi: 10.1016/j.xgen.2022.100117 (PMC9010307; doi:10.1016/j.xgen.2022.100117)
Supplement: Table S7. Linkage disequilibrium and functional annotation information for all the SNPs in each LD locus: LD loci definition and classification, related to STAR Methods — Column legend: SNP GRCh38: SNP in build GRCh38 nomenclature SNP GRCh37: SNP in build GRCh37 nomenclature LOCUS: LD locus in which the SNP is included LEAD GRCh38: GWAS lead variant in build GRCh38 nomenclature LEAD GRCh37: GWAS lead variant in build GRCh38 nomenclature chromQTL: chromatin QTL peak overlapped by the SNP (chr:start-end, build GRCh38 coordinates) Extra ATAC Peak: ATAC-seq peak overlapped by the SNP (chr:start-end, build GRCh38 coordinates) [file mmc8.xlsx]

## Sheet: Sheet1
Supplementary Table 7. Linkage disequilibrium and functional annotation information for all the SNPs in each LD locus. Related to STAR Methods: LD loci definition and classification.
SNP GRCh38	SNP GRCh37	LOCUS	LEAD GRCh38	LEAD GRCh37	chromQTL	Extra ATAC Peak
chr1_109821653_T_G	chr1_110364275_T_G	LD_LOCUS_13	chr1_109822199_G_A	chr1_110364821_G_A	NA	NA
chr1_109821653_T_G	chr1_110364275_T_G	LD_LOCUS_13	chr1_109822199_G_A	chr1_110364821_G_A	NA	NA
chr1_109821741_G_A	chr1_110364363_G_A	LD_LOCUS_13	chr1_109822199_G_A	chr1_110364821_G_A	NA	NA
chr1_109821741_G_A	chr1_110364363_G_A	LD_LOCUS_13	chr1_109822199_G_A	chr1_110364821_G_A	NA	NA
chr1_109822199_G_A	chr1_110364821_G_A	LD_LOCUS_13	chr1_109822199_G_A	chr1_110364821_G_A	NA	NA
chr1_109822199_G_A	chr1_110364821_G_A	LD_LOCUS_13	chr1_109822199_G_A	chr1_110364821_G_A	NA	NA
chr1_109822246_A_G	chr1_110364868_A_G	LD_LOCUS_13	chr1_109822199_G_A	chr1_110364821_G_A	NA	NA
chr1_109822246_A_G	chr1_110364868_A_G	LD_LOCUS_13	chr1_109822199_G_A	chr1_110364821_G_A	NA	NA
chr1_109822423_G_A	chr1_110365045_G_A	LD_LOCUS_13	chr1_109822199_G_A	chr1_110364821_G_A	NA	NA
chr1_109822423_G_A	chr1_110365045_G_A	LD_LOCUS_13	chr1_109822199_G_A	chr1_110364821_G_A	NA	NA
chr1_109822838_GACAGAGAGATGTAGGGGC_G	chr1_110365460_GACAGAGAGATGTAGGGGC_G	LD_LOCUS_13	chr1_109822199_G_A	chr1_110364821_G_A	NA	NA
chr1_109822838_GACAGAGAGATGTAGGGGC_G	chr1_110365460_GACAGAGAGATGTAGGGGC_G	LD_LOCUS_13	chr1_109822199_G_A	chr1_110364821_G_A	NA	NA
chr1_109822907_G_A	chr1_110365529_G_A	LD_LOCUS_13	chr1_109822199_G_A	chr1_110364821_G_A	NA	NA
chr1_109822907_G_A	chr1_110365529_G_A	LD_LOCUS_13	chr1_109822199_G_A	chr1_110364821_G_A	NA	NA
chr1_109823037_A_G	chr1_110365659_A_G	LD_LOCUS_13	chr1_109822199_G_A	chr1_110364821_G_A	NA	NA
chr1_109823037_A_G	chr1_110365659_A_G	LD_LOCUS_13	chr1_109822199_G_A	chr1_110364821_G_A	NA	NA
chr1_109823345_T_A	chr1_110365967_T_A	LD_LOCUS_13	chr1_109822199_G_A	chr1_110364821_G_A	NA	NA
chr1_109823345_T_A	chr1_110365967_T_A	LD_LOCUS_13	chr1_109822199_G_A	chr1_110364821_G_A	NA	NA
chr1_109823422_T_C	chr1_110366044_T_C	LD_LOCUS_13	chr1_109822199_G_A	chr1_110364821_G_A	NA	NA
chr1_109823422_T_C	chr1_110366044_T_C	LD_LOCUS_13	chr1_109822199_G_A	chr1_110364821_G_A	NA	NA
chr1_1258206_AT_A	chr1_1193586_AT_A	LD_LOCUS_1	chr1_1259424_T_C	chr1_1194804_T_C	NA	NA
chr1_1258206_AT_A	chr1_1193586_AT_A	LD_LOCUS_1	chr1_1259424_T_C	chr1_1194804_T_C	NA	NA
chr1_1258206_AT_A	chr1_1193586_AT_A	LD_LOCUS_1	chr1_1259424_T_C	chr1_1194804_T_C	NA	NA
chr1_1259424_T_C	chr1_1194804_T_C	LD_LOCUS_1	chr1_1259424_T_C	chr1_1194804_T_C	NA	NA
chr1_1259424_T_C	chr1_1194804_T_C	LD_LOCUS_1	chr1_1259424_T_C	chr1_1194804_T_C	NA	NA
chr1_1259424_T_C	chr1_1194804_T_C	LD_LOCUS_1	chr1_1259424_T_C	chr1_1194804_T_C	NA	NA
chr1_150627705_T_C	chr1_150600181_T_C	LD_LOCUS_14	chr1_150706557_G_A	chr1_150679033_G_A	NA	NA
chr1_150627705_T_C	chr1_150600181_T_C	LD_LOCUS_14	chr1_150706557_G_A	chr1_150679033_G_A	NA	NA
chr1_150627705_T_C	chr1_150600181_T_C	LD_LOCUS_14	chr1_150706557_G_A	chr1_150679033_G_A	NA	NA
chr1_150627705_T_C	chr1_150600181_T_C	LD_LOCUS_14	chr1_150706557_G_A	chr1_150679033_G_A	NA	NA
chr1_150627705_T_C	chr1_150600181_T_C	LD_LOCUS_14	chr1_150706557_G_A	chr1_150679033_G_A	NA	NA
chr1_150627705_T_C	chr1_150600181_T_C	LD_LOCUS_14	chr1_150706557_G_A	chr1_150679033_G_A	NA	NA
chr1_150627705_T_C	chr1_150600181_T_C	LD_LOCUS_14	chr1_150706557_G_A	chr1_150679033_G_A	NA	NA
chr1_150627705_T_C	chr1_150600181_T_C	LD_LOCUS_14	chr1_150706557_G_A	chr1_150679033_G_A	NA	NA
chr1_150627705_T_C	chr1_150600181_T_C	LD_LOCUS_14	chr1_150706557_G_A	chr1_150679033_G_A	NA	NA
chr1_150635295_CTCTTGGGAA_C	chr1_150607771_CTCTTGGGAA_C	LD_LOCUS_14	chr1_150706557_G_A	chr1_150679033_G_A	NA	NA
chr1_150635295_CTCTTGGGAA_C	chr1_150607771_CTCTTGGGAA_C	LD_LOCUS_14	chr1_150706557_G_A	chr1_150679033_G_A	NA	NA
chr1_150635295_CTCTTGGGAA_C	chr1_150607771_CTCTTGGGAA_C	LD_LOCUS_14	chr1_150706557_G_A	chr1_150679033_G_A	NA	NA
chr1_150635295_CTCTTGGGAA_C	chr1_150607771_CTCTTGGGAA_C	LD_LOCUS_14	chr1_150706557_G_A	chr1_150679033_G_A	NA	NA
chr1_150635295_CTCTTGGGAA_C	chr1_150607771_CTCTTGGGAA_C	LD_LOCUS_14	chr1_150706557_G_A	chr1_150679033_G_A	NA	NA
chr1_150635295_CTCTTGGGAA_C	chr1_150607771_CTCTTGGGAA_C	LD_LOCUS_14	chr1_150706557_G_A	chr1_150679033_G_A	NA	NA
chr1_150635295_CTCTTGGGAA_C	chr1_150607771_CTCTTGGGAA_C	LD_LOCUS_14	chr1_150706557_G_A	chr1_150679033_G_A	NA	NA
chr1_150635295_CTCTTGGGAA_C	chr1_150607771_CTCTTGGGAA_C	LD_LOCUS_14	chr1_150706557_G_A	chr1_150679033_G_A	NA	NA
chr1_150635295_CTCTTGGGAA_C	chr1_150607771_CTCTTGGGAA_C	LD_LOCUS_14	chr1_150706557_G_A	chr1_150679033_G_A	NA	NA
chr1_150639481_G_A	chr1_150611957_G_A	LD_LOCUS_14	chr1_150706557_G_A	chr1_150679033_G_A	NA	NA
chr1_150639481_G_A	chr1_150611957_G_A	LD_LOCUS_14	chr1_150706557_G_A	chr1_150679033_G_A	NA	NA
chr1_150639481_G_A	chr1_150611957_G_A	LD_LOCUS_14	chr1_150706557_G_A	chr1_150679033_G_A	NA	NA
chr1_150639481_G_A	chr1_150611957_G_A	LD_LOCUS_14	chr1_150706557_G_A	chr1_150679033_G_A	NA	NA
chr1_150639481_G_A	chr1_150611957_G_A	LD_LOCUS_14	chr1_150706557_G_A	chr1_150679033_G_A	NA	NA
chr1_150639481_G_A	chr1_150611957_G_A	LD_LOCUS_14	chr1_150706557_G_A	chr1_150679033_G_A	NA	NA
chr1_150639481_G_A	chr1_150611957_G_A	LD_LOCUS_14	chr1_150706557_G_A	chr1_150679033_G_A	NA	NA
chr1_150639481_G_A	chr1_150611957_G_A	LD_LOCUS_14	chr1_150706557_G_A	chr1_150679033_G_A	NA	NA
chr1_150639481_G_A	chr1_150611957_G_A	LD_LOCUS_14	chr1_150706557_G_A	chr1_150679033_G_A	NA	NA
chr1_150642059_G_A	chr1_150614535_G_A	LD_LOCUS_14	chr1_150706557_G_A	chr1_150679033_G_A	NA	NA
chr1_150642059_G_A	chr1_150614535_G_A	LD_LOCUS_14	chr1_150706557_G_A	chr1_150679033_G_A	NA	NA
chr1_150642059_G_A	chr1_150614535_G_A	LD_LOCUS_14	chr1_150706557_G_A	chr1_150679033_G_A	NA	NA
chr1_150642059_G_A	chr1_150614535_G_A	LD_LOCUS_14	chr1_150706557_G_A	chr1_150679033_G_A	NA	NA
chr1_150642059_G_A	chr1_150614535_G_A	LD_LOCUS_14	chr1_150706557_G_A	chr1_150679033_G_A	NA	NA
chr1_150642059_G_A	chr1_150614535_G_A	LD_LOCUS_14	chr1_150706557_G_A	chr1_150679033_G_A	NA	NA
chr1_150642059_G_A	chr1_150614535_G_A	LD_LOCUS_14	chr1_150706557_G_A	chr1_150679033_G_A	NA	NA
chr1_150642059_G_A	chr1_150614535_G_A	LD_LOCUS_14	chr1_150706557_G_A	chr1_150679033_G_A	NA	NA
chr1_150642059_G_A	chr1_150614535_G_A	LD_LOCUS_14	chr1_150706557_G_A	chr1_150679033_G_A	NA	NA
chr1_150642389_GCT_G	chr1_150614865_GCT_G	LD_LOCUS_14	chr1_150706557_G_A	chr1_150679033_G_A	NA	NA
chr1_150642389_GCT_G	chr1_150614865_GCT_G	LD_LOCUS_14	chr1_150706557_G_A	chr1_150679033_G_A	NA	NA
chr1_150642389_GCT_G	chr1_150614865_GCT_G	LD_LOCUS_14	chr1_150706557_G_A	chr1_150679033_G_A	NA	NA
chr1_150642389_GCT_G	chr1_150614865_GCT_G	LD_LOCUS_14	chr1_150706557_G_A	chr1_150679033_G_A	NA	NA
chr1_150642389_GCT_G	chr1_150614865_GCT_G	LD_LOCUS_14	chr1_150706557_G_A	chr1_150679033_G_A	NA	NA
chr1_150642389_GCT_G	chr1_150614865_GCT_G	LD_LOCUS_14	chr1_150706557_G_A	chr1_150679033_G_A	NA	NA
chr1_150642389_GCT_G	chr1_150614865_GCT_G	LD_LOCUS_14	chr1_150706557_G_A	chr1_150679033_G_A	NA	NA
chr1_150642389_GCT_G	chr1_150614865_GCT_G	LD_LOCUS_14	chr1_150706557_G_A	chr1_150679033_G_A	NA	NA
chr1_150642389_GCT_G	chr1_150614865_GCT_G	LD_LOCUS_14	chr1_150706557_G_A	chr1_150679033_G_A	NA	NA
chr1_150642389_GCT_G	chr1_150614865_GCT_G	LD_LOCUS_14	chr1_150776310_A_G	chr1_150748786_A_G	NA	NA
chr1_150642389_GCT_G	chr1_150614865_GCT_G	LD_LOCUS_14	chr1_150776310_A_G	chr1_150748786_A_G	NA	NA
chr1_150642393_C_A	chr1_150614869_C_A	LD_LOCUS_14	chr1_150706557_G_A	chr1_150679033_G_A	NA	NA
chr1_150642393_C_A	chr1_150614869_C_A	LD_LOCUS_14	chr1_150706557_G_A	chr1_150679033_G_A	NA	NA
chr1_150642393_C_A	chr1_150614869_C_A	LD_LOCUS_14	chr1_150706557_G_A	chr1_150679033_G_A	NA	NA
chr1_150642393_C_A	chr1_150614869_C_A	LD_LOCUS_14	chr1_150706557_G_A	chr1_150679033_G_A	NA	NA
chr1_150642393_C_A	chr1_150614869_C_A	LD_LOCUS_14	chr1_150706557_G_A	chr1_150679033_G_A	NA	NA
chr1_150642393_C_A	chr1_150614869_C_A	LD_LOCUS_14	chr1_150706557_G_A	chr1_150679033_G_A	NA	NA
chr1_150642393_C_A	chr1_150614869_C_A	LD_LOCUS_14	chr1_150706557_G_A	chr1_150679033_G_A	NA	NA
chr1_150642393_C_A	chr1_150614869_C_A	LD_LOCUS_14	chr1_150706557_G_A	chr1_150679033_G_A	NA	NA
chr1_150642393_C_A	chr1_150614869_C_A	LD_LOCUS_14	chr1_150706557_G_A	chr1_150679033_G_A	NA	NA
chr1_150642393_C_A	chr1_150614869_C_A	LD_LOCUS_14	chr1_150776310_A_G	chr1_150748786_A_G	NA	NA
chr1_150642393_C_A	chr1_150614869_C_A	LD_LOCUS_14	chr1_150776310_A_G	chr1_150748786_A_G	NA	NA
chr1_150642394_C_G	chr1_150614870_C_G	LD_LOCUS_14	chr1_150706557_G_A	chr1_150679033_G_A	NA	NA
chr1_150642394_C_G	chr1_150614870_C_G	LD_LOCUS_14	chr1_150706557_G_A	chr1_150679033_G_A	NA	NA
chr1_150642394_C_G	chr1_150614870_C_G	LD_LOCUS_14	chr1_150706557_G_A	chr1_150679033_G_A	NA	NA
chr1_150642394_C_G	chr1_150614870_C_G	LD_LOCUS_14	chr1_150706557_G_A	chr1_150679033_G_A	NA	NA
chr1_150642394_C_G	chr1_150614870_C_G	LD_LOCUS_14	chr1_150706557_G_A	chr1_150679033_G_A	NA	NA
chr1_150642394_C_G	chr1_150614870_C_G	LD_LOCUS_14	chr1_150706557_G_A	chr1_150679033_G_A	NA	NA
chr1_150642394_C_G	chr1_150614870_C_G	LD_LOCUS_14	chr1_150706557_G_A	chr1_150679033_G_A	NA	NA
chr1_150642394_C_G	chr1_150614870_C_G	LD_LOCUS_14	chr1_150706557_G_A	chr1_150679033_G_A	NA	NA
chr1_150642394_C_G	chr1_150614870_C_G	LD_LOCUS_14	chr1_150706557_G_A	chr1_150679033_G_A	NA	NA
chr1_150642394_C_G	chr1_150614870_C_G	LD_LOCUS_14	chr1_150776310_A_G	chr1_150748786_A_G	NA	NA
chr1_150642394_C_G	chr1_150614870_C_G	LD_LOCUS_14	chr1_150776310_A_G	chr1_150748786_A_G	NA	NA
chr1_150642396_C_A	chr1_150614872_C_A	LD_LOCUS_14	chr1_150706557_G_A	chr1_150679033_G_A	NA	NA
chr1_150642396_C_A	chr1_150614872_C_A	LD_LOCUS_14	chr1_150706557_G_A	chr1_150679033_G_A	NA	NA
chr1_150642396_C_A	chr1_150614872_C_A	LD_LOCUS_14	chr1_150706557_G_A	chr1_150679033_G_A	NA	NA
chr1_150642396_C_A	chr1_150614872_C_A	LD_LOCUS_14	chr1_150706557_G_A	chr1_150679033_G_A	NA	NA
chr1_150642396_C_A	chr1_150614872_C_A	LD_LOCUS_14	chr1_150706557_G_A	chr1_150679033_G_A	NA	NA
chr1_150642396_C_A	chr1_150614872_C_A	LD_LOCUS_14	chr1_150706557_G_A	chr1_150679033_G_A	NA	NA
chr1_150642396_C_A	chr1_150614872_C_A	LD_LOCUS_14	chr1_150706557_G_A	chr1_150679033_G_A	NA	NA
chr1_150642396_C_A	chr1_150614872_C_A	LD_LOCUS_14	chr1_150706557_G_A	chr1_150679033_G_A	NA	NA
chr1_150642396_C_A	chr1_150614872_C_A	LD_LOCUS_14	chr1_150706557_G_A	chr1_150679033_G_A	NA	NA
chr1_150642396_C_A	chr1_150614872_C_A	LD_LOCUS_14	chr1_150776310_A_G	chr1_150748786_A_G	NA	NA
chr1_150642396_C_A	chr1_150614872_C_A	LD_LOCUS_14	chr1_150776310_A_G	chr1_150748786_A_G	NA	NA
chr1_150642396_C_A	chr1_150614872_C_A	LD_LOCUS_14	chr1_150867210_A_C	chr1_150839686_A_C	NA	NA
chr1_150642618_A_C	chr1_150615094_A_C	LD_LOCUS_14	chr1_150706557_G_A	chr1_150679033_G_A	NA	NA
chr1_150642618_A_C	chr1_150615094_A_C	LD_LOCUS_14	chr1_150706557_G_A	chr1_150679033_G_A	NA	NA
chr1_150642618_A_C	chr1_150615094_A_C	LD_LOCUS_14	chr1_150706557_G_A	chr1_150679033_G_A	NA	NA
chr1_150642618_A_C	chr1_150615094_A_C	LD_LOCUS_14	chr1_150706557_G_A	chr1_150679033_G_A	NA	NA
chr1_150642618_A_C	chr1_150615094_A_C	LD_LOCUS_14	chr1_150706557_G_A	chr1_150679033_G_A	NA	NA
chr1_150642618_A_C	chr1_150615094_A_C	LD_LOCUS_14	chr1_150706557_G_A	chr1_150679033_G_A	NA	NA
chr1_150642618_A_C	chr1_150615094_A_C	LD_LOCUS_14	chr1_150706557_G_A	chr1_150679033_G_A	NA	NA
chr1_150642618_A_C	chr1_150615094_A_C	LD_LOCUS_14	chr1_150706557_G_A	chr1_150679033_G_A	NA	NA
chr1_150642618_A_C	chr1_150615094_A_C	LD_LOCUS_14	chr1_150706557_G_A	chr1_150679033_G_A	NA	NA
chr1_150642618_A_C	chr1_150615094_A_C	LD_LOCUS_14	chr1_150776310_A_G	chr1_150748786_A_G	NA	NA
chr1_150642618_A_C	chr1_150615094_A_C	LD_LOCUS_14	chr1_150776310_A_G	chr1_150748786_A_G	NA	NA
chr1_150643265_C_CT	chr1_150615741_C_CT	LD_LOCUS_14	chr1_150706557_G_A	chr1_150679033_G_A	NA	NA
chr1_150643265_C_CT	chr1_150615741_C_CT	LD_LOCUS_14	chr1_150706557_G_A	chr1_150679033_G_A	NA	NA
chr1_150643265_C_CT	chr1_150615741_C_CT	LD_LOCUS_14	chr1_150706557_G_A	chr1_150679033_G_A	NA	NA
chr1_150643265_C_CT	chr1_150615741_C_CT	LD_LOCUS_14	chr1_150706557_G_A	chr1_150679033_G_A	NA	NA
chr1_150643265_C_CT	chr1_150615741_C_CT	LD_LOCUS_14	chr1_150706557_G_A	chr1_150679033_G_A	NA	NA
chr1_150643265_C_CT	chr1_150615741_C_CT	LD_LOCUS_14	chr1_150706557_G_A	chr1_150679033_G_A	NA	NA
chr1_150643265_C_CT	chr1_150615741_C_CT	LD_LOCUS_14	chr1_150706557_G_A	chr1_150679033_G_A	NA	NA
chr1_150643265_C_CT	chr1_150615741_C_CT	LD_LOCUS_14	chr1_150706557_G_A	chr1_150679033_G_A	NA	NA
chr1_150643265_C_CT	chr1_150615741_C_CT	LD_LOCUS_14	chr1_150706557_G_A	chr1_150679033_G_A	NA	NA
chr1_150643694_G_GGCCA	chr1_150616170_G_GGCCA	LD_LOCUS_14	chr1_150706557_G_A	chr1_150679033_G_A	NA	NA
chr1_150643694_G_GGCCA	chr1_150616170_G_GGCCA	LD_LOCUS_14	chr1_150706557_G_A	chr1_150679033_G_A	NA	NA
chr1_150643694_G_GGCCA	chr1_150616170_G_GGCCA	LD_LOCUS_14	chr1_150706557_G_A	chr1_150679033_G_A	NA	NA
chr1_150643694_G_GGCCA	chr1_150616170_G_GGCCA	LD_LOCUS_14	chr1_150706557_G_A	chr1_150679033_G_A	NA	NA
chr1_150643694_G_GGCCA	chr1_150616170_G_GGCCA	LD_LOCUS_14	chr1_150706557_G_A	chr1_150679033_G_A	NA	NA
chr1_150643694_G_GGCCA	chr1_150616170_G_GGCCA	LD_LOCUS_14	chr1_150706557_G_A	chr1_150679033_G_A	NA	NA
chr1_150643694_G_GGCCA	chr1_150616170_G_GGCCA	LD_LOCUS_14	chr1_150706557_G_A	chr1_150679033_G_A	NA	NA
chr1_150643694_G_GGCCA	chr1_150616170_G_GGCCA	LD_LOCUS_14	chr1_150706557_G_A	chr1_150679033_G_A	NA	NA
chr1_150643694_G_GGCCA	chr1_150616170_G_GGCCA	LD_LOCUS_14	chr1_150706557_G_A	chr1_150679033_G_A	NA	NA
chr1_150644223_A_G	chr1_150616699_A_G	LD_LOCUS_14	chr1_150706557_G_A	chr1_150679033_G_A	NA	NA
chr1_150644223_A_G	chr1_150616699_A_G	LD_LOCUS_14	chr1_150706557_G_A	chr1_150679033_G_A	NA	NA
chr1_150644223_A_G	chr1_150616699_A_G	LD_LOCUS_14	chr1_150706557_G_A	chr1_150679033_G_A	NA	NA
chr1_150644223_A_G	chr1_150616699_A_G	LD_LOCUS_14	chr1_150706557_G_A	chr1_150679033_G_A	NA	NA
chr1_150644223_A_G	chr1_150616699_A_G	LD_LOCUS_14	chr1_150706557_G_A	chr1_150679033_G_A	NA	NA
chr1_150644223_A_G	chr1_150616699_A_G	LD_LOCUS_14	chr1_150706557_G_A	chr1_150679033_G_A	NA	NA
chr1_150644223_A_G	chr1_150616699_A_G	LD_LOCUS_14	chr1_150706557_G_A	chr1_150679033_G_A	NA	NA
chr1_150644223_A_G	chr1_150616699_A_G	LD_LOCUS_14	chr1_150706557_G_A	chr1_150679033_G_A	NA	NA
chr1_150644223_A_G	chr1_150616699_A_G	LD_LOCUS_14	chr1_150706557_G_A	chr1_150679033_G_A	NA	NA
chr1_150644678_T_C	chr1_150617154_T_C	LD_LOCUS_14	chr1_150706557_G_A	chr1_150679033_G_A	NA	NA
chr1_150644678_T_C	chr1_150617154_T_C	LD_LOCUS_14	chr1_150706557_G_A	chr1_150679033_G_A	NA	NA
chr1_150644678_T_C	chr1_150617154_T_C	LD_LOCUS_14	chr1_150706557_G_A	chr1_150679033_G_A	NA	NA
chr1_150644678_T_C	chr1_150617154_T_C	LD_LOCUS_14	chr1_150706557_G_A	chr1_150679033_G_A	NA	NA
chr1_150644678_T_C	chr1_150617154_T_C	LD_LOCUS_14	chr1_150706557_G_A	chr1_150679033_G_A	NA	NA
chr1_150644678_T_C	chr1_150617154_T_C	LD_LOCUS_14	chr1_150706557_G_A	chr1_150679033_G_A	NA	NA
chr1_150644678_T_C	chr1_150617154_T_C	LD_LOCUS_14	chr1_150706557_G_A	chr1_150679033_G_A	NA	NA
chr1_150644678_T_C	chr1_150617154_T_C	LD_LOCUS_14	chr1_150706557_G_A	chr1_150679033_G_A	NA	NA
chr1_150644678_T_C	chr1_150617154_T_C	LD_LOCUS_14	chr1_150706557_G_A	chr1_150679033_G_A	NA	NA
chr1_150648093_C_G	chr1_150620569_C_G	LD_LOCUS_14	chr1_150706557_G_A	chr1_150679033_G_A	NA	NA
chr1_150648093_C_G	chr1_150620569_C_G	LD_LOCUS_14	chr1_150706557_G_A	chr1_150679033_G_A	NA	NA
chr1_150648093_C_G	chr1_150620569_C_G	LD_LOCUS_14	chr1_150706557_G_A	chr1_150679033_G_A	NA	NA
chr1_150648093_C_G	chr1_150620569_C_G	LD_LOCUS_14	chr1_150706557_G_A	chr1_150679033_G_A	NA	NA
chr1_150648093_C_G	chr1_150620569_C_G	LD_LOCUS_14	chr1_150706557_G_A	chr1_150679033_G_A	NA	NA
chr1_150648093_C_G	chr1_150620569_C_G	LD_LOCUS_14	chr1_150706557_G_A	chr1_150679033_G_A	NA	NA
chr1_150648093_C_G	chr1_150620569_C_G	LD_LOCUS_14	chr1_150706557_G_A	chr1_150679033_G_A	NA	NA
chr1_150648093_C_G	chr1_150620569_C_G	LD_LOCUS_14	chr1_150706557_G_A	chr1_150679033_G_A	NA	NA
chr1_150648093_C_G	chr1_150620569_C_G	LD_LOCUS_14	chr1_150706557_G_A	chr1_150679033_G_A	NA	NA
chr1_150650144_T_A	chr1_150622620_T_A	LD_LOCUS_14	chr1_150706557_G_A	chr1_150679033_G_A	NA	NA
chr1_150650144_T_A	chr1_150622620_T_A	LD_LOCUS_14	chr1_150706557_G_A	chr1_150679033_G_A	NA	NA
chr1_150650144_T_A	chr1_150622620_T_A	LD_LOCUS_14	chr1_150706557_G_A	chr1_150679033_G_A	NA	NA
chr1_150650144_T_A	chr1_150622620_T_A	LD_LOCUS_14	chr1_150706557_G_A	chr1_150679033_G_A	NA	NA
chr1_150650144_T_A	chr1_150622620_T_A	LD_LOCUS_14	chr1_150706557_G_A	chr1_150679033_G_A	NA	NA
chr1_150650144_T_A	chr1_150622620_T_A	LD_LOCUS_14	chr1_150706557_G_A	chr1_150679033_G_A	NA	NA
chr1_150650144_T_A	chr1_150622620_T_A	LD_LOCUS_14	chr1_150706557_G_A	chr1_150679033_G_A	NA	NA
chr1_150650144_T_A	chr1_150622620_T_A	LD_LOCUS_14	chr1_150706557_G_A	chr1_150679033_G_A	NA	NA
chr1_150650144_T_A	chr1_150622620_T_A	LD_LOCUS_14	chr1_150706557_G_A	chr1_150679033_G_A	NA	NA
chr1_150650144_T_A	chr1_150622620_T_A	LD_LOCUS_14	chr1_150776310_A_G	chr1_150748786_A_G	NA	NA
chr1_150650144_T_A	chr1_150622620_T_A	LD_LOCUS_14	chr1_150776310_A_G	chr1_150748786_A_G	NA	NA
chr1_150650144_T_A	chr1_150622620_T_A	LD_LOCUS_14	chr1_150867210_A_C	chr1_150839686_A_C	NA	NA
chr1_150650300_AG_A	chr1_150622776_AG_A	LD_LOCUS_14	chr1_150706557_G_A	chr1_150679033_G_A	NA	NA
chr1_150650300_AG_A	chr1_150622776_AG_A	LD_LOCUS_14	chr1_150706557_G_A	chr1_150679033_G_A	NA	NA
chr1_150650300_AG_A	chr1_150622776_AG_A	LD_LOCUS_14	chr1_150706557_G_A	chr1_150679033_G_A	NA	NA
chr1_150650300_AG_A	chr1_150622776_AG_A	LD_LOCUS_14	chr1_150706557_G_A	chr1_150679033_G_A	NA	NA
chr1_150650300_AG_A	chr1_150622776_AG_A	LD_LOCUS_14	chr1_150706557_G_A	chr1_150679033_G_A	NA	NA
chr1_150650300_AG_A	chr1_150622776_AG_A	LD_LOCUS_14	chr1_150706557_G_A	chr1_150679033_G_A	NA	NA
chr1_150650300_AG_A	chr1_150622776_AG_A	LD_LOCUS_14	chr1_150706557_G_A	chr1_150679033_G_A	NA	NA
chr1_150650300_AG_A	chr1_150622776_AG_A	LD_LOCUS_14	chr1_150706557_G_A	chr1_150679033_G_A	NA	NA
chr1_150650300_AG_A	chr1_150622776_AG_A	LD_LOCUS_14	chr1_150706557_G_A	chr1_150679033_G_A	NA	NA
chr1_150650745_C_T	chr1_150623221_C_T	LD_LOCUS_14	chr1_150706557_G_A	chr1_150679033_G_A	NA	NA
chr1_150650745_C_T	chr1_150623221_C_T	LD_LOCUS_14	chr1_150706557_G_A	chr1_150679033_G_A	NA	NA
chr1_150650745_C_T	chr1_150623221_C_T	LD_LOCUS_14	chr1_150706557_G_A	chr1_150679033_G_A	NA	NA
chr1_150650745_C_T	chr1_150623221_C_T	LD_LOCUS_14	chr1_150706557_G_A	chr1_150679033_G_A	NA	NA
chr1_150650745_C_T	chr1_150623221_C_T	LD_LOCUS_14	chr1_150706557_G_A	chr1_150679033_G_A	NA	NA
chr1_150650745_C_T	chr1_150623221_C_T	LD_LOCUS_14	chr1_150706557_G_A	chr1_150679033_G_A	NA	NA
chr1_150650745_C_T	chr1_150623221_C_T	LD_LOCUS_14	chr1_150706557_G_A	chr1_150679033_G_A	NA	NA
chr1_150650745_C_T	chr1_150623221_C_T	LD_LOCUS_14	chr1_150706557_G_A	chr1_150679033_G_A	NA	NA
chr1_150650745_C_T	chr1_150623221_C_T	LD_LOCUS_14	chr1_150706557_G_A	chr1_150679033_G_A	NA	NA
chr1_150650809_T_G	chr1_150623285_T_G	LD_LOCUS_14	chr1_150706557_G_A	chr1_150679033_G_A	NA	NA
chr1_150650809_T_G	chr1_150623285_T_G	LD_LOCUS_14	chr1_150706557_G_A	chr1_150679033_G_A	NA	NA
chr1_150650809_T_G	chr1_150623285_T_G	LD_LOCUS_14	chr1_150706557_G_A	chr1_150679033_G_A	NA	NA
chr1_150650809_T_G	chr1_150623285_T_G	LD_LOCUS_14	chr1_150706557_G_A	chr1_150679033_G_A	NA	NA
chr1_150650809_T_G	chr1_150623285_T_G	LD_LOCUS_14	chr1_150706557_G_A	chr1_150679033_G_A	NA	NA
chr1_150650809_T_G	chr1_150623285_T_G	LD_LOCUS_14	chr1_150706557_G_A	chr1_150679033_G_A	NA	NA
chr1_150650809_T_G	chr1_150623285_T_G	LD_LOCUS_14	chr1_150706557_G_A	chr1_150679033_G_A	NA	NA
chr1_150650809_T_G	chr1_150623285_T_G	LD_LOCUS_14	chr1_150706557_G_A	chr1_150679033_G_A	NA	NA
chr1_150650809_T_G	chr1_150623285_T_G	LD_LOCUS_14	chr1_150706557_G_A	chr1_150679033_G_A	NA	NA
chr1_150651625_A_G	chr1_150624101_A_G	LD_LOCUS_14	chr1_150706557_G_A	chr1_150679033_G_A	NA	NA
chr1_150651625_A_G	chr1_150624101_A_G	LD_LOCUS_14	chr1_150706557_G_A	chr1_150679033_G_A	NA	NA
chr1_150651625_A_G	chr1_150624101_A_G	LD_LOCUS_14	chr1_150706557_G_A	chr1_150679033_G_A	NA	NA
chr1_150651625_A_G	chr1_150624101_A_G	LD_LOCUS_14	chr1_150706557_G_A	chr1_150679033_G_A	NA	NA
chr1_150651625_A_G	chr1_150624101_A_G	LD_LOCUS_14	chr1_150706557_G_A	chr1_150679033_G_A	NA	NA
chr1_150651625_A_G	chr1_150624101_A_G	LD_LOCUS_14	chr1_150706557_G_A	chr1_150679033_G_A	NA	NA
chr1_150651625_A_G	chr1_150624101_A_G	LD_LOCUS_14	chr1_150706557_G_A	chr1_150679033_G_A	NA	NA
chr1_150651625_A_G	chr1_150624101_A_G	LD_LOCUS_14	chr1_150706557_G_A	chr1_150679033_G_A	NA	NA
chr1_150651625_A_G	chr1_150624101_A_G	LD_LOCUS_14	chr1_150706557_G_A	chr1_150679033_G_A	NA	NA
chr1_150653553_C_T	chr1_150626029_C_T	LD_LOCUS_14	chr1_150706557_G_A	chr1_150679033_G_A	NA	NA
chr1_150653553_C_T	chr1_150626029_C_T	LD_LOCUS_14	chr1_150706557_G_A	chr1_150679033_G_A	NA	NA
chr1_150653553_C_T	chr1_150626029_C_T	LD_LOCUS_14	chr1_150706557_G_A	chr1_150679033_G_A	NA	NA
chr1_150653553_C_T	chr1_150626029_C_T	LD_LOCUS_14	chr1_150706557_G_A	chr1_150679033_G_A	NA	NA
chr1_150653553_C_T	chr1_150626029_C_T	LD_LOCUS_14	chr1_150706557_G_A	chr1_150679033_G_A	NA	NA
chr1_150653553_C_T	chr1_150626029_C_T	LD_LOCUS_14	chr1_150706557_G_A	chr1_150679033_G_A	NA	NA
chr1_150653553_C_T	chr1_150626029_C_T	LD_LOCUS_14	chr1_150706557_G_A	chr1_150679033_G_A	NA	NA
chr1_150653553_C_T	chr1_150626029_C_T	LD_LOCUS_14	chr1_150706557_G_A	chr1_150679033_G_A	NA	NA
chr1_150653553_C_T	chr1_150626029_C_T	LD_LOCUS_14	chr1_150706557_G_A	chr1_150679033_G_A	NA	NA
chr1_150653562_C_G	chr1_150626038_C_G	LD_LOCUS_14	chr1_150706557_G_A	chr1_150679033_G_A	NA	NA
chr1_150653562_C_G	chr1_150626038_C_G	LD_LOCUS_14	chr1_150706557_G_A	chr1_150679033_G_A	NA	NA
chr1_150653562_C_G	chr1_150626038_C_G	LD_LOCUS_14	chr1_150706557_G_A	chr1_150679033_G_A	NA	NA
chr1_150653562_C_G	chr1_150626038_C_G	LD_LOCUS_14	chr1_150706557_G_A	chr1_150679033_G_A	NA	NA
chr1_150653562_C_G	chr1_150626038_C_G	LD_LOCUS_14	chr1_150706557_G_A	chr1_150679033_G_A	NA	NA
chr1_150653562_C_G	chr1_150626038_C_G	LD_LOCUS_14	chr1_150706557_G_A	chr1_150679033_G_A	NA	NA
chr1_150653562_C_G	chr1_150626038_C_G	LD_LOCUS_14	chr1_150706557_G_A	chr1_150679033_G_A	NA	NA
chr1_150653562_C_G	chr1_150626038_C_G	LD_LOCUS_14	chr1_150706557_G_A	chr1_150679033_G_A	NA	NA
chr1_150653562_C_G	chr1_150626038_C_G	LD_LOCUS_14	chr1_150706557_G_A	chr1_150679033_G_A	NA	NA
chr1_150653964_T_C	chr1_150626440_T_C	LD_LOCUS_14	chr1_150706557_G_A	chr1_150679033_G_A	NA	NA
chr1_150653964_T_C	chr1_150626440_T_C	LD_LOCUS_14	chr1_150706557_G_A	chr1_150679033_G_A	NA	NA
chr1_150653964_T_C	chr1_150626440_T_C	LD_LOCUS_14	chr1_150706557_G_A	chr1_150679033_G_A	NA	NA
chr1_150653964_T_C	chr1_150626440_T_C	LD_LOCUS_14	chr1_150706557_G_A	chr1_150679033_G_A	NA	NA
chr1_150653964_T_C	chr1_150626440_T_C	LD_LOCUS_14	chr1_150706557_G_A	chr1_150679033_G_A	NA	NA
chr1_150653964_T_C	chr1_150626440_T_C	LD_LOCUS_14	chr1_150706557_G_A	chr1_150679033_G_A	NA	NA
chr1_150653964_T_C	chr1_150626440_T_C	LD_LOCUS_14	chr1_150706557_G_A	chr1_150679033_G_A	NA	NA
chr1_150653964_T_C	chr1_150626440_T_C	LD_LOCUS_14	chr1_150706557_G_A	chr1_150679033_G_A	NA	NA
chr1_150653964_T_C	chr1_150626440_T_C	LD_LOCUS_14	chr1_150706557_G_A	chr1_150679033_G_A	NA	NA
chr1_150653964_T_C	chr1_150626440_T_C	LD_LOCUS_14	chr1_150776310_A_G	chr1_150748786_A_G	NA	NA
chr1_150653964_T_C	chr1_150626440_T_C	LD_LOCUS_14	chr1_150776310_A_G	chr1_150748786_A_G	NA	NA
chr1_150653964_T_C	chr1_150626440_T_C	LD_LOCUS_14	chr1_150867210_A_C	chr1_150839686_A_C	NA	NA
chr1_150655881_C_G	chr1_150628357_C_G	LD_LOCUS_14	chr1_150706557_G_A	chr1_150679033_G_A	NA	NA
chr1_150655881_C_G	chr1_150628357_C_G	LD_LOCUS_14	chr1_150706557_G_A	chr1_150679033_G_A	NA	NA
chr1_150655881_C_G	chr1_150628357_C_G	LD_LOCUS_14	chr1_150706557_G_A	chr1_150679033_G_A	NA	NA
chr1_150655881_C_G	chr1_150628357_C_G	LD_LOCUS_14	chr1_150706557_G_A	chr1_150679033_G_A	NA	NA
chr1_150655881_C_G	chr1_150628357_C_G	LD_LOCUS_14	chr1_150706557_G_A	chr1_150679033_G_A	NA	NA
chr1_150655881_C_G	chr1_150628357_C_G	LD_LOCUS_14	chr1_150706557_G_A	chr1_150679033_G_A	NA	NA
chr1_150655881_C_G	chr1_150628357_C_G	LD_LOCUS_14	chr1_150706557_G_A	chr1_150679033_G_A	NA	NA
chr1_150655881_C_G	chr1_150628357_C_G	LD_LOCUS_14	chr1_150706557_G_A	chr1_150679033_G_A	NA	NA
chr1_150655881_C_G	chr1_150628357_C_G	LD_LOCUS_14	chr1_150706557_G_A	chr1_150679033_G_A	NA	NA
chr1_150655997_C_T	chr1_150628473_C_T	LD_LOCUS_14	chr1_150706557_G_A	chr1_150679033_G_A	NA	NA
chr1_150655997_C_T	chr1_150628473_C_T	LD_LOCUS_14	chr1_150706557_G_A	chr1_150679033_G_A	NA	NA
chr1_150655997_C_T	chr1_150628473_C_T	LD_LOCUS_14	chr1_150706557_G_A	chr1_150679033_G_A	NA	NA
chr1_150655997_C_T	chr1_150628473_C_T	LD_LOCUS_14	chr1_150706557_G_A	chr1_150679033_G_A	NA	NA
chr1_150655997_C_T	chr1_150628473_C_T	LD_LOCUS_14	chr1_150706557_G_A	chr1_150679033_G_A	NA	NA
chr1_150655997_C_T	chr1_150628473_C_T	LD_LOCUS_14	chr1_150706557_G_A	chr1_150679033_G_A	NA	NA
chr1_150655997_C_T	chr1_150628473_C_T	LD_LOCUS_14	chr1_150706557_G_A	chr1_150679033_G_A	NA	NA
chr1_150655997_C_T	chr1_150628473_C_T	LD_LOCUS_14	chr1_150706557_G_A	chr1_150679033_G_A	NA	NA
chr1_150655997_C_T	chr1_150628473_C_T	LD_LOCUS_14	chr1_150706557_G_A	chr1_150679033_G_A	NA	NA
chr1_150655997_C_T	chr1_150628473_C_T	LD_LOCUS_14	chr1_150776310_A_G	chr1_150748786_A_G	NA	NA
chr1_150655997_C_T	chr1_150628473_C_T	LD_LOCUS_14	chr1_150776310_A_G	chr1_150748786_A_G	NA	NA
chr1_150655997_C_T	chr1_150628473_C_T	LD_LOCUS_14	chr1_150867210_A_C	chr1_150839686_A_C	NA	NA
chr1_150656676_C_T	chr1_150629152_C_T	LD_LOCUS_14	chr1_150706557_G_A	chr1_150679033_G_A	NA	NA
chr1_150656676_C_T	chr1_150629152_C_T	LD_LOCUS_14	chr1_150706557_G_A	chr1_150679033_G_A	NA	NA
chr1_150656676_C_T	chr1_150629152_C_T	LD_LOCUS_14	chr1_150706557_G_A	chr1_150679033_G_A	NA	NA
chr1_150656676_C_T	chr1_150629152_C_T	LD_LOCUS_14	chr1_150706557_G_A	chr1_150679033_G_A	NA	NA
chr1_150656676_C_T	chr1_150629152_C_T	LD_LOCUS_14	chr1_150706557_G_A	chr1_150679033_G_A	NA	NA
chr1_150656676_C_T	chr1_150629152_C_T	LD_LOCUS_14	chr1_150706557_G_A	chr1_150679033_G_A	NA	NA
chr1_150656676_C_T	chr1_150629152_C_T	LD_LOCUS_14	chr1_150706557_G_A	chr1_150679033_G_A	NA	NA
chr1_150656676_C_T	chr1_150629152_C_T	LD_LOCUS_14	chr1_150706557_G_A	chr1_150679033_G_A	NA	NA
chr1_150656676_C_T	chr1_150629152_C_T	LD_LOCUS_14	chr1_150706557_G_A	chr1_150679033_G_A	NA	NA
chr1_150657404_C_A	chr1_150629880_C_A	LD_LOCUS_14	chr1_150706557_G_A	chr1_150679033_G_A	NA	NA
chr1_150657404_C_A	chr1_150629880_C_A	LD_LOCUS_14	chr1_150706557_G_A	chr1_150679033_G_A	NA	NA
chr1_150657404_C_A	chr1_150629880_C_A	LD_LOCUS_14	chr1_150706557_G_A	chr1_150679033_G_A	NA	NA
chr1_150657404_C_A	chr1_150629880_C_A	LD_LOCUS_14	chr1_150706557_G_A	chr1_150679033_G_A	NA	NA
chr1_150657404_C_A	chr1_150629880_C_A	LD_LOCUS_14	chr1_150706557_G_A	chr1_150679033_G_A	NA	NA
chr1_150657404_C_A	chr1_150629880_C_A	LD_LOCUS_14	chr1_150706557_G_A	chr1_150679033_G_A	NA	NA
chr1_150657404_C_A	chr1_150629880_C_A	LD_LOCUS_14	chr1_150706557_G_A	chr1_150679033_G_A	NA	NA
chr1_150657404_C_A	chr1_150629880_C_A	LD_LOCUS_14	chr1_150706557_G_A	chr1_150679033_G_A	NA	NA
chr1_150657404_C_A	chr1_150629880_C_A	LD_LOCUS_14	chr1_150706557_G_A	chr1_150679033_G_A	NA	NA
chr1_150658519_G_A	chr1_150630995_G_A	LD_LOCUS_14	chr1_150706557_G_A	chr1_150679033_G_A	NA	NA
chr1_150658519_G_A	chr1_150630995_G_A	LD_LOCUS_14	chr1_150706557_G_A	chr1_150679033_G_A	NA	NA
chr1_150658519_G_A	chr1_150630995_G_A	LD_LOCUS_14	chr1_150706557_G_A	chr1_150679033_G_A	NA	NA
chr1_150658519_G_A	chr1_150630995_G_A	LD_LOCUS_14	chr1_150706557_G_A	chr1_150679033_G_A	NA	NA
chr1_150658519_G_A	chr1_150630995_G_A	LD_LOCUS_14	chr1_150706557_G_A	chr1_150679033_G_A	NA	NA
chr1_150658519_G_A	chr1_150630995_G_A	LD_LOCUS_14	chr1_150706557_G_A	chr1_150679033_G_A	NA	NA
chr1_150658519_G_A	chr1_150630995_G_A	LD_LOCUS_14	chr1_150706557_G_A	chr1_150679033_G_A	NA	NA
chr1_150658519_G_A	chr1_150630995_G_A	LD_LOCUS_14	chr1_150706557_G_A	chr1_150679033_G_A	NA	NA
chr1_150658519_G_A	chr1_150630995_G_A	LD_LOCUS_14	chr1_150706557_G_A	chr1_150679033_G_A	NA	NA
chr1_150658581_A_G	chr1_150631057_A_G	LD_LOCUS_14	chr1_150706557_G_A	chr1_150679033_G_A	NA	NA
chr1_150658581_A_G	chr1_150631057_A_G	LD_LOCUS_14	chr1_150706557_G_A	chr1_150679033_G_A	NA	NA
chr1_150658581_A_G	chr1_150631057_A_G	LD_LOCUS_14	chr1_150706557_G_A	chr1_150679033_G_A	NA	NA
chr1_150658581_A_G	chr1_150631057_A_G	LD_LOCUS_14	chr1_150706557_G_A	chr1_150679033_G_A	NA	NA
chr1_150658581_A_G	chr1_150631057_A_G	LD_LOCUS_14	chr1_150706557_G_A	chr1_150679033_G_A	NA	NA
chr1_150658581_A_G	chr1_150631057_A_G	LD_LOCUS_14	chr1_150706557_G_A	chr1_150679033_G_A	NA	NA
chr1_150658581_A_G	chr1_150631057_A_G	LD_LOCUS_14	chr1_150706557_G_A	chr1_150679033_G_A	NA	NA
chr1_150658581_A_G	chr1_150631057_A_G	LD_LOCUS_14	chr1_150706557_G_A	chr1_150679033_G_A	NA	NA
chr1_150658581_A_G	chr1_150631057_A_G	LD_LOCUS_14	chr1_150706557_G_A	chr1_150679033_G_A	NA	NA
chr1_150658581_A_G	chr1_150631057_A_G	LD_LOCUS_14	chr1_150776310_A_G	chr1_150748786_A_G	NA	NA
chr1_150658581_A_G	chr1_150631057_A_G	LD_LOCUS_14	chr1_150776310_A_G	chr1_150748786_A_G	NA	NA
chr1_150658581_A_G	chr1_150631057_A_G	LD_LOCUS_14	chr1_150867210_A_C	chr1_150839686_A_C	NA	NA
chr1_150659441_C_T	chr1_150631917_C_T	LD_LOCUS_14	chr1_150706557_G_A	chr1_150679033_G_A	NA	NA
chr1_150659441_C_T	chr1_150631917_C_T	LD_LOCUS_14	chr1_150706557_G_A	chr1_150679033_G_A	NA	NA
chr1_150659441_C_T	chr1_150631917_C_T	LD_LOCUS_14	chr1_150706557_G_A	chr1_150679033_G_A	NA	NA
chr1_150659441_C_T	chr1_150631917_C_T	LD_LOCUS_14	chr1_150706557_G_A	chr1_150679033_G_A	NA	NA
chr1_150659441_C_T	chr1_150631917_C_T	LD_LOCUS_14	chr1_150706557_G_A	chr1_150679033_G_A	NA	NA
chr1_150659441_C_T	chr1_150631917_C_T	LD_LOCUS_14	chr1_150706557_G_A	chr1_150679033_G_A	NA	NA
chr1_150659441_C_T	chr1_150631917_C_T	LD_LOCUS_14	chr1_150706557_G_A	chr1_150679033_G_A	NA	NA
chr1_150659441_C_T	chr1_150631917_C_T	LD_LOCUS_14	chr1_150706557_G_A	chr1_150679033_G_A	NA	NA
chr1_150659441_C_T	chr1_150631917_C_T	LD_LOCUS_14	chr1_150706557_G_A	chr1_150679033_G_A	NA	NA
chr1_150659441_C_T	chr1_150631917_C_T	LD_LOCUS_14	chr1_150776310_A_G	chr1_150748786_A_G	NA	NA
chr1_150659441_C_T	chr1_150631917_C_T	LD_LOCUS_14	chr1_150776310_A_G	chr1_150748786_A_G	NA	NA
chr1_150659441_C_T	chr1_150631917_C_T	LD_LOCUS_14	chr1_150867210_A_C	chr1_150839686_A_C	NA	NA
chr1_150659846_T_C	chr1_150632322_T_C	LD_LOCUS_14	chr1_150706557_G_A	chr1_150679033_G_A	NA	NA
chr1_150659846_T_C	chr1_150632322_T_C	LD_LOCUS_14	chr1_150706557_G_A	chr1_150679033_G_A	NA	NA
chr1_150659846_T_C	chr1_150632322_T_C	LD_LOCUS_14	chr1_150706557_G_A	chr1_150679033_G_A	NA	NA
chr1_150659846_T_C	chr1_150632322_T_C	LD_LOCUS_14	chr1_150706557_G_A	chr1_150679033_G_A	NA	NA
chr1_150659846_T_C	chr1_150632322_T_C	LD_LOCUS_14	chr1_150706557_G_A	chr1_150679033_G_A	NA	NA
chr1_150659846_T_C	chr1_150632322_T_C	LD_LOCUS_14	chr1_150706557_G_A	chr1_150679033_G_A	NA	NA
chr1_150659846_T_C	chr1_150632322_T_C	LD_LOCUS_14	chr1_150706557_G_A	chr1_150679033_G_A	NA	NA
chr1_150659846_T_C	chr1_150632322_T_C	LD_LOCUS_14	chr1_150706557_G_A	chr1_150679033_G_A	NA	NA
chr1_150659846_T_C	chr1_150632322_T_C	LD_LOCUS_14	chr1_150706557_G_A	chr1_150679033_G_A	NA	NA
chr1_150660871_C_T	chr1_150633347_C_T	LD_LOCUS_14	chr1_150706557_G_A	chr1_150679033_G_A	NA	NA
chr1_150660871_C_T	chr1_150633347_C_T	LD_LOCUS_14	chr1_150706557_G_A	chr1_150679033_G_A	NA	NA
chr1_150660871_C_T	chr1_150633347_C_T	LD_LOCUS_14	chr1_150706557_G_A	chr1_150679033_G_A	NA	NA
chr1_150660871_C_T	chr1_150633347_C_T	LD_LOCUS_14	chr1_150706557_G_A	chr1_150679033_G_A	NA	NA
chr1_150660871_C_T	chr1_150633347_C_T	LD_LOCUS_14	chr1_150706557_G_A	chr1_150679033_G_A	NA	NA
chr1_150660871_C_T	chr1_150633347_C_T	LD_LOCUS_14	chr1_150706557_G_A	chr1_150679033_G_A	NA	NA
chr1_150660871_C_T	chr1_150633347_C_T	LD_LOCUS_14	chr1_150706557_G_A	chr1_150679033_G_A	NA	NA
chr1_150660871_C_T	chr1_150633347_C_T	LD_LOCUS_14	chr1_150706557_G_A	chr1_150679033_G_A	NA	NA
chr1_150660871_C_T	chr1_150633347_C_T	LD_LOCUS_14	chr1_150706557_G_A	chr1_150679033_G_A	NA	NA
chr1_150660871_C_T	chr1_150633347_C_T	LD_LOCUS_14	chr1_150776310_A_G	chr1_150748786_A_G	NA	NA
chr1_150660871_C_T	chr1_150633347_C_T	LD_LOCUS_14	chr1_150776310_A_G	chr1_150748786_A_G	NA	NA
chr1_150660871_C_T	chr1_150633347_C_T	LD_LOCUS_14	chr1_150867210_A_C	chr1_150839686_A_C	NA	NA
chr1_150662590_C_T	chr1_150635066_C_T	LD_LOCUS_14	chr1_150706557_G_A	chr1_150679033_G_A	NA	NA
chr1_150662590_C_T	chr1_150635066_C_T	LD_LOCUS_14	chr1_150706557_G_A	chr1_150679033_G_A	NA	NA
chr1_150662590_C_T	chr1_150635066_C_T	LD_LOCUS_14	chr1_150706557_G_A	chr1_150679033_G_A	NA	NA
chr1_150662590_C_T	chr1_150635066_C_T	LD_LOCUS_14	chr1_150706557_G_A	chr1_150679033_G_A	NA	NA
chr1_150662590_C_T	chr1_150635066_C_T	LD_LOCUS_14	chr1_150706557_G_A	chr1_150679033_G_A	NA	NA
chr1_150662590_C_T	chr1_150635066_C_T	LD_LOCUS_14	chr1_150706557_G_A	chr1_150679033_G_A	NA	NA
chr1_150662590_C_T	chr1_150635066_C_T	LD_LOCUS_14	chr1_150706557_G_A	chr1_150679033_G_A	NA	NA
chr1_150662590_C_T	chr1_150635066_C_T	LD_LOCUS_14	chr1_150706557_G_A	chr1_150679033_G_A	NA	NA
chr1_150662590_C_T	chr1_150635066_C_T	LD_LOCUS_14	chr1_150706557_G_A	chr1_150679033_G_A	NA	NA
chr1_150662898_G_C	chr1_150635374_G_C	LD_LOCUS_14	chr1_150706557_G_A	chr1_150679033_G_A	NA	NA
chr1_150662898_G_C	chr1_150635374_G_C	LD_LOCUS_14	chr1_150706557_G_A	chr1_150679033_G_A	NA	NA
chr1_150662898_G_C	chr1_150635374_G_C	LD_LOCUS_14	chr1_150706557_G_A	chr1_150679033_G_A	NA	NA
chr1_150662898_G_C	chr1_150635374_G_C	LD_LOCUS_14	chr1_150706557_G_A	chr1_150679033_G_A	NA	NA
chr1_150662898_G_C	chr1_150635374_G_C	LD_LOCUS_14	chr1_150706557_G_A	chr1_150679033_G_A	NA	NA
chr1_150662898_G_C	chr1_150635374_G_C	LD_LOCUS_14	chr1_150706557_G_A	chr1_150679033_G_A	NA	NA
chr1_150662898_G_C	chr1_150635374_G_C	LD_LOCUS_14	chr1_150706557_G_A	chr1_150679033_G_A	NA	NA
chr1_150662898_G_C	chr1_150635374_G_C	LD_LOCUS_14	chr1_150706557_G_A	chr1_150679033_G_A	NA	NA
chr1_150662898_G_C	chr1_150635374_G_C	LD_LOCUS_14	chr1_150706557_G_A	chr1_150679033_G_A	NA	NA
chr1_150663039_A_AT	chr1_150635515_A_AT	LD_LOCUS_14	chr1_150706557_G_A	chr1_150679033_G_A	NA	NA
chr1_150663039_A_AT	chr1_150635515_A_AT	LD_LOCUS_14	chr1_150706557_G_A	chr1_150679033_G_A	NA	NA
chr1_150663039_A_AT	chr1_150635515_A_AT	LD_LOCUS_14	chr1_150706557_G_A	chr1_150679033_G_A	NA	NA
chr1_150663039_A_AT	chr1_150635515_A_AT	LD_LOCUS_14	chr1_150706557_G_A	chr1_150679033_G_A	NA	NA
chr1_150663039_A_AT	chr1_150635515_A_AT	LD_LOCUS_14	chr1_150706557_G_A	chr1_150679033_G_A	NA	NA
chr1_150663039_A_AT	chr1_150635515_A_AT	LD_LOCUS_14	chr1_150706557_G_A	chr1_150679033_G_A	NA	NA
chr1_150663039_A_AT	chr1_150635515_A_AT	LD_LOCUS_14	chr1_150706557_G_A	chr1_150679033_G_A	NA	NA
chr1_150663039_A_AT	chr1_150635515_A_AT	LD_LOCUS_14	chr1_150706557_G_A	chr1_150679033_G_A	NA	NA
chr1_150663039_A_AT	chr1_150635515_A_AT	LD_LOCUS_14	chr1_150706557_G_A	chr1_150679033_G_A	NA	NA
chr1_150663097_G_C	chr1_150635573_G_C	LD_LOCUS_14	chr1_150706557_G_A	chr1_150679033_G_A	NA	NA
chr1_150663097_G_C	chr1_150635573_G_C	LD_LOCUS_14	chr1_150706557_G_A	chr1_150679033_G_A	NA	NA
chr1_150663097_G_C	chr1_150635573_G_C	LD_LOCUS_14	chr1_150706557_G_A	chr1_150679033_G_A	NA	NA
chr1_150663097_G_C	chr1_150635573_G_C	LD_LOCUS_14	chr1_150706557_G_A	chr1_150679033_G_A	NA	NA
chr1_150663097_G_C	chr1_150635573_G_C	LD_LOCUS_14	chr1_150706557_G_A	chr1_150679033_G_A	NA	NA
chr1_150663097_G_C	chr1_150635573_G_C	LD_LOCUS_14	chr1_150706557_G_A	chr1_150679033_G_A	NA	NA
chr1_150663097_G_C	chr1_150635573_G_C	LD_LOCUS_14	chr1_150706557_G_A	chr1_150679033_G_A	NA	NA
chr1_150663097_G_C	chr1_150635573_G_C	LD_LOCUS_14	chr1_150706557_G_A	chr1_150679033_G_A	NA	NA
chr1_150663097_G_C	chr1_150635573_G_C	LD_LOCUS_14	chr1_150706557_G_A	chr1_150679033_G_A	NA	NA
chr1_150663266_G_T	chr1_150635742_G_T	LD_LOCUS_14	chr1_150706557_G_A	chr1_150679033_G_A	NA	NA
chr1_150663266_G_T	chr1_150635742_G_T	LD_LOCUS_14	chr1_150706557_G_A	chr1_150679033_G_A	NA	NA
chr1_150663266_G_T	chr1_150635742_G_T	LD_LOCUS_14	chr1_150706557_G_A	chr1_150679033_G_A	NA	NA
chr1_150663266_G_T	chr1_150635742_G_T	LD_LOCUS_14	chr1_150706557_G_A	chr1_150679033_G_A	NA	NA
chr1_150663266_G_T	chr1_150635742_G_T	LD_LOCUS_14	chr1_150706557_G_A	chr1_150679033_G_A	NA	NA
chr1_150663266_G_T	chr1_150635742_G_T	LD_LOCUS_14	chr1_150706557_G_A	chr1_150679033_G_A	NA	NA
chr1_150663266_G_T	chr1_150635742_G_T	LD_LOCUS_14	chr1_150706557_G_A	chr1_150679033_G_A	NA	NA
chr1_150663266_G_T	chr1_150635742_G_T	LD_LOCUS_14	chr1_150706557_G_A	chr1_150679033_G_A	NA	NA
chr1_150663266_G_T	chr1_150635742_G_T	LD_LOCUS_14	chr1_150706557_G_A	chr1_150679033_G_A	NA	NA
chr1_150663335_C_T	chr1_150635811_C_T	LD_LOCUS_14	chr1_150706557_G_A	chr1_150679033_G_A	NA	NA
chr1_150663335_C_T	chr1_150635811_C_T	LD_LOCUS_14	chr1_150706557_G_A	chr1_150679033_G_A	NA	NA
chr1_150663335_C_T	chr1_150635811_C_T	LD_LOCUS_14	chr1_150706557_G_A	chr1_150679033_G_A	NA	NA
chr1_150663335_C_T	chr1_150635811_C_T	LD_LOCUS_14	chr1_150706557_G_A	chr1_150679033_G_A	NA	NA
chr1_150663335_C_T	chr1_150635811_C_T	LD_LOCUS_14	chr1_150706557_G_A	chr1_150679033_G_A	NA	NA
chr1_150663335_C_T	chr1_150635811_C_T	LD_LOCUS_14	chr1_150706557_G_A	chr1_150679033_G_A	NA	NA
chr1_150663335_C_T	chr1_150635811_C_T	LD_LOCUS_14	chr1_150706557_G_A	chr1_150679033_G_A	NA	NA
chr1_150663335_C_T	chr1_150635811_C_T	LD_LOCUS_14	chr1_150706557_G_A	chr1_150679033_G_A	NA	NA
chr1_150663335_C_T	chr1_150635811_C_T	LD_LOCUS_14	chr1_150706557_G_A	chr1_150679033_G_A	NA	NA
chr1_150663393_G_A	chr1_150635869_G_A	LD_LOCUS_14	chr1_150706557_G_A	chr1_150679033_G_A	NA	NA
chr1_150663393_G_A	chr1_150635869_G_A	LD_LOCUS_14	chr1_150706557_G_A	chr1_150679033_G_A	NA	NA
chr1_150663393_G_A	chr1_150635869_G_A	LD_LOCUS_14	chr1_150706557_G_A	chr1_150679033_G_A	NA	NA
chr1_150663393_G_A	chr1_150635869_G_A	LD_LOCUS_14	chr1_150706557_G_A	chr1_150679033_G_A	NA	NA
chr1_150663393_G_A	chr1_150635869_G_A	LD_LOCUS_14	chr1_150706557_G_A	chr1_150679033_G_A	NA	NA
chr1_150663393_G_A	chr1_150635869_G_A	LD_LOCUS_14	chr1_150706557_G_A	chr1_150679033_G_A	NA	NA
chr1_150663393_G_A	chr1_150635869_G_A	LD_LOCUS_14	chr1_150706557_G_A	chr1_150679033_G_A	NA	NA
chr1_150663393_G_A	chr1_150635869_G_A	LD_LOCUS_14	chr1_150706557_G_A	chr1_150679033_G_A	NA	NA
chr1_150663393_G_A	chr1_150635869_G_A	LD_LOCUS_14	chr1_150706557_G_A	chr1_150679033_G_A	NA	NA
chr1_150664005_A_AT	chr1_150636481_A_AT	LD_LOCUS_14	chr1_150706557_G_A	chr1_150679033_G_A	NA	NA
chr1_150664005_A_AT	chr1_150636481_A_AT	LD_LOCUS_14	chr1_150706557_G_A	chr1_150679033_G_A	NA	NA
chr1_150664005_A_AT	chr1_150636481_A_AT	LD_LOCUS_14	chr1_150706557_G_A	chr1_150679033_G_A	NA	NA
chr1_150664005_A_AT	chr1_150636481_A_AT	LD_LOCUS_14	chr1_150706557_G_A	chr1_150679033_G_A	NA	NA
chr1_150664005_A_AT	chr1_150636481_A_AT	LD_LOCUS_14	chr1_150706557_G_A	chr1_150679033_G_A	NA	NA
chr1_150664005_A_AT	chr1_150636481_A_AT	LD_LOCUS_14	chr1_150706557_G_A	chr1_150679033_G_A	NA	NA
chr1_150664005_A_AT	chr1_150636481_A_AT	LD_LOCUS_14	chr1_150706557_G_A	chr1_150679033_G_A	NA	NA
chr1_150664005_A_AT	chr1_150636481_A_AT	LD_LOCUS_14	chr1_150706557_G_A	chr1_150679033_G_A	NA	NA
chr1_150664005_A_AT	chr1_150636481_A_AT	LD_LOCUS_14	chr1_150706557_G_A	chr1_150679033_G_A	NA	NA
chr1_150666096_T_G	chr1_150638572_T_G	LD_LOCUS_14	chr1_150706557_G_A	chr1_150679033_G_A	NA	NA
chr1_150666096_T_G	chr1_150638572_T_G	LD_LOCUS_14	chr1_150706557_G_A	chr1_150679033_G_A	NA	NA
chr1_150666096_T_G	chr1_150638572_T_G	LD_LOCUS_14	chr1_150706557_G_A	chr1_150679033_G_A	NA	NA
chr1_150666096_T_G	chr1_150638572_T_G	LD_LOCUS_14	chr1_150706557_G_A	chr1_150679033_G_A	NA	NA
chr1_150666096_T_G	chr1_150638572_T_G	LD_LOCUS_14	chr1_150706557_G_A	chr1_150679033_G_A	NA	NA
chr1_150666096_T_G	chr1_150638572_T_G	LD_LOCUS_14	chr1_150706557_G_A	chr1_150679033_G_A	NA	NA
chr1_150666096_T_G	chr1_150638572_T_G	LD_LOCUS_14	chr1_150706557_G_A	chr1_150679033_G_A	NA	NA
chr1_150666096_T_G	chr1_150638572_T_G	LD_LOCUS_14	chr1_150706557_G_A	chr1_150679033_G_A	NA	NA
chr1_150666096_T_G	chr1_150638572_T_G	LD_LOCUS_14	chr1_150706557_G_A	chr1_150679033_G_A	NA	NA
chr1_150666096_T_G	chr1_150638572_T_G	LD_LOCUS_14	chr1_150776310_A_G	chr1_150748786_A_G	NA	NA
chr1_150666096_T_G	chr1_150638572_T_G	LD_LOCUS_14	chr1_150776310_A_G	chr1_150748786_A_G	NA	NA
chr1_150666096_T_G	chr1_150638572_T_G	LD_LOCUS_14	chr1_150867210_A_C	chr1_150839686_A_C	NA	NA
chr1_150666342_TTTTG_T	chr1_150638818_TTTTG_T	LD_LOCUS_14	chr1_150706557_G_A	chr1_150679033_G_A	NA	NA
chr1_150666342_TTTTG_T	chr1_150638818_TTTTG_T	LD_LOCUS_14	chr1_150706557_G_A	chr1_150679033_G_A	NA	NA
chr1_150666342_TTTTG_T	chr1_150638818_TTTTG_T	LD_LOCUS_14	chr1_150706557_G_A	chr1_150679033_G_A	NA	NA
chr1_150666342_TTTTG_T	chr1_150638818_TTTTG_T	LD_LOCUS_14	chr1_150706557_G_A	chr1_150679033_G_A	NA	NA
chr1_150666342_TTTTG_T	chr1_150638818_TTTTG_T	LD_LOCUS_14	chr1_150706557_G_A	chr1_150679033_G_A	NA	NA
chr1_150666342_TTTTG_T	chr1_150638818_TTTTG_T	LD_LOCUS_14	chr1_150706557_G_A	chr1_150679033_G_A	NA	NA
chr1_150666342_TTTTG_T	chr1_150638818_TTTTG_T	LD_LOCUS_14	chr1_150706557_G_A	chr1_150679033_G_A	NA	NA
chr1_150666342_TTTTG_T	chr1_150638818_TTTTG_T	LD_LOCUS_14	chr1_150706557_G_A	chr1_150679033_G_A	NA	NA
chr1_150666342_TTTTG_T	chr1_150638818_TTTTG_T	LD_LOCUS_14	chr1_150706557_G_A	chr1_150679033_G_A	NA	NA
chr1_150666342_TTTTG_T	chr1_150638818_TTTTG_T	LD_LOCUS_14	chr1_150776310_A_G	chr1_150748786_A_G	NA	NA
chr1_150666342_TTTTG_T	chr1_150638818_TTTTG_T	LD_LOCUS_14	chr1_150776310_A_G	chr1_150748786_A_G	NA	NA
chr1_150667999_G_A	chr1_150640475_G_A	LD_LOCUS_14	chr1_150706557_G_A	chr1_150679033_G_A	NA	NA
chr1_150667999_G_A	chr1_150640475_G_A	LD_LOCUS_14	chr1_150706557_G_A	chr1_150679033_G_A	NA	NA
chr1_150667999_G_A	chr1_150640475_G_A	LD_LOCUS_14	chr1_150706557_G_A	chr1_150679033_G_A	NA	NA
chr1_150667999_G_A	chr1_150640475_G_A	LD_LOCUS_14	chr1_150706557_G_A	chr1_150679033_G_A	NA	NA
chr1_150667999_G_A	chr1_150640475_G_A	LD_LOCUS_14	chr1_150706557_G_A	chr1_150679033_G_A	NA	NA
chr1_150667999_G_A	chr1_150640475_G_A	LD_LOCUS_14	chr1_150706557_G_A	chr1_150679033_G_A	NA	NA
chr1_150667999_G_A	chr1_150640475_G_A	LD_LOCUS_14	chr1_150706557_G_A	chr1_150679033_G_A	NA	NA
chr1_150667999_G_A	chr1_150640475_G_A	LD_LOCUS_14	chr1_150706557_G_A	chr1_150679033_G_A	NA	NA
chr1_150667999_G_A	chr1_150640475_G_A	LD_LOCUS_14	chr1_150706557_G_A	chr1_150679033_G_A	NA	NA
chr1_150669962_CA_C	chr1_150642438_CA_C	LD_LOCUS_14	chr1_150706557_G_A	chr1_150679033_G_A	NA	NA
chr1_150669962_CA_C	chr1_150642438_CA_C	LD_LOCUS_14	chr1_150706557_G_A	chr1_150679033_G_A	NA	NA
chr1_150669962_CA_C	chr1_150642438_CA_C	LD_LOCUS_14	chr1_150706557_G_A	chr1_150679033_G_A	NA	NA
chr1_150669962_CA_C	chr1_150642438_CA_C	LD_LOCUS_14	chr1_150706557_G_A	chr1_150679033_G_A	NA	NA
chr1_150669962_CA_C	chr1_150642438_CA_C	LD_LOCUS_14	chr1_150706557_G_A	chr1_150679033_G_A	NA	NA
chr1_150669962_CA_C	chr1_150642438_CA_C	LD_LOCUS_14	chr1_150706557_G_A	chr1_150679033_G_A	NA	NA
chr1_150669962_CA_C	chr1_150642438_CA_C	LD_LOCUS_14	chr1_150706557_G_A	chr1_150679033_G_A	NA	NA
chr1_150669962_CA_C	chr1_150642438_CA_C	LD_LOCUS_14	chr1_150706557_G_A	chr1_150679033_G_A	NA	NA
chr1_150669962_CA_C	chr1_150642438_CA_C	LD_LOCUS_14	chr1_150706557_G_A	chr1_150679033_G_A	NA	NA
chr1_150670107_T_C	chr1_150642583_T_C	LD_LOCUS_14	chr1_150706557_G_A	chr1_150679033_G_A	NA	NA
chr1_150670107_T_C	chr1_150642583_T_C	LD_LOCUS_14	chr1_150706557_G_A	chr1_150679033_G_A	NA	NA
chr1_150670107_T_C	chr1_150642583_T_C	LD_LOCUS_14	chr1_150706557_G_A	chr1_150679033_G_A	NA	NA
chr1_150670107_T_C	chr1_150642583_T_C	LD_LOCUS_14	chr1_150706557_G_A	chr1_150679033_G_A	NA	NA
chr1_150670107_T_C	chr1_150642583_T_C	LD_LOCUS_14	chr1_150706557_G_A	chr1_150679033_G_A	NA	NA
chr1_150670107_T_C	chr1_150642583_T_C	LD_LOCUS_14	chr1_150706557_G_A	chr1_150679033_G_A	NA	NA
chr1_150670107_T_C	chr1_150642583_T_C	LD_LOCUS_14	chr1_150706557_G_A	chr1_150679033_G_A	NA	NA
chr1_150670107_T_C	chr1_150642583_T_C	LD_LOCUS_14	chr1_150706557_G_A	chr1_150679033_G_A	NA	NA
chr1_150670107_T_C	chr1_150642583_T_C	LD_LOCUS_14	chr1_150706557_G_A	chr1_150679033_G_A	NA	NA
chr1_150670553_T_C	chr1_150643029_T_C	LD_LOCUS_14	chr1_150706557_G_A	chr1_150679033_G_A	NA	NA
chr1_150670553_T_C	chr1_150643029_T_C	LD_LOCUS_14	chr1_150706557_G_A	chr1_150679033_G_A	NA	NA
chr1_150670553_T_C	chr1_150643029_T_C	LD_LOCUS_14	chr1_150706557_G_A	chr1_150679033_G_A	NA	NA
chr1_150670553_T_C	chr1_150643029_T_C	LD_LOCUS_14	chr1_150706557_G_A	chr1_150679033_G_A	NA	NA
chr1_150670553_T_C	chr1_150643029_T_C	LD_LOCUS_14	chr1_150706557_G_A	chr1_150679033_G_A	NA	NA
chr1_150670553_T_C	chr1_150643029_T_C	LD_LOCUS_14	chr1_150706557_G_A	chr1_150679033_G_A	NA	NA
chr1_150670553_T_C	chr1_150643029_T_C	LD_LOCUS_14	chr1_150706557_G_A	chr1_150679033_G_A	NA	NA
chr1_150670553_T_C	chr1_150643029_T_C	LD_LOCUS_14	chr1_150706557_G_A	chr1_150679033_G_A	NA	NA
chr1_150670553_T_C	chr1_150643029_T_C	LD_LOCUS_14	chr1_150706557_G_A	chr1_150679033_G_A	NA	NA
chr1_150671206_C_T	chr1_150643682_C_T	LD_LOCUS_14	chr1_150706557_G_A	chr1_150679033_G_A	NA	NA
chr1_150671206_C_T	chr1_150643682_C_T	LD_LOCUS_14	chr1_150706557_G_A	chr1_150679033_G_A	NA	NA
chr1_150671206_C_T	chr1_150643682_C_T	LD_LOCUS_14	chr1_150706557_G_A	chr1_150679033_G_A	NA	NA
chr1_150671206_C_T	chr1_150643682_C_T	LD_LOCUS_14	chr1_150706557_G_A	chr1_150679033_G_A	NA	NA
chr1_150671206_C_T	chr1_150643682_C_T	LD_LOCUS_14	chr1_150706557_G_A	chr1_150679033_G_A	NA	NA
chr1_150671206_C_T	chr1_150643682_C_T	LD_LOCUS_14	chr1_150706557_G_A	chr1_150679033_G_A	NA	NA
chr1_150671206_C_T	chr1_150643682_C_T	LD_LOCUS_14	chr1_150706557_G_A	chr1_150679033_G_A	NA	NA
chr1_150671206_C_T	chr1_150643682_C_T	LD_LOCUS_14	chr1_150706557_G_A	chr1_150679033_G_A	NA	NA
chr1_150671206_C_T	chr1_150643682_C_T	LD_LOCUS_14	chr1_150706557_G_A	chr1_150679033_G_A	NA	NA
chr1_150671863_A_T	chr1_150644339_A_T	LD_LOCUS_14	chr1_150706557_G_A	chr1_150679033_G_A	NA	NA
chr1_150671863_A_T	chr1_150644339_A_T	LD_LOCUS_14	chr1_150706557_G_A	chr1_150679033_G_A	NA	NA
chr1_150671863_A_T	chr1_150644339_A_T	LD_LOCUS_14	chr1_150706557_G_A	chr1_150679033_G_A	NA	NA
chr1_150671863_A_T	chr1_150644339_A_T	LD_LOCUS_14	chr1_150706557_G_A	chr1_150679033_G_A	NA	NA
chr1_150671863_A_T	chr1_150644339_A_T	LD_LOCUS_14	chr1_150706557_G_A	chr1_150679033_G_A	NA	NA
chr1_150671863_A_T	chr1_150644339_A_T	LD_LOCUS_14	chr1_150706557_G_A	chr1_150679033_G_A	NA	NA
chr1_150671863_A_T	chr1_150644339_A_T	LD_LOCUS_14	chr1_150706557_G_A	chr1_150679033_G_A	NA	NA
chr1_150671863_A_T	chr1_150644339_A_T	LD_LOCUS_14	chr1_150706557_G_A	chr1_150679033_G_A	NA	NA
chr1_150671863_A_T	chr1_150644339_A_T	LD_LOCUS_14	chr1_150706557_G_A	chr1_150679033_G_A	NA	NA
chr1_150672552_T_A	chr1_150645028_T_A	LD_LOCUS_14	chr1_150706557_G_A	chr1_150679033_G_A	NA	NA
chr1_150672552_T_A	chr1_150645028_T_A	LD_LOCUS_14	chr1_150706557_G_A	chr1_150679033_G_A	NA	NA
chr1_150672552_T_A	chr1_150645028_T_A	LD_LOCUS_14	chr1_150706557_G_A	chr1_150679033_G_A	NA	NA
chr1_150672552_T_A	chr1_150645028_T_A	LD_LOCUS_14	chr1_150706557_G_A	chr1_150679033_G_A	NA	NA
chr1_150672552_T_A	chr1_150645028_T_A	LD_LOCUS_14	chr1_150706557_G_A	chr1_150679033_G_A	NA	NA
chr1_150672552_T_A	chr1_150645028_T_A	LD_LOCUS_14	chr1_150706557_G_A	chr1_150679033_G_A	NA	NA
chr1_150672552_T_A	chr1_150645028_T_A	LD_LOCUS_14	chr1_150706557_G_A	chr1_150679033_G_A	NA	NA
chr1_150672552_T_A	chr1_150645028_T_A	LD_LOCUS_14	chr1_150706557_G_A	chr1_150679033_G_A	NA	NA
chr1_150672552_T_A	chr1_150645028_T_A	LD_LOCUS_14	chr1_150706557_G_A	chr1_150679033_G_A	NA	NA
chr1_150673369_G_C	chr1_150645845_G_C	LD_LOCUS_14	chr1_150706557_G_A	chr1_150679033_G_A	NA	NA
chr1_150673369_G_C	chr1_150645845_G_C	LD_LOCUS_14	chr1_150706557_G_A	chr1_150679033_G_A	NA	NA
chr1_150673369_G_C	chr1_150645845_G_C	LD_LOCUS_14	chr1_150706557_G_A	chr1_150679033_G_A	NA	NA
chr1_150673369_G_C	chr1_150645845_G_C	LD_LOCUS_14	chr1_150706557_G_A	chr1_150679033_G_A	NA	NA
chr1_150673369_G_C	chr1_150645845_G_C	LD_LOCUS_14	chr1_150706557_G_A	chr1_150679033_G_A	NA	NA
chr1_150673369_G_C	chr1_150645845_G_C	LD_LOCUS_14	chr1_150706557_G_A	chr1_150679033_G_A	NA	NA
chr1_150673369_G_C	chr1_150645845_G_C	LD_LOCUS_14	chr1_150706557_G_A	chr1_150679033_G_A	NA	NA
chr1_150673369_G_C	chr1_150645845_G_C	LD_LOCUS_14	chr1_150706557_G_A	chr1_150679033_G_A	NA	NA
chr1_150673369_G_C	chr1_150645845_G_C	LD_LOCUS_14	chr1_150706557_G_A	chr1_150679033_G_A	NA	NA
chr1_150673577_AC_A	chr1_150646053_AC_A	LD_LOCUS_14	chr1_150706557_G_A	chr1_150679033_G_A	NA	NA
chr1_150673577_AC_A	chr1_150646053_AC_A	LD_LOCUS_14	chr1_150706557_G_A	chr1_150679033_G_A	NA	NA
chr1_150673577_AC_A	chr1_150646053_AC_A	LD_LOCUS_14	chr1_150706557_G_A	chr1_150679033_G_A	NA	NA
chr1_150673577_AC_A	chr1_150646053_AC_A	LD_LOCUS_14	chr1_150706557_G_A	chr1_150679033_G_A	NA	NA
chr1_150673577_AC_A	chr1_150646053_AC_A	LD_LOCUS_14	chr1_150706557_G_A	chr1_150679033_G_A	NA	NA
chr1_150673577_AC_A	chr1_150646053_AC_A	LD_LOCUS_14	chr1_150706557_G_A	chr1_150679033_G_A	NA	NA
chr1_150673577_AC_A	chr1_150646053_AC_A	LD_LOCUS_14	chr1_150706557_G_A	chr1_150679033_G_A	NA	NA
chr1_150673577_AC_A	chr1_150646053_AC_A	LD_LOCUS_14	chr1_150706557_G_A	chr1_150679033_G_A	NA	NA
chr1_150673577_AC_A	chr1_150646053_AC_A	LD_LOCUS_14	chr1_150706557_G_A	chr1_150679033_G_A	NA	NA
chr1_150673774_CA_C	chr1_150646250_CA_C	LD_LOCUS_14	chr1_150706557_G_A	chr1_150679033_G_A	NA	NA
chr1_150673774_CA_C	chr1_150646250_CA_C	LD_LOCUS_14	chr1_150706557_G_A	chr1_150679033_G_A	NA	NA
chr1_150673774_CA_C	chr1_150646250_CA_C	LD_LOCUS_14	chr1_150706557_G_A	chr1_150679033_G_A	NA	NA
chr1_150673774_CA_C	chr1_150646250_CA_C	LD_LOCUS_14	chr1_150706557_G_A	chr1_150679033_G_A	NA	NA
chr1_150673774_CA_C	chr1_150646250_CA_C	LD_LOCUS_14	chr1_150706557_G_A	chr1_150679033_G_A	NA	NA
chr1_150673774_CA_C	chr1_150646250_CA_C	LD_LOCUS_14	chr1_150706557_G_A	chr1_150679033_G_A	NA	NA
chr1_150673774_CA_C	chr1_150646250_CA_C	LD_LOCUS_14	chr1_150706557_G_A	chr1_150679033_G_A	NA	NA
chr1_150673774_CA_C	chr1_150646250_CA_C	LD_LOCUS_14	chr1_150706557_G_A	chr1_150679033_G_A	NA	NA
chr1_150673774_CA_C	chr1_150646250_CA_C	LD_LOCUS_14	chr1_150706557_G_A	chr1_150679033_G_A	NA	NA
chr1_150673880_G_A	chr1_150646356_G_A	LD_LOCUS_14	chr1_150706557_G_A	chr1_150679033_G_A	NA	NA
chr1_150673880_G_A	chr1_150646356_G_A	LD_LOCUS_14	chr1_150706557_G_A	chr1_150679033_G_A	NA	NA
chr1_150673880_G_A	chr1_150646356_G_A	LD_LOCUS_14	chr1_150706557_G_A	chr1_150679033_G_A	NA	NA
chr1_150673880_G_A	chr1_150646356_G_A	LD_LOCUS_14	chr1_150706557_G_A	chr1_150679033_G_A	NA	NA
chr1_150673880_G_A	chr1_150646356_G_A	LD_LOCUS_14	chr1_150706557_G_A	chr1_150679033_G_A	NA	NA
chr1_150673880_G_A	chr1_150646356_G_A	LD_LOCUS_14	chr1_150706557_G_A	chr1_150679033_G_A	NA	NA
chr1_150673880_G_A	chr1_150646356_G_A	LD_LOCUS_14	chr1_150706557_G_A	chr1_150679033_G_A	NA	NA
chr1_150673880_G_A	chr1_150646356_G_A	LD_LOCUS_14	chr1_150706557_G_A	chr1_150679033_G_A	NA	NA
chr1_150673880_G_A	chr1_150646356_G_A	LD_LOCUS_14	chr1_150706557_G_A	chr1_150679033_G_A	NA	NA
chr1_150673880_G_A	chr1_150646356_G_A	LD_LOCUS_14	chr1_150776310_A_G	chr1_150748786_A_G	NA	NA
chr1_150673880_G_A	chr1_150646356_G_A	LD_LOCUS_14	chr1_150776310_A_G	chr1_150748786_A_G	NA	NA
chr1_150673880_G_A	chr1_150646356_G_A	LD_LOCUS_14	chr1_150867210_A_C	chr1_150839686_A_C	NA	NA
chr1_150674207_AT_A	chr1_150646683_AT_A	LD_LOCUS_14	chr1_150706557_G_A	chr1_150679033_G_A	NA	NA
chr1_150674207_AT_A	chr1_150646683_AT_A	LD_LOCUS_14	chr1_150706557_G_A	chr1_150679033_G_A	NA	NA
chr1_150674207_AT_A	chr1_150646683_AT_A	LD_LOCUS_14	chr1_150706557_G_A	chr1_150679033_G_A	NA	NA
chr1_150674207_AT_A	chr1_150646683_AT_A	LD_LOCUS_14	chr1_150706557_G_A	chr1_150679033_G_A	NA	NA
chr1_150674207_AT_A	chr1_150646683_AT_A	LD_LOCUS_14	chr1_150706557_G_A	chr1_150679033_G_A	NA	NA
chr1_150674207_AT_A	chr1_150646683_AT_A	LD_LOCUS_14	chr1_150706557_G_A	chr1_150679033_G_A	NA	NA
chr1_150674207_AT_A	chr1_150646683_AT_A	LD_LOCUS_14	chr1_150706557_G_A	chr1_150679033_G_A	NA	NA
chr1_150674207_AT_A	chr1_150646683_AT_A	LD_LOCUS_14	chr1_150706557_G_A	chr1_150679033_G_A	NA	NA
chr1_150674207_AT_A	chr1_150646683_AT_A	LD_LOCUS_14	chr1_150706557_G_A	chr1_150679033_G_A	NA	NA
chr1_150674262_ATT_A	chr1_150646738_ATT_A	LD_LOCUS_14	chr1_150706557_G_A	chr1_150679033_G_A	NA	NA
chr1_150674262_ATT_A	chr1_150646738_ATT_A	LD_LOCUS_14	chr1_150706557_G_A	chr1_150679033_G_A	NA	NA
chr1_150674262_ATT_A	chr1_150646738_ATT_A	LD_LOCUS_14	chr1_150706557_G_A	chr1_150679033_G_A	NA	NA
chr1_150674262_ATT_A	chr1_150646738_ATT_A	LD_LOCUS_14	chr1_150706557_G_A	chr1_150679033_G_A	NA	NA
chr1_150674262_ATT_A	chr1_150646738_ATT_A	LD_LOCUS_14	chr1_150706557_G_A	chr1_150679033_G_A	NA	NA
chr1_150674262_ATT_A	chr1_150646738_ATT_A	LD_LOCUS_14	chr1_150706557_G_A	chr1_150679033_G_A	NA	NA
chr1_150674262_ATT_A	chr1_150646738_ATT_A	LD_LOCUS_14	chr1_150706557_G_A	chr1_150679033_G_A	NA	NA
chr1_150674262_ATT_A	chr1_150646738_ATT_A	LD_LOCUS_14	chr1_150706557_G_A	chr1_150679033_G_A	NA	NA
chr1_150674262_ATT_A	chr1_150646738_ATT_A	LD_LOCUS_14	chr1_150706557_G_A	chr1_150679033_G_A	NA	NA
chr1_150674482_C_T	chr1_150646958_C_T	LD_LOCUS_14	chr1_150706557_G_A	chr1_150679033_G_A	NA	NA
chr1_150674482_C_T	chr1_150646958_C_T	LD_LOCUS_14	chr1_150706557_G_A	chr1_150679033_G_A	NA	NA
chr1_150674482_C_T	chr1_150646958_C_T	LD_LOCUS_14	chr1_150706557_G_A	chr1_150679033_G_A	NA	NA
chr1_150674482_C_T	chr1_150646958_C_T	LD_LOCUS_14	chr1_150706557_G_A	chr1_150679033_G_A	NA	NA
chr1_150674482_C_T	chr1_150646958_C_T	LD_LOCUS_14	chr1_150706557_G_A	chr1_150679033_G_A	NA	NA
chr1_150674482_C_T	chr1_150646958_C_T	LD_LOCUS_14	chr1_150706557_G_A	chr1_150679033_G_A	NA	NA
chr1_150674482_C_T	chr1_150646958_C_T	LD_LOCUS_14	chr1_150706557_G_A	chr1_150679033_G_A	NA	NA
chr1_150674482_C_T	chr1_150646958_C_T	LD_LOCUS_14	chr1_150706557_G_A	chr1_150679033_G_A	NA	NA
chr1_150674482_C_T	chr1_150646958_C_T	LD_LOCUS_14	chr1_150706557_G_A	chr1_150679033_G_A	NA	NA
chr1_150675322_T_C	chr1_150647798_T_C	LD_LOCUS_14	chr1_150706557_G_A	chr1_150679033_G_A	NA	NA
chr1_150675322_T_C	chr1_150647798_T_C	LD_LOCUS_14	chr1_150706557_G_A	chr1_150679033_G_A	NA	NA
chr1_150675322_T_C	chr1_150647798_T_C	LD_LOCUS_14	chr1_150706557_G_A	chr1_150679033_G_A	NA	NA
chr1_150675322_T_C	chr1_150647798_T_C	LD_LOCUS_14	chr1_150706557_G_A	chr1_150679033_G_A	NA	NA
chr1_150675322_T_C	chr1_150647798_T_C	LD_LOCUS_14	chr1_150706557_G_A	chr1_150679033_G_A	NA	NA
chr1_150675322_T_C	chr1_150647798_T_C	LD_LOCUS_14	chr1_150706557_G_A	chr1_150679033_G_A	NA	NA
chr1_150675322_T_C	chr1_150647798_T_C	LD_LOCUS_14	chr1_150706557_G_A	chr1_150679033_G_A	NA	NA
chr1_150675322_T_C	chr1_150647798_T_C	LD_LOCUS_14	chr1_150706557_G_A	chr1_150679033_G_A	NA	NA
chr1_150675322_T_C	chr1_150647798_T_C	LD_LOCUS_14	chr1_150706557_G_A	chr1_150679033_G_A	NA	NA
chr1_150676704_C_G	chr1_150649180_C_G	LD_LOCUS_14	chr1_150706557_G_A	chr1_150679033_G_A	NA	NA
chr1_150676704_C_G	chr1_150649180_C_G	LD_LOCUS_14	chr1_150706557_G_A	chr1_150679033_G_A	NA	NA
chr1_150676704_C_G	chr1_150649180_C_G	LD_LOCUS_14	chr1_150706557_G_A	chr1_150679033_G_A	NA	NA
chr1_150676704_C_G	chr1_150649180_C_G	LD_LOCUS_14	chr1_150706557_G_A	chr1_150679033_G_A	NA	NA
chr1_150676704_C_G	chr1_150649180_C_G	LD_LOCUS_14	chr1_150706557_G_A	chr1_150679033_G_A	NA	NA
chr1_150676704_C_G	chr1_150649180_C_G	LD_LOCUS_14	chr1_150706557_G_A	chr1_150679033_G_A	NA	NA
chr1_150676704_C_G	chr1_150649180_C_G	LD_LOCUS_14	chr1_150706557_G_A	chr1_150679033_G_A	NA	NA
chr1_150676704_C_G	chr1_150649180_C_G	LD_LOCUS_14	chr1_150706557_G_A	chr1_150679033_G_A	NA	NA
chr1_150676704_C_G	chr1_150649180_C_G	LD_LOCUS_14	chr1_150706557_G_A	chr1_150679033_G_A	NA	NA
chr1_150676704_C_G	chr1_150649180_C_G	LD_LOCUS_14	chr1_150776310_A_G	chr1_150748786_A_G	NA	NA
chr1_150676704_C_G	chr1_150649180_C_G	LD_LOCUS_14	chr1_150776310_A_G	chr1_150748786_A_G	NA	NA
chr1_150676704_C_G	chr1_150649180_C_G	LD_LOCUS_14	chr1_150867210_A_C	chr1_150839686_A_C	NA	NA
chr1_150676773_G_A	chr1_150649249_G_A	LD_LOCUS_14	chr1_150706557_G_A	chr1_150679033_G_A	NA	NA
chr1_150676773_G_A	chr1_150649249_G_A	LD_LOCUS_14	chr1_150706557_G_A	chr1_150679033_G_A	NA	NA
chr1_150676773_G_A	chr1_150649249_G_A	LD_LOCUS_14	chr1_150706557_G_A	chr1_150679033_G_A	NA	NA
chr1_150676773_G_A	chr1_150649249_G_A	LD_LOCUS_14	chr1_150706557_G_A	chr1_150679033_G_A	NA	NA
chr1_150676773_G_A	chr1_150649249_G_A	LD_LOCUS_14	chr1_150706557_G_A	chr1_150679033_G_A	NA	NA
chr1_150676773_G_A	chr1_150649249_G_A	LD_LOCUS_14	chr1_150706557_G_A	chr1_150679033_G_A	NA	NA
chr1_150676773_G_A	chr1_150649249_G_A	LD_LOCUS_14	chr1_150706557_G_A	chr1_150679033_G_A	NA	NA
chr1_150676773_G_A	chr1_150649249_G_A	LD_LOCUS_14	chr1_150706557_G_A	chr1_150679033_G_A	NA	NA
chr1_150676773_G_A	chr1_150649249_G_A	LD_LOCUS_14	chr1_150706557_G_A	chr1_150679033_G_A	NA	NA
chr1_150677038_C_T	chr1_150649514_C_T	LD_LOCUS_14	chr1_150706557_G_A	chr1_150679033_G_A	NA	NA
chr1_150677038_C_T	chr1_150649514_C_T	LD_LOCUS_14	chr1_150706557_G_A	chr1_150679033_G_A	NA	NA
chr1_150677038_C_T	chr1_150649514_C_T	LD_LOCUS_14	chr1_150706557_G_A	chr1_150679033_G_A	NA	NA
chr1_150677038_C_T	chr1_150649514_C_T	LD_LOCUS_14	chr1_150706557_G_A	chr1_150679033_G_A	NA	NA
chr1_150677038_C_T	chr1_150649514_C_T	LD_LOCUS_14	chr1_150706557_G_A	chr1_150679033_G_A	NA	NA
chr1_150677038_C_T	chr1_150649514_C_T	LD_LOCUS_14	chr1_150706557_G_A	chr1_150679033_G_A	NA	NA
chr1_150677038_C_T	chr1_150649514_C_T	LD_LOCUS_14	chr1_150706557_G_A	chr1_150679033_G_A	NA	NA
chr1_150677038_C_T	chr1_150649514_C_T	LD_LOCUS_14	chr1_150706557_G_A	chr1_150679033_G_A	NA	NA
chr1_150677038_C_T	chr1_150649514_C_T	LD_LOCUS_14	chr1_150706557_G_A	chr1_150679033_G_A	NA	NA
chr1_150677529_A_G	chr1_150650005_A_G	LD_LOCUS_14	chr1_150706557_G_A	chr1_150679033_G_A	NA	NA
chr1_150677529_A_G	chr1_150650005_A_G	LD_LOCUS_14	chr1_150706557_G_A	chr1_150679033_G_A	NA	NA
chr1_150677529_A_G	chr1_150650005_A_G	LD_LOCUS_14	chr1_150706557_G_A	chr1_150679033_G_A	NA	NA
chr1_150677529_A_G	chr1_150650005_A_G	LD_LOCUS_14	chr1_150706557_G_A	chr1_150679033_G_A	NA	NA
chr1_150677529_A_G	chr1_150650005_A_G	LD_LOCUS_14	chr1_150706557_G_A	chr1_150679033_G_A	NA	NA
chr1_150677529_A_G	chr1_150650005_A_G	LD_LOCUS_14	chr1_150706557_G_A	chr1_150679033_G_A	NA	NA
chr1_150677529_A_G	chr1_150650005_A_G	LD_LOCUS_14	chr1_150706557_G_A	chr1_150679033_G_A	NA	NA
chr1_150677529_A_G	chr1_150650005_A_G	LD_LOCUS_14	chr1_150706557_G_A	chr1_150679033_G_A	NA	NA
chr1_150677529_A_G	chr1_150650005_A_G	LD_LOCUS_14	chr1_150706557_G_A	chr1_150679033_G_A	NA	NA
chr1_150677789_T_C	chr1_150650265_T_C	LD_LOCUS_14	chr1_150706557_G_A	chr1_150679033_G_A	NA	NA
chr1_150677789_T_C	chr1_150650265_T_C	LD_LOCUS_14	chr1_150706557_G_A	chr1_150679033_G_A	NA	NA
chr1_150677789_T_C	chr1_150650265_T_C	LD_LOCUS_14	chr1_150706557_G_A	chr1_150679033_G_A	NA	NA
chr1_150677789_T_C	chr1_150650265_T_C	LD_LOCUS_14	chr1_150706557_G_A	chr1_150679033_G_A	NA	NA
chr1_150677789_T_C	chr1_150650265_T_C	LD_LOCUS_14	chr1_150706557_G_A	chr1_150679033_G_A	NA	NA
chr1_150677789_T_C	chr1_150650265_T_C	LD_LOCUS_14	chr1_150706557_G_A	chr1_150679033_G_A	NA	NA
chr1_150677789_T_C	chr1_150650265_T_C	LD_LOCUS_14	chr1_150706557_G_A	chr1_150679033_G_A	NA	NA
chr1_150677789_T_C	chr1_150650265_T_C	LD_LOCUS_14	chr1_150706557_G_A	chr1_150679033_G_A	NA	NA
chr1_150677789_T_C	chr1_150650265_T_C	LD_LOCUS_14	chr1_150706557_G_A	chr1_150679033_G_A	NA	NA
chr1_150677949_G_T	chr1_150650425_G_T	LD_LOCUS_14	chr1_150706557_G_A	chr1_150679033_G_A	NA	NA
chr1_150677949_G_T	chr1_150650425_G_T	LD_LOCUS_14	chr1_150706557_G_A	chr1_150679033_G_A	NA	NA
chr1_150677949_G_T	chr1_150650425_G_T	LD_LOCUS_14	chr1_150706557_G_A	chr1_150679033_G_A	NA	NA
chr1_150677949_G_T	chr1_150650425_G_T	LD_LOCUS_14	chr1_150706557_G_A	chr1_150679033_G_A	NA	NA
chr1_150677949_G_T	chr1_150650425_G_T	LD_LOCUS_14	chr1_150706557_G_A	chr1_150679033_G_A	NA	NA
chr1_150677949_G_T	chr1_150650425_G_T	LD_LOCUS_14	chr1_150706557_G_A	chr1_150679033_G_A	NA	NA
chr1_150677949_G_T	chr1_150650425_G_T	LD_LOCUS_14	chr1_150706557_G_A	chr1_150679033_G_A	NA	NA
chr1_150677949_G_T	chr1_150650425_G_T	LD_LOCUS_14	chr1_150706557_G_A	chr1_150679033_G_A	NA	NA
chr1_150677949_G_T	chr1_150650425_G_T	LD_LOCUS_14	chr1_150706557_G_A	chr1_150679033_G_A	NA	NA
chr1_150678479_T_C	chr1_150650955_T_C	LD_LOCUS_14	chr1_150706557_G_A	chr1_150679033_G_A	NA	NA
chr1_150678479_T_C	chr1_150650955_T_C	LD_LOCUS_14	chr1_150706557_G_A	chr1_150679033_G_A	NA	NA
chr1_150678479_T_C	chr1_150650955_T_C	LD_LOCUS_14	chr1_150706557_G_A	chr1_150679033_G_A	NA	NA
chr1_150678479_T_C	chr1_150650955_T_C	LD_LOCUS_14	chr1_150706557_G_A	chr1_150679033_G_A	NA	NA
chr1_150678479_T_C	chr1_150650955_T_C	LD_LOCUS_14	chr1_150706557_G_A	chr1_150679033_G_A	NA	NA
chr1_150678479_T_C	chr1_150650955_T_C	LD_LOCUS_14	chr1_150706557_G_A	chr1_150679033_G_A	NA	NA
chr1_150678479_T_C	chr1_150650955_T_C	LD_LOCUS_14	chr1_150706557_G_A	chr1_150679033_G_A	NA	NA
chr1_150678479_T_C	chr1_150650955_T_C	LD_LOCUS_14	chr1_150706557_G_A	chr1_150679033_G_A	NA	NA
chr1_150678479_T_C	chr1_150650955_T_C	LD_LOCUS_14	chr1_150706557_G_A	chr1_150679033_G_A	NA	NA
chr1_150679726_A_G	chr1_150652202_A_G	LD_LOCUS_14	chr1_150706557_G_A	chr1_150679033_G_A	NA	NA
chr1_150679726_A_G	chr1_150652202_A_G	LD_LOCUS_14	chr1_150706557_G_A	chr1_150679033_G_A	NA	NA
chr1_150679726_A_G	chr1_150652202_A_G	LD_LOCUS_14	chr1_150706557_G_A	chr1_150679033_G_A	NA	NA
chr1_150679726_A_G	chr1_150652202_A_G	LD_LOCUS_14	chr1_150706557_G_A	chr1_150679033_G_A	NA	NA
chr1_150679726_A_G	chr1_150652202_A_G	LD_LOCUS_14	chr1_150706557_G_A	chr1_150679033_G_A	NA	NA
chr1_150679726_A_G	chr1_150652202_A_G	LD_LOCUS_14	chr1_150706557_G_A	chr1_150679033_G_A	NA	NA
chr1_150679726_A_G	chr1_150652202_A_G	LD_LOCUS_14	chr1_150706557_G_A	chr1_150679033_G_A	NA	NA
chr1_150679726_A_G	chr1_150652202_A_G	LD_LOCUS_14	chr1_150706557_G_A	chr1_150679033_G_A	NA	NA
chr1_150679726_A_G	chr1_150652202_A_G	LD_LOCUS_14	chr1_150706557_G_A	chr1_150679033_G_A	NA	NA
chr1_150679944_T_A	chr1_150652420_T_A	LD_LOCUS_14	chr1_150706557_G_A	chr1_150679033_G_A	NA	NA
chr1_150679944_T_A	chr1_150652420_T_A	LD_LOCUS_14	chr1_150706557_G_A	chr1_150679033_G_A	NA	NA
chr1_150679944_T_A	chr1_150652420_T_A	LD_LOCUS_14	chr1_150706557_G_A	chr1_150679033_G_A	NA	NA
chr1_150679944_T_A	chr1_150652420_T_A	LD_LOCUS_14	chr1_150706557_G_A	chr1_150679033_G_A	NA	NA
chr1_150679944_T_A	chr1_150652420_T_A	LD_LOCUS_14	chr1_150706557_G_A	chr1_150679033_G_A	NA	NA
chr1_150679944_T_A	chr1_150652420_T_A	LD_LOCUS_14	chr1_150706557_G_A	chr1_150679033_G_A	NA	NA
chr1_150679944_T_A	chr1_150652420_T_A	LD_LOCUS_14	chr1_150706557_G_A	chr1_150679033_G_A	NA	NA
chr1_150679944_T_A	chr1_150652420_T_A	LD_LOCUS_14	chr1_150706557_G_A	chr1_150679033_G_A	NA	NA
chr1_150679944_T_A	chr1_150652420_T_A	LD_LOCUS_14	chr1_150706557_G_A	chr1_150679033_G_A	NA	NA
chr1_150680915_G_A	chr1_150653391_G_A	LD_LOCUS_14	chr1_150706557_G_A	chr1_150679033_G_A	NA	NA
chr1_150680915_G_A	chr1_150653391_G_A	LD_LOCUS_14	chr1_150706557_G_A	chr1_150679033_G_A	NA	NA
chr1_150680915_G_A	chr1_150653391_G_A	LD_LOCUS_14	chr1_150706557_G_A	chr1_150679033_G_A	NA	NA
chr1_150680915_G_A	chr1_150653391_G_A	LD_LOCUS_14	chr1_150706557_G_A	chr1_150679033_G_A	NA	NA
chr1_150680915_G_A	chr1_150653391_G_A	LD_LOCUS_14	chr1_150706557_G_A	chr1_150679033_G_A	NA	NA
chr1_150680915_G_A	chr1_150653391_G_A	LD_LOCUS_14	chr1_150706557_G_A	chr1_150679033_G_A	NA	NA
chr1_150680915_G_A	chr1_150653391_G_A	LD_LOCUS_14	chr1_150706557_G_A	chr1_150679033_G_A	NA	NA
chr1_150680915_G_A	chr1_150653391_G_A	LD_LOCUS_14	chr1_150706557_G_A	chr1_150679033_G_A	NA	NA
chr1_150680915_G_A	chr1_150653391_G_A	LD_LOCUS_14	chr1_150706557_G_A	chr1_150679033_G_A	NA	NA
chr1_150680915_G_A	chr1_150653391_G_A	LD_LOCUS_14	chr1_150776310_A_G	chr1_150748786_A_G	NA	NA
chr1_150680915_G_A	chr1_150653391_G_A	LD_LOCUS_14	chr1_150776310_A_G	chr1_150748786_A_G	NA	NA
chr1_150680915_G_A	chr1_150653391_G_A	LD_LOCUS_14	chr1_150867210_A_C	chr1_150839686_A_C	NA	NA
chr1_150681174_T_C	chr1_150653650_T_C	LD_LOCUS_14	chr1_150706557_G_A	chr1_150679033_G_A	NA	NA
chr1_150681174_T_C	chr1_150653650_T_C	LD_LOCUS_14	chr1_150706557_G_A	chr1_150679033_G_A	NA	NA
chr1_150681174_T_C	chr1_150653650_T_C	LD_LOCUS_14	chr1_150706557_G_A	chr1_150679033_G_A	NA	NA
chr1_150681174_T_C	chr1_150653650_T_C	LD_LOCUS_14	chr1_150706557_G_A	chr1_150679033_G_A	NA	NA
chr1_150681174_T_C	chr1_150653650_T_C	LD_LOCUS_14	chr1_150706557_G_A	chr1_150679033_G_A	NA	NA
chr1_150681174_T_C	chr1_150653650_T_C	LD_LOCUS_14	chr1_150706557_G_A	chr1_150679033_G_A	NA	NA
chr1_150681174_T_C	chr1_150653650_T_C	LD_LOCUS_14	chr1_150706557_G_A	chr1_150679033_G_A	NA	NA
chr1_150681174_T_C	chr1_150653650_T_C	LD_LOCUS_14	chr1_150706557_G_A	chr1_150679033_G_A	NA	NA
chr1_150681174_T_C	chr1_150653650_T_C	LD_LOCUS_14	chr1_150706557_G_A	chr1_150679033_G_A	NA	NA
chr1_150681319_C_T	chr1_150653795_C_T	LD_LOCUS_14	chr1_150706557_G_A	chr1_150679033_G_A	NA	NA
chr1_150681319_C_T	chr1_150653795_C_T	LD_LOCUS_14	chr1_150706557_G_A	chr1_150679033_G_A	NA	NA
chr1_150681319_C_T	chr1_150653795_C_T	LD_LOCUS_14	chr1_150706557_G_A	chr1_150679033_G_A	NA	NA
chr1_150681319_C_T	chr1_150653795_C_T	LD_LOCUS_14	chr1_150706557_G_A	chr1_150679033_G_A	NA	NA
chr1_150681319_C_T	chr1_150653795_C_T	LD_LOCUS_14	chr1_150706557_G_A	chr1_150679033_G_A	NA	NA
chr1_150681319_C_T	chr1_150653795_C_T	LD_LOCUS_14	chr1_150706557_G_A	chr1_150679033_G_A	NA	NA
chr1_150681319_C_T	chr1_150653795_C_T	LD_LOCUS_14	chr1_150706557_G_A	chr1_150679033_G_A	NA	NA
chr1_150681319_C_T	chr1_150653795_C_T	LD_LOCUS_14	chr1_150706557_G_A	chr1_150679033_G_A	NA	NA
chr1_150681319_C_T	chr1_150653795_C_T	LD_LOCUS_14	chr1_150706557_G_A	chr1_150679033_G_A	NA	NA
chr1_150682066_G_GA	chr1_150654542_G_GA	LD_LOCUS_14	chr1_150706557_G_A	chr1_150679033_G_A	NA	NA
chr1_150682066_G_GA	chr1_150654542_G_GA	LD_LOCUS_14	chr1_150706557_G_A	chr1_150679033_G_A	NA	NA
chr1_150682066_G_GA	chr1_150654542_G_GA	LD_LOCUS_14	chr1_150706557_G_A	chr1_150679033_G_A	NA	NA
chr1_150682066_G_GA	chr1_150654542_G_GA	LD_LOCUS_14	chr1_150706557_G_A	chr1_150679033_G_A	NA	NA
chr1_150682066_G_GA	chr1_150654542_G_GA	LD_LOCUS_14	chr1_150706557_G_A	chr1_150679033_G_A	NA	NA
chr1_150682066_G_GA	chr1_150654542_G_GA	LD_LOCUS_14	chr1_150706557_G_A	chr1_150679033_G_A	NA	NA
chr1_150682066_G_GA	chr1_150654542_G_GA	LD_LOCUS_14	chr1_150706557_G_A	chr1_150679033_G_A	NA	NA
chr1_150682066_G_GA	chr1_150654542_G_GA	LD_LOCUS_14	chr1_150706557_G_A	chr1_150679033_G_A	NA	NA
chr1_150682066_G_GA	chr1_150654542_G_GA	LD_LOCUS_14	chr1_150706557_G_A	chr1_150679033_G_A	NA	NA
chr1_150682945_T_C	chr1_150655421_T_C	LD_LOCUS_14	chr1_150706557_G_A	chr1_150679033_G_A	NA	NA
chr1_150682945_T_C	chr1_150655421_T_C	LD_LOCUS_14	chr1_150706557_G_A	chr1_150679033_G_A	NA	NA
chr1_150682945_T_C	chr1_150655421_T_C	LD_LOCUS_14	chr1_150706557_G_A	chr1_150679033_G_A	NA	NA
chr1_150682945_T_C	chr1_150655421_T_C	LD_LOCUS_14	chr1_150706557_G_A	chr1_150679033_G_A	NA	NA
chr1_150682945_T_C	chr1_150655421_T_C	LD_LOCUS_14	chr1_150706557_G_A	chr1_150679033_G_A	NA	NA
chr1_150682945_T_C	chr1_150655421_T_C	LD_LOCUS_14	chr1_150706557_G_A	chr1_150679033_G_A	NA	NA
chr1_150682945_T_C	chr1_150655421_T_C	LD_LOCUS_14	chr1_150706557_G_A	chr1_150679033_G_A	NA	NA
chr1_150682945_T_C	chr1_150655421_T_C	LD_LOCUS_14	chr1_150706557_G_A	chr1_150679033_G_A	NA	NA
chr1_150682945_T_C	chr1_150655421_T_C	LD_LOCUS_14	chr1_150706557_G_A	chr1_150679033_G_A	NA	NA
chr1_150683210_C_T	chr1_150655686_C_T	LD_LOCUS_14	chr1_150706557_G_A	chr1_150679033_G_A	NA	NA
chr1_150683210_C_T	chr1_150655686_C_T	LD_LOCUS_14	chr1_150706557_G_A	chr1_150679033_G_A	NA	NA
chr1_150683210_C_T	chr1_150655686_C_T	LD_LOCUS_14	chr1_150706557_G_A	chr1_150679033_G_A	NA	NA
chr1_150683210_C_T	chr1_150655686_C_T	LD_LOCUS_14	chr1_150706557_G_A	chr1_150679033_G_A	NA	NA
chr1_150683210_C_T	chr1_150655686_C_T	LD_LOCUS_14	chr1_150706557_G_A	chr1_150679033_G_A	NA	NA
chr1_150683210_C_T	chr1_150655686_C_T	LD_LOCUS_14	chr1_150706557_G_A	chr1_150679033_G_A	NA	NA
chr1_150683210_C_T	chr1_150655686_C_T	LD_LOCUS_14	chr1_150706557_G_A	chr1_150679033_G_A	NA	NA
chr1_150683210_C_T	chr1_150655686_C_T	LD_LOCUS_14	chr1_150706557_G_A	chr1_150679033_G_A	NA	NA
chr1_150683210_C_T	chr1_150655686_C_T	LD_LOCUS_14	chr1_150706557_G_A	chr1_150679033_G_A	NA	NA
chr1_150683262_A_C	chr1_150655738_A_C	LD_LOCUS_14	chr1_150706557_G_A	chr1_150679033_G_A	NA	NA
chr1_150683262_A_C	chr1_150655738_A_C	LD_LOCUS_14	chr1_150706557_G_A	chr1_150679033_G_A	NA	NA
chr1_150683262_A_C	chr1_150655738_A_C	LD_LOCUS_14	chr1_150706557_G_A	chr1_150679033_G_A	NA	NA
chr1_150683262_A_C	chr1_150655738_A_C	LD_LOCUS_14	chr1_150706557_G_A	chr1_150679033_G_A	NA	NA
chr1_150683262_A_C	chr1_150655738_A_C	LD_LOCUS_14	chr1_150706557_G_A	chr1_150679033_G_A	NA	NA
chr1_150683262_A_C	chr1_150655738_A_C	LD_LOCUS_14	chr1_150706557_G_A	chr1_150679033_G_A	NA	NA
chr1_150683262_A_C	chr1_150655738_A_C	LD_LOCUS_14	chr1_150706557_G_A	chr1_150679033_G_A	NA	NA
chr1_150683262_A_C	chr1_150655738_A_C	LD_LOCUS_14	chr1_150706557_G_A	chr1_150679033_G_A	NA	NA
chr1_150683262_A_C	chr1_150655738_A_C	LD_LOCUS_14	chr1_150706557_G_A	chr1_150679033_G_A	NA	NA
chr1_150683831_A_G	chr1_150656307_A_G	LD_LOCUS_14	chr1_150706557_G_A	chr1_150679033_G_A	NA	NA
chr1_150683831_A_G	chr1_150656307_A_G	LD_LOCUS_14	chr1_150706557_G_A	chr1_150679033_G_A	NA	NA
chr1_150683831_A_G	chr1_150656307_A_G	LD_LOCUS_14	chr1_150706557_G_A	chr1_150679033_G_A	NA	NA
chr1_150683831_A_G	chr1_150656307_A_G	LD_LOCUS_14	chr1_150706557_G_A	chr1_150679033_G_A	NA	NA
chr1_150683831_A_G	chr1_150656307_A_G	LD_LOCUS_14	chr1_150706557_G_A	chr1_150679033_G_A	NA	NA
chr1_150683831_A_G	chr1_150656307_A_G	LD_LOCUS_14	chr1_150706557_G_A	chr1_150679033_G_A	NA	NA
chr1_150683831_A_G	chr1_150656307_A_G	LD_LOCUS_14	chr1_150706557_G_A	chr1_150679033_G_A	NA	NA
chr1_150683831_A_G	chr1_150656307_A_G	LD_LOCUS_14	chr1_150706557_G_A	chr1_150679033_G_A	NA	NA
chr1_150683831_A_G	chr1_150656307_A_G	LD_LOCUS_14	chr1_150706557_G_A	chr1_150679033_G_A	NA	NA
chr1_150684397_G_A	chr1_150656873_G_A	LD_LOCUS_14	chr1_150706557_G_A	chr1_150679033_G_A	NA	NA
chr1_150684397_G_A	chr1_150656873_G_A	LD_LOCUS_14	chr1_150706557_G_A	chr1_150679033_G_A	NA	NA
chr1_150684397_G_A	chr1_150656873_G_A	LD_LOCUS_14	chr1_150706557_G_A	chr1_150679033_G_A	NA	NA
chr1_150684397_G_A	chr1_150656873_G_A	LD_LOCUS_14	chr1_150706557_G_A	chr1_150679033_G_A	NA	NA
chr1_150684397_G_A	chr1_150656873_G_A	LD_LOCUS_14	chr1_150706557_G_A	chr1_150679033_G_A	NA	NA
chr1_150684397_G_A	chr1_150656873_G_A	LD_LOCUS_14	chr1_150706557_G_A	chr1_150679033_G_A	NA	NA
chr1_150684397_G_A	chr1_150656873_G_A	LD_LOCUS_14	chr1_150706557_G_A	chr1_150679033_G_A	NA	NA
chr1_150684397_G_A	chr1_150656873_G_A	LD_LOCUS_14	chr1_150706557_G_A	chr1_150679033_G_A	NA	NA
chr1_150684397_G_A	chr1_150656873_G_A	LD_LOCUS_14	chr1_150706557_G_A	chr1_150679033_G_A	NA	NA
chr1_150684805_T_C	chr1_150657281_T_C	LD_LOCUS_14	chr1_150706557_G_A	chr1_150679033_G_A	NA	NA
chr1_150684805_T_C	chr1_150657281_T_C	LD_LOCUS_14	chr1_150706557_G_A	chr1_150679033_G_A	NA	NA
chr1_150684805_T_C	chr1_150657281_T_C	LD_LOCUS_14	chr1_150706557_G_A	chr1_150679033_G_A	NA	NA
chr1_150684805_T_C	chr1_150657281_T_C	LD_LOCUS_14	chr1_150706557_G_A	chr1_150679033_G_A	NA	NA
chr1_150684805_T_C	chr1_150657281_T_C	LD_LOCUS_14	chr1_150706557_G_A	chr1_150679033_G_A	NA	NA
chr1_150684805_T_C	chr1_150657281_T_C	LD_LOCUS_14	chr1_150706557_G_A	chr1_150679033_G_A	NA	NA
chr1_150684805_T_C	chr1_150657281_T_C	LD_LOCUS_14	chr1_150706557_G_A	chr1_150679033_G_A	NA	NA
chr1_150684805_T_C	chr1_150657281_T_C	LD_LOCUS_14	chr1_150706557_G_A	chr1_150679033_G_A	NA	NA
chr1_150684805_T_C	chr1_150657281_T_C	LD_LOCUS_14	chr1_150706557_G_A	chr1_150679033_G_A	NA	NA
chr1_150686129_TC_T	chr1_150658605_TC_T	LD_LOCUS_14	chr1_150706557_G_A	chr1_150679033_G_A	NA	NA
chr1_150686129_TC_T	chr1_150658605_TC_T	LD_LOCUS_14	chr1_150706557_G_A	chr1_150679033_G_A	NA	NA
chr1_150686129_TC_T	chr1_150658605_TC_T	LD_LOCUS_14	chr1_150706557_G_A	chr1_150679033_G_A	NA	NA
chr1_150686129_TC_T	chr1_150658605_TC_T	LD_LOCUS_14	chr1_150706557_G_A	chr1_150679033_G_A	NA	NA
chr1_150686129_TC_T	chr1_150658605_TC_T	LD_LOCUS_14	chr1_150706557_G_A	chr1_150679033_G_A	NA	NA
chr1_150686129_TC_T	chr1_150658605_TC_T	LD_LOCUS_14	chr1_150706557_G_A	chr1_150679033_G_A	NA	NA
chr1_150686129_TC_T	chr1_150658605_TC_T	LD_LOCUS_14	chr1_150706557_G_A	chr1_150679033_G_A	NA	NA
chr1_150686129_TC_T	chr1_150658605_TC_T	LD_LOCUS_14	chr1_150706557_G_A	chr1_150679033_G_A	NA	NA
chr1_150686129_TC_T	chr1_150658605_TC_T	LD_LOCUS_14	chr1_150706557_G_A	chr1_150679033_G_A	NA	NA
chr1_150686245_T_C	chr1_150658721_T_C	LD_LOCUS_14	chr1_150706557_G_A	chr1_150679033_G_A	NA	NA
chr1_150686245_T_C	chr1_150658721_T_C	LD_LOCUS_14	chr1_150706557_G_A	chr1_150679033_G_A	NA	NA
chr1_150686245_T_C	chr1_150658721_T_C	LD_LOCUS_14	chr1_150706557_G_A	chr1_150679033_G_A	NA	NA
chr1_150686245_T_C	chr1_150658721_T_C	LD_LOCUS_14	chr1_150706557_G_A	chr1_150679033_G_A	NA	NA
chr1_150686245_T_C	chr1_150658721_T_C	LD_LOCUS_14	chr1_150706557_G_A	chr1_150679033_G_A	NA	NA
chr1_150686245_T_C	chr1_150658721_T_C	LD_LOCUS_14	chr1_150706557_G_A	chr1_150679033_G_A	NA	NA
chr1_150686245_T_C	chr1_150658721_T_C	LD_LOCUS_14	chr1_150706557_G_A	chr1_150679033_G_A	NA	NA
chr1_150686245_T_C	chr1_150658721_T_C	LD_LOCUS_14	chr1_150706557_G_A	chr1_150679033_G_A	NA	NA
chr1_150686245_T_C	chr1_150658721_T_C	LD_LOCUS_14	chr1_150706557_G_A	chr1_150679033_G_A	NA	NA
chr1_150686245_T_C	chr1_150658721_T_C	LD_LOCUS_14	chr1_150776310_A_G	chr1_150748786_A_G	NA	NA
chr1_150686245_T_C	chr1_150658721_T_C	LD_LOCUS_14	chr1_150776310_A_G	chr1_150748786_A_G	NA	NA
chr1_150686245_T_C	chr1_150658721_T_C	LD_LOCUS_14	chr1_150867210_A_C	chr1_150839686_A_C	NA	NA
chr1_150686495_C_T	chr1_150658971_C_T	LD_LOCUS_14	chr1_150706557_G_A	chr1_150679033_G_A	NA	NA
chr1_150686495_C_T	chr1_150658971_C_T	LD_LOCUS_14	chr1_150706557_G_A	chr1_150679033_G_A	NA	NA
chr1_150686495_C_T	chr1_150658971_C_T	LD_LOCUS_14	chr1_150706557_G_A	chr1_150679033_G_A	NA	NA
chr1_150686495_C_T	chr1_150658971_C_T	LD_LOCUS_14	chr1_150706557_G_A	chr1_150679033_G_A	NA	NA
chr1_150686495_C_T	chr1_150658971_C_T	LD_LOCUS_14	chr1_150706557_G_A	chr1_150679033_G_A	NA	NA
chr1_150686495_C_T	chr1_150658971_C_T	LD_LOCUS_14	chr1_150706557_G_A	chr1_150679033_G_A	NA	NA
chr1_150686495_C_T	chr1_150658971_C_T	LD_LOCUS_14	chr1_150706557_G_A	chr1_150679033_G_A	NA	NA
chr1_150686495_C_T	chr1_150658971_C_T	LD_LOCUS_14	chr1_150706557_G_A	chr1_150679033_G_A	NA	NA
chr1_150686495_C_T	chr1_150658971_C_T	LD_LOCUS_14	chr1_150706557_G_A	chr1_150679033_G_A	NA	NA
chr1_150686955_A_AT	chr1_150659431_A_AT	LD_LOCUS_14	chr1_150706557_G_A	chr1_150679033_G_A	NA	NA
chr1_150686955_A_AT	chr1_150659431_A_AT	LD_LOCUS_14	chr1_150706557_G_A	chr1_150679033_G_A	NA	NA
chr1_150686955_A_AT	chr1_150659431_A_AT	LD_LOCUS_14	chr1_150706557_G_A	chr1_150679033_G_A	NA	NA
chr1_150686955_A_AT	chr1_150659431_A_AT	LD_LOCUS_14	chr1_150706557_G_A	chr1_150679033_G_A	NA	NA
chr1_150686955_A_AT	chr1_150659431_A_AT	LD_LOCUS_14	chr1_150706557_G_A	chr1_150679033_G_A	NA	NA
chr1_150686955_A_AT	chr1_150659431_A_AT	LD_LOCUS_14	chr1_150706557_G_A	chr1_150679033_G_A	NA	NA
chr1_150686955_A_AT	chr1_150659431_A_AT	LD_LOCUS_14	chr1_150706557_G_A	chr1_150679033_G_A	NA	NA
chr1_150686955_A_AT	chr1_150659431_A_AT	LD_LOCUS_14	chr1_150706557_G_A	chr1_150679033_G_A	NA	NA
chr1_150686955_A_AT	chr1_150659431_A_AT	LD_LOCUS_14	chr1_150706557_G_A	chr1_150679033_G_A	NA	NA
chr1_150687069_G_A	chr1_150659545_G_A	LD_LOCUS_14	chr1_150706557_G_A	chr1_150679033_G_A	NA	NA
chr1_150687069_G_A	chr1_150659545_G_A	LD_LOCUS_14	chr1_150706557_G_A	chr1_150679033_G_A	NA	NA
chr1_150687069_G_A	chr1_150659545_G_A	LD_LOCUS_14	chr1_150706557_G_A	chr1_150679033_G_A	NA	NA
chr1_150687069_G_A	chr1_150659545_G_A	LD_LOCUS_14	chr1_150706557_G_A	chr1_150679033_G_A	NA	NA
chr1_150687069_G_A	chr1_150659545_G_A	LD_LOCUS_14	chr1_150706557_G_A	chr1_150679033_G_A	NA	NA
chr1_150687069_G_A	chr1_150659545_G_A	LD_LOCUS_14	chr1_150706557_G_A	chr1_150679033_G_A	NA	NA
chr1_150687069_G_A	chr1_150659545_G_A	LD_LOCUS_14	chr1_150706557_G_A	chr1_150679033_G_A	NA	NA
chr1_150687069_G_A	chr1_150659545_G_A	LD_LOCUS_14	chr1_150706557_G_A	chr1_150679033_G_A	NA	NA
chr1_150687069_G_A	chr1_150659545_G_A	LD_LOCUS_14	chr1_150706557_G_A	chr1_150679033_G_A	NA	NA
chr1_150687069_G_A	chr1_150659545_G_A	LD_LOCUS_14	chr1_150776310_A_G	chr1_150748786_A_G	NA	NA
chr1_150687069_G_A	chr1_150659545_G_A	LD_LOCUS_14	chr1_150776310_A_G	chr1_150748786_A_G	NA	NA
chr1_150687069_G_A	chr1_150659545_G_A	LD_LOCUS_14	chr1_150867210_A_C	chr1_150839686_A_C	NA	NA
chr1_150687353_G_A	chr1_150659829_G_A	LD_LOCUS_14	chr1_150706557_G_A	chr1_150679033_G_A	NA	NA
chr1_150687353_G_A	chr1_150659829_G_A	LD_LOCUS_14	chr1_150706557_G_A	chr1_150679033_G_A	NA	NA
chr1_150687353_G_A	chr1_150659829_G_A	LD_LOCUS_14	chr1_150706557_G_A	chr1_150679033_G_A	NA	NA
chr1_150687353_G_A	chr1_150659829_G_A	LD_LOCUS_14	chr1_150706557_G_A	chr1_150679033_G_A	NA	NA
chr1_150687353_G_A	chr1_150659829_G_A	LD_LOCUS_14	chr1_150706557_G_A	chr1_150679033_G_A	NA	NA
chr1_150687353_G_A	chr1_150659829_G_A	LD_LOCUS_14	chr1_150706557_G_A	chr1_150679033_G_A	NA	NA
chr1_150687353_G_A	chr1_150659829_G_A	LD_LOCUS_14	chr1_150706557_G_A	chr1_150679033_G_A	NA	NA
chr1_150687353_G_A	chr1_150659829_G_A	LD_LOCUS_14	chr1_150706557_G_A	chr1_150679033_G_A	NA	NA
chr1_150687353_G_A	chr1_150659829_G_A	LD_LOCUS_14	chr1_150706557_G_A	chr1_150679033_G_A	NA	NA
chr1_150687353_G_A	chr1_150659829_G_A	LD_LOCUS_14	chr1_150776310_A_G	chr1_150748786_A_G	NA	NA
chr1_150687353_G_A	chr1_150659829_G_A	LD_LOCUS_14	chr1_150776310_A_G	chr1_150748786_A_G	NA	NA
chr1_150687353_G_A	chr1_150659829_G_A	LD_LOCUS_14	chr1_150867210_A_C	chr1_150839686_A_C	NA	NA
chr1_150687936_C_T	chr1_150660412_C_T	LD_LOCUS_14	chr1_150706557_G_A	chr1_150679033_G_A	NA	NA
chr1_150687936_C_T	chr1_150660412_C_T	LD_LOCUS_14	chr1_150706557_G_A	chr1_150679033_G_A	NA	NA
chr1_150687936_C_T	chr1_150660412_C_T	LD_LOCUS_14	chr1_150706557_G_A	chr1_150679033_G_A	NA	NA
chr1_150687936_C_T	chr1_150660412_C_T	LD_LOCUS_14	chr1_150706557_G_A	chr1_150679033_G_A	NA	NA
chr1_150687936_C_T	chr1_150660412_C_T	LD_LOCUS_14	chr1_150706557_G_A	chr1_150679033_G_A	NA	NA
chr1_150687936_C_T	chr1_150660412_C_T	LD_LOCUS_14	chr1_150706557_G_A	chr1_150679033_G_A	NA	NA
chr1_150687936_C_T	chr1_150660412_C_T	LD_LOCUS_14	chr1_150706557_G_A	chr1_150679033_G_A	NA	NA
chr1_150687936_C_T	chr1_150660412_C_T	LD_LOCUS_14	chr1_150706557_G_A	chr1_150679033_G_A	NA	NA
chr1_150687936_C_T	chr1_150660412_C_T	LD_LOCUS_14	chr1_150706557_G_A	chr1_150679033_G_A	NA	NA
chr1_150688516_C_T	chr1_150660992_C_T	LD_LOCUS_14	chr1_150706557_G_A	chr1_150679033_G_A	NA	NA
chr1_150688516_C_T	chr1_150660992_C_T	LD_LOCUS_14	chr1_150706557_G_A	chr1_150679033_G_A	NA	NA
chr1_150688516_C_T	chr1_150660992_C_T	LD_LOCUS_14	chr1_150706557_G_A	chr1_150679033_G_A	NA	NA
chr1_150688516_C_T	chr1_150660992_C_T	LD_LOCUS_14	chr1_150706557_G_A	chr1_150679033_G_A	NA	NA
chr1_150688516_C_T	chr1_150660992_C_T	LD_LOCUS_14	chr1_150706557_G_A	chr1_150679033_G_A	NA	NA
chr1_150688516_C_T	chr1_150660992_C_T	LD_LOCUS_14	chr1_150706557_G_A	chr1_150679033_G_A	NA	NA
chr1_150688516_C_T	chr1_150660992_C_T	LD_LOCUS_14	chr1_150706557_G_A	chr1_150679033_G_A	NA	NA
chr1_150688516_C_T	chr1_150660992_C_T	LD_LOCUS_14	chr1_150706557_G_A	chr1_150679033_G_A	NA	NA
chr1_150688516_C_T	chr1_150660992_C_T	LD_LOCUS_14	chr1_150706557_G_A	chr1_150679033_G_A	NA	NA
chr1_150688607_C_T	chr1_150661083_C_T	LD_LOCUS_14	chr1_150706557_G_A	chr1_150679033_G_A	NA	NA
chr1_150688607_C_T	chr1_150661083_C_T	LD_LOCUS_14	chr1_150706557_G_A	chr1_150679033_G_A	NA	NA
chr1_150688607_C_T	chr1_150661083_C_T	LD_LOCUS_14	chr1_150706557_G_A	chr1_150679033_G_A	NA	NA
chr1_150688607_C_T	chr1_150661083_C_T	LD_LOCUS_14	chr1_150706557_G_A	chr1_150679033_G_A	NA	NA
chr1_150688607_C_T	chr1_150661083_C_T	LD_LOCUS_14	chr1_150706557_G_A	chr1_150679033_G_A	NA	NA
chr1_150688607_C_T	chr1_150661083_C_T	LD_LOCUS_14	chr1_150706557_G_A	chr1_150679033_G_A	NA	NA
chr1_150688607_C_T	chr1_150661083_C_T	LD_LOCUS_14	chr1_150706557_G_A	chr1_150679033_G_A	NA	NA
chr1_150688607_C_T	chr1_150661083_C_T	LD_LOCUS_14	chr1_150706557_G_A	chr1_150679033_G_A	NA	NA
chr1_150688607_C_T	chr1_150661083_C_T	LD_LOCUS_14	chr1_150706557_G_A	chr1_150679033_G_A	NA	NA
chr1_150689311_T_C	chr1_150661787_T_C	LD_LOCUS_14	chr1_150706557_G_A	chr1_150679033_G_A	NA	NA
chr1_150689311_T_C	chr1_150661787_T_C	LD_LOCUS_14	chr1_150706557_G_A	chr1_150679033_G_A	NA	NA
chr1_150689311_T_C	chr1_150661787_T_C	LD_LOCUS_14	chr1_150706557_G_A	chr1_150679033_G_A	NA	NA
chr1_150689311_T_C	chr1_150661787_T_C	LD_LOCUS_14	chr1_150706557_G_A	chr1_150679033_G_A	NA	NA
chr1_150689311_T_C	chr1_150661787_T_C	LD_LOCUS_14	chr1_150706557_G_A	chr1_150679033_G_A	NA	NA
chr1_150689311_T_C	chr1_150661787_T_C	LD_LOCUS_14	chr1_150706557_G_A	chr1_150679033_G_A	NA	NA
chr1_150689311_T_C	chr1_150661787_T_C	LD_LOCUS_14	chr1_150706557_G_A	chr1_150679033_G_A	NA	NA
chr1_150689311_T_C	chr1_150661787_T_C	LD_LOCUS_14	chr1_150706557_G_A	chr1_150679033_G_A	NA	NA
chr1_150689311_T_C	chr1_150661787_T_C	LD_LOCUS_14	chr1_150706557_G_A	chr1_150679033_G_A	NA	NA
chr1_150690055_C_T	chr1_150662531_C_T	LD_LOCUS_14	chr1_150706557_G_A	chr1_150679033_G_A	NA	NA
chr1_150690055_C_T	chr1_150662531_C_T	LD_LOCUS_14	chr1_150706557_G_A	chr1_150679033_G_A	NA	NA
chr1_150690055_C_T	chr1_150662531_C_T	LD_LOCUS_14	chr1_150706557_G_A	chr1_150679033_G_A	NA	NA
chr1_150690055_C_T	chr1_150662531_C_T	LD_LOCUS_14	chr1_150706557_G_A	chr1_150679033_G_A	NA	NA
chr1_150690055_C_T	chr1_150662531_C_T	LD_LOCUS_14	chr1_150706557_G_A	chr1_150679033_G_A	NA	NA
chr1_150690055_C_T	chr1_150662531_C_T	LD_LOCUS_14	chr1_150706557_G_A	chr1_150679033_G_A	NA	NA
chr1_150690055_C_T	chr1_150662531_C_T	LD_LOCUS_14	chr1_150706557_G_A	chr1_150679033_G_A	NA	NA
chr1_150690055_C_T	chr1_150662531_C_T	LD_LOCUS_14	chr1_150706557_G_A	chr1_150679033_G_A	NA	NA
chr1_150690055_C_T	chr1_150662531_C_T	LD_LOCUS_14	chr1_150706557_G_A	chr1_150679033_G_A	NA	NA
chr1_150690098_C_T	chr1_150662574_C_T	LD_LOCUS_14	chr1_150706557_G_A	chr1_150679033_G_A	NA	NA
chr1_150690098_C_T	chr1_150662574_C_T	LD_LOCUS_14	chr1_150706557_G_A	chr1_150679033_G_A	NA	NA
chr1_150690098_C_T	chr1_150662574_C_T	LD_LOCUS_14	chr1_150706557_G_A	chr1_150679033_G_A	NA	NA
chr1_150690098_C_T	chr1_150662574_C_T	LD_LOCUS_14	chr1_150706557_G_A	chr1_150679033_G_A	NA	NA
chr1_150690098_C_T	chr1_150662574_C_T	LD_LOCUS_14	chr1_150706557_G_A	chr1_150679033_G_A	NA	NA
chr1_150690098_C_T	chr1_150662574_C_T	LD_LOCUS_14	chr1_150706557_G_A	chr1_150679033_G_A	NA	NA
chr1_150690098_C_T	chr1_150662574_C_T	LD_LOCUS_14	chr1_150706557_G_A	chr1_150679033_G_A	NA	NA
chr1_150690098_C_T	chr1_150662574_C_T	LD_LOCUS_14	chr1_150706557_G_A	chr1_150679033_G_A	NA	NA
chr1_150690098_C_T	chr1_150662574_C_T	LD_LOCUS_14	chr1_150706557_G_A	chr1_150679033_G_A	NA	NA
chr1_150691601_C_T	chr1_150664077_C_T	LD_LOCUS_14	chr1_150706557_G_A	chr1_150679033_G_A	NA	NA
chr1_150691601_C_T	chr1_150664077_C_T	LD_LOCUS_14	chr1_150706557_G_A	chr1_150679033_G_A	NA	NA
chr1_150691601_C_T	chr1_150664077_C_T	LD_LOCUS_14	chr1_150706557_G_A	chr1_150679033_G_A	NA	NA
chr1_150691601_C_T	chr1_150664077_C_T	LD_LOCUS_14	chr1_150706557_G_A	chr1_150679033_G_A	NA	NA
chr1_150691601_C_T	chr1_150664077_C_T	LD_LOCUS_14	chr1_150706557_G_A	chr1_150679033_G_A	NA	NA
chr1_150691601_C_T	chr1_150664077_C_T	LD_LOCUS_14	chr1_150706557_G_A	chr1_150679033_G_A	NA	NA
chr1_150691601_C_T	chr1_150664077_C_T	LD_LOCUS_14	chr1_150706557_G_A	chr1_150679033_G_A	NA	NA
chr1_150691601_C_T	chr1_150664077_C_T	LD_LOCUS_14	chr1_150706557_G_A	chr1_150679033_G_A	NA	NA
chr1_150691601_C_T	chr1_150664077_C_T	LD_LOCUS_14	chr1_150706557_G_A	chr1_150679033_G_A	NA	NA
chr1_150692574_G_A	chr1_150665050_G_A	LD_LOCUS_14	chr1_150706557_G_A	chr1_150679033_G_A	NA	NA
chr1_150692574_G_A	chr1_150665050_G_A	LD_LOCUS_14	chr1_150706557_G_A	chr1_150679033_G_A	NA	NA
chr1_150692574_G_A	chr1_150665050_G_A	LD_LOCUS_14	chr1_150706557_G_A	chr1_150679033_G_A	NA	NA
chr1_150692574_G_A	chr1_150665050_G_A	LD_LOCUS_14	chr1_150706557_G_A	chr1_150679033_G_A	NA	NA
chr1_150692574_G_A	chr1_150665050_G_A	LD_LOCUS_14	chr1_150706557_G_A	chr1_150679033_G_A	NA	NA
chr1_150692574_G_A	chr1_150665050_G_A	LD_LOCUS_14	chr1_150706557_G_A	chr1_150679033_G_A	NA	NA
chr1_150692574_G_A	chr1_150665050_G_A	LD_LOCUS_14	chr1_150706557_G_A	chr1_150679033_G_A	NA	NA
chr1_150692574_G_A	chr1_150665050_G_A	LD_LOCUS_14	chr1_150706557_G_A	chr1_150679033_G_A	NA	NA
chr1_150692574_G_A	chr1_150665050_G_A	LD_LOCUS_14	chr1_150706557_G_A	chr1_150679033_G_A	NA	NA
chr1_150694321_G_A	chr1_150666797_G_A	LD_LOCUS_14	chr1_150706557_G_A	chr1_150679033_G_A	NA	NA
chr1_150694321_G_A	chr1_150666797_G_A	LD_LOCUS_14	chr1_150706557_G_A	chr1_150679033_G_A	NA	NA
chr1_150694321_G_A	chr1_150666797_G_A	LD_LOCUS_14	chr1_150706557_G_A	chr1_150679033_G_A	NA	NA
chr1_150694321_G_A	chr1_150666797_G_A	LD_LOCUS_14	chr1_150706557_G_A	chr1_150679033_G_A	NA	NA
chr1_150694321_G_A	chr1_150666797_G_A	LD_LOCUS_14	chr1_150706557_G_A	chr1_150679033_G_A	NA	NA
chr1_150694321_G_A	chr1_150666797_G_A	LD_LOCUS_14	chr1_150706557_G_A	chr1_150679033_G_A	NA	NA
chr1_150694321_G_A	chr1_150666797_G_A	LD_LOCUS_14	chr1_150706557_G_A	chr1_150679033_G_A	NA	NA
chr1_150694321_G_A	chr1_150666797_G_A	LD_LOCUS_14	chr1_150706557_G_A	chr1_150679033_G_A	NA	NA
chr1_150694321_G_A	chr1_150666797_G_A	LD_LOCUS_14	chr1_150706557_G_A	chr1_150679033_G_A	NA	NA
chr1_150694514_G_C	chr1_150666990_G_C	LD_LOCUS_14	chr1_150706557_G_A	chr1_150679033_G_A	NA	NA
chr1_150694514_G_C	chr1_150666990_G_C	LD_LOCUS_14	chr1_150706557_G_A	chr1_150679033_G_A	NA	NA
chr1_150694514_G_C	chr1_150666990_G_C	LD_LOCUS_14	chr1_150706557_G_A	chr1_150679033_G_A	NA	NA
chr1_150694514_G_C	chr1_150666990_G_C	LD_LOCUS_14	chr1_150706557_G_A	chr1_150679033_G_A	NA	NA
chr1_150694514_G_C	chr1_150666990_G_C	LD_LOCUS_14	chr1_150706557_G_A	chr1_150679033_G_A	NA	NA
chr1_150694514_G_C	chr1_150666990_G_C	LD_LOCUS_14	chr1_150706557_G_A	chr1_150679033_G_A	NA	NA
chr1_150694514_G_C	chr1_150666990_G_C	LD_LOCUS_14	chr1_150706557_G_A	chr1_150679033_G_A	NA	NA
chr1_150694514_G_C	chr1_150666990_G_C	LD_LOCUS_14	chr1_150706557_G_A	chr1_150679033_G_A	NA	NA
chr1_150694514_G_C	chr1_150666990_G_C	LD_LOCUS_14	chr1_150706557_G_A	chr1_150679033_G_A	NA	NA
chr1_150696938_T_G	chr1_150669414_T_G	LD_LOCUS_14	chr1_150706557_G_A	chr1_150679033_G_A	NA	NA
chr1_150696938_T_G	chr1_150669414_T_G	LD_LOCUS_14	chr1_150706557_G_A	chr1_150679033_G_A	NA	NA
chr1_150696938_T_G	chr1_150669414_T_G	LD_LOCUS_14	chr1_150706557_G_A	chr1_150679033_G_A	NA	NA
chr1_150696938_T_G	chr1_150669414_T_G	LD_LOCUS_14	chr1_150706557_G_A	chr1_150679033_G_A	NA	NA
chr1_150696938_T_G	chr1_150669414_T_G	LD_LOCUS_14	chr1_150706557_G_A	chr1_150679033_G_A	NA	NA
chr1_150696938_T_G	chr1_150669414_T_G	LD_LOCUS_14	chr1_150706557_G_A	chr1_150679033_G_A	NA	NA
chr1_150696938_T_G	chr1_150669414_T_G	LD_LOCUS_14	chr1_150706557_G_A	chr1_150679033_G_A	NA	NA
chr1_150696938_T_G	chr1_150669414_T_G	LD_LOCUS_14	chr1_150706557_G_A	chr1_150679033_G_A	NA	NA
chr1_150696938_T_G	chr1_150669414_T_G	LD_LOCUS_14	chr1_150706557_G_A	chr1_150679033_G_A	NA	NA
chr1_150696938_T_G	chr1_150669414_T_G	LD_LOCUS_14	chr1_150776310_A_G	chr1_150748786_A_G	NA	NA
chr1_150696938_T_G	chr1_150669414_T_G	LD_LOCUS_14	chr1_150776310_A_G	chr1_150748786_A_G	NA	NA
chr1_150696938_T_G	chr1_150669414_T_G	LD_LOCUS_14	chr1_150867210_A_C	chr1_150839686_A_C	NA	NA
chr1_150697476_C_T	chr1_150669952_C_T	LD_LOCUS_14	chr1_150706557_G_A	chr1_150679033_G_A	NA	NA
chr1_150697476_C_T	chr1_150669952_C_T	LD_LOCUS_14	chr1_150706557_G_A	chr1_150679033_G_A	NA	NA
chr1_150697476_C_T	chr1_150669952_C_T	LD_LOCUS_14	chr1_150706557_G_A	chr1_150679033_G_A	NA	NA
chr1_150697476_C_T	chr1_150669952_C_T	LD_LOCUS_14	chr1_150706557_G_A	chr1_150679033_G_A	NA	NA
chr1_150697476_C_T	chr1_150669952_C_T	LD_LOCUS_14	chr1_150706557_G_A	chr1_150679033_G_A	NA	NA
chr1_150697476_C_T	chr1_150669952_C_T	LD_LOCUS_14	chr1_150706557_G_A	chr1_150679033_G_A	NA	NA
chr1_150697476_C_T	chr1_150669952_C_T	LD_LOCUS_14	chr1_150706557_G_A	chr1_150679033_G_A	NA	NA
chr1_150697476_C_T	chr1_150669952_C_T	LD_LOCUS_14	chr1_150706557_G_A	chr1_150679033_G_A	NA	NA
chr1_150697476_C_T	chr1_150669952_C_T	LD_LOCUS_14	chr1_150706557_G_A	chr1_150679033_G_A	NA	NA
chr1_150698008_T_G	chr1_150670484_T_G	LD_LOCUS_14	chr1_150706557_G_A	chr1_150679033_G_A	NA	NA
chr1_150698008_T_G	chr1_150670484_T_G	LD_LOCUS_14	chr1_150706557_G_A	chr1_150679033_G_A	NA	NA
chr1_150698008_T_G	chr1_150670484_T_G	LD_LOCUS_14	chr1_150706557_G_A	chr1_150679033_G_A	NA	NA
chr1_150698008_T_G	chr1_150670484_T_G	LD_LOCUS_14	chr1_150706557_G_A	chr1_150679033_G_A	NA	NA
chr1_150698008_T_G	chr1_150670484_T_G	LD_LOCUS_14	chr1_150706557_G_A	chr1_150679033_G_A	NA	NA
chr1_150698008_T_G	chr1_150670484_T_G	LD_LOCUS_14	chr1_150706557_G_A	chr1_150679033_G_A	NA	NA
chr1_150698008_T_G	chr1_150670484_T_G	LD_LOCUS_14	chr1_150706557_G_A	chr1_150679033_G_A	NA	NA
chr1_150698008_T_G	chr1_150670484_T_G	LD_LOCUS_14	chr1_150706557_G_A	chr1_150679033_G_A	NA	NA
chr1_150698008_T_G	chr1_150670484_T_G	LD_LOCUS_14	chr1_150706557_G_A	chr1_150679033_G_A	NA	NA
chr1_150698008_T_G	chr1_150670484_T_G	LD_LOCUS_14	chr1_150776310_A_G	chr1_150748786_A_G	NA	NA
chr1_150698008_T_G	chr1_150670484_T_G	LD_LOCUS_14	chr1_150776310_A_G	chr1_150748786_A_G	NA	NA
chr1_150698008_T_G	chr1_150670484_T_G	LD_LOCUS_14	chr1_150867210_A_C	chr1_150839686_A_C	NA	NA
chr1_150698767_AC_A	chr1_150671243_AC_A	LD_LOCUS_14	chr1_150706557_G_A	chr1_150679033_G_A	NA	NA
chr1_150698767_AC_A	chr1_150671243_AC_A	LD_LOCUS_14	chr1_150706557_G_A	chr1_150679033_G_A	NA	NA
chr1_150698767_AC_A	chr1_150671243_AC_A	LD_LOCUS_14	chr1_150706557_G_A	chr1_150679033_G_A	NA	NA
chr1_150698767_AC_A	chr1_150671243_AC_A	LD_LOCUS_14	chr1_150706557_G_A	chr1_150679033_G_A	NA	NA
chr1_150698767_AC_A	chr1_150671243_AC_A	LD_LOCUS_14	chr1_150706557_G_A	chr1_150679033_G_A	NA	NA
chr1_150698767_AC_A	chr1_150671243_AC_A	LD_LOCUS_14	chr1_150706557_G_A	chr1_150679033_G_A	NA	NA
chr1_150698767_AC_A	chr1_150671243_AC_A	LD_LOCUS_14	chr1_150706557_G_A	chr1_150679033_G_A	NA	NA
chr1_150698767_AC_A	chr1_150671243_AC_A	LD_LOCUS_14	chr1_150706557_G_A	chr1_150679033_G_A	NA	NA
chr1_150698767_AC_A	chr1_150671243_AC_A	LD_LOCUS_14	chr1_150706557_G_A	chr1_150679033_G_A	NA	NA
chr1_150699154_T_C	chr1_150671630_T_C	LD_LOCUS_14	chr1_150706557_G_A	chr1_150679033_G_A	NA	NA
chr1_150699154_T_C	chr1_150671630_T_C	LD_LOCUS_14	chr1_150706557_G_A	chr1_150679033_G_A	NA	NA
chr1_150699154_T_C	chr1_150671630_T_C	LD_LOCUS_14	chr1_150706557_G_A	chr1_150679033_G_A	NA	NA
chr1_150699154_T_C	chr1_150671630_T_C	LD_LOCUS_14	chr1_150706557_G_A	chr1_150679033_G_A	NA	NA
chr1_150699154_T_C	chr1_150671630_T_C	LD_LOCUS_14	chr1_150706557_G_A	chr1_150679033_G_A	NA	NA
chr1_150699154_T_C	chr1_150671630_T_C	LD_LOCUS_14	chr1_150706557_G_A	chr1_150679033_G_A	NA	NA
chr1_150699154_T_C	chr1_150671630_T_C	LD_LOCUS_14	chr1_150706557_G_A	chr1_150679033_G_A	NA	NA
chr1_150699154_T_C	chr1_150671630_T_C	LD_LOCUS_14	chr1_150706557_G_A	chr1_150679033_G_A	NA	NA
chr1_150699154_T_C	chr1_150671630_T_C	LD_LOCUS_14	chr1_150706557_G_A	chr1_150679033_G_A	NA	NA
chr1_150699692_T_TG	chr1_150672168_T_TG	LD_LOCUS_14	chr1_150706557_G_A	chr1_150679033_G_A	NA	NA
chr1_150699692_T_TG	chr1_150672168_T_TG	LD_LOCUS_14	chr1_150706557_G_A	chr1_150679033_G_A	NA	NA
chr1_150699692_T_TG	chr1_150672168_T_TG	LD_LOCUS_14	chr1_150706557_G_A	chr1_150679033_G_A	NA	NA
chr1_150699692_T_TG	chr1_150672168_T_TG	LD_LOCUS_14	chr1_150706557_G_A	chr1_150679033_G_A	NA	NA
chr1_150699692_T_TG	chr1_150672168_T_TG	LD_LOCUS_14	chr1_150706557_G_A	chr1_150679033_G_A	NA	NA
chr1_150699692_T_TG	chr1_150672168_T_TG	LD_LOCUS_14	chr1_150706557_G_A	chr1_150679033_G_A	NA	NA
chr1_150699692_T_TG	chr1_150672168_T_TG	LD_LOCUS_14	chr1_150706557_G_A	chr1_150679033_G_A	NA	NA
chr1_150699692_T_TG	chr1_150672168_T_TG	LD_LOCUS_14	chr1_150706557_G_A	chr1_150679033_G_A	NA	NA
chr1_150699692_T_TG	chr1_150672168_T_TG	LD_LOCUS_14	chr1_150706557_G_A	chr1_150679033_G_A	NA	NA
chr1_150699747_G_T	chr1_150672223_G_T	LD_LOCUS_14	chr1_150706557_G_A	chr1_150679033_G_A	NA	NA
chr1_150699747_G_T	chr1_150672223_G_T	LD_LOCUS_14	chr1_150706557_G_A	chr1_150679033_G_A	NA	NA
chr1_150699747_G_T	chr1_150672223_G_T	LD_LOCUS_14	chr1_150706557_G_A	chr1_150679033_G_A	NA	NA
chr1_150699747_G_T	chr1_150672223_G_T	LD_LOCUS_14	chr1_150706557_G_A	chr1_150679033_G_A	NA	NA
chr1_150699747_G_T	chr1_150672223_G_T	LD_LOCUS_14	chr1_150706557_G_A	chr1_150679033_G_A	NA	NA
chr1_150699747_G_T	chr1_150672223_G_T	LD_LOCUS_14	chr1_150706557_G_A	chr1_150679033_G_A	NA	NA
chr1_150699747_G_T	chr1_150672223_G_T	LD_LOCUS_14	chr1_150706557_G_A	chr1_150679033_G_A	NA	NA
chr1_150699747_G_T	chr1_150672223_G_T	LD_LOCUS_14	chr1_150706557_G_A	chr1_150679033_G_A	NA	NA
chr1_150699747_G_T	chr1_150672223_G_T	LD_LOCUS_14	chr1_150706557_G_A	chr1_150679033_G_A	NA	NA
chr1_150701577_T_G	chr1_150674053_T_G	LD_LOCUS_14	chr1_150706557_G_A	chr1_150679033_G_A	NA	NA
chr1_150701577_T_G	chr1_150674053_T_G	LD_LOCUS_14	chr1_150706557_G_A	chr1_150679033_G_A	NA	NA
chr1_150701577_T_G	chr1_150674053_T_G	LD_LOCUS_14	chr1_150706557_G_A	chr1_150679033_G_A	NA	NA
chr1_150701577_T_G	chr1_150674053_T_G	LD_LOCUS_14	chr1_150706557_G_A	chr1_150679033_G_A	NA	NA
chr1_150701577_T_G	chr1_150674053_T_G	LD_LOCUS_14	chr1_150706557_G_A	chr1_150679033_G_A	NA	NA
chr1_150701577_T_G	chr1_150674053_T_G	LD_LOCUS_14	chr1_150706557_G_A	chr1_150679033_G_A	NA	NA
chr1_150701577_T_G	chr1_150674053_T_G	LD_LOCUS_14	chr1_150706557_G_A	chr1_150679033_G_A	NA	NA
chr1_150701577_T_G	chr1_150674053_T_G	LD_LOCUS_14	chr1_150706557_G_A	chr1_150679033_G_A	NA	NA
chr1_150701577_T_G	chr1_150674053_T_G	LD_LOCUS_14	chr1_150706557_G_A	chr1_150679033_G_A	NA	NA
chr1_150701857_C_T	chr1_150674333_C_T	LD_LOCUS_14	chr1_150706557_G_A	chr1_150679033_G_A	NA	NA
chr1_150701857_C_T	chr1_150674333_C_T	LD_LOCUS_14	chr1_150706557_G_A	chr1_150679033_G_A	NA	NA
chr1_150701857_C_T	chr1_150674333_C_T	LD_LOCUS_14	chr1_150706557_G_A	chr1_150679033_G_A	NA	NA
chr1_150701857_C_T	chr1_150674333_C_T	LD_LOCUS_14	chr1_150706557_G_A	chr1_150679033_G_A	NA	NA
chr1_150701857_C_T	chr1_150674333_C_T	LD_LOCUS_14	chr1_150706557_G_A	chr1_150679033_G_A	NA	NA
chr1_150701857_C_T	chr1_150674333_C_T	LD_LOCUS_14	chr1_150706557_G_A	chr1_150679033_G_A	NA	NA
chr1_150701857_C_T	chr1_150674333_C_T	LD_LOCUS_14	chr1_150706557_G_A	chr1_150679033_G_A	NA	NA
chr1_150701857_C_T	chr1_150674333_C_T	LD_LOCUS_14	chr1_150706557_G_A	chr1_150679033_G_A	NA	NA
chr1_150701857_C_T	chr1_150674333_C_T	LD_LOCUS_14	chr1_150706557_G_A	chr1_150679033_G_A	NA	NA
chr1_150702462_T_C	chr1_150674938_T_C	LD_LOCUS_14	chr1_150706557_G_A	chr1_150679033_G_A	NA	NA
chr1_150702462_T_C	chr1_150674938_T_C	LD_LOCUS_14	chr1_150706557_G_A	chr1_150679033_G_A	NA	NA
chr1_150702462_T_C	chr1_150674938_T_C	LD_LOCUS_14	chr1_150706557_G_A	chr1_150679033_G_A	NA	NA
chr1_150702462_T_C	chr1_150674938_T_C	LD_LOCUS_14	chr1_150706557_G_A	chr1_150679033_G_A	NA	NA
chr1_150702462_T_C	chr1_150674938_T_C	LD_LOCUS_14	chr1_150706557_G_A	chr1_150679033_G_A	NA	NA
chr1_150702462_T_C	chr1_150674938_T_C	LD_LOCUS_14	chr1_150706557_G_A	chr1_150679033_G_A	NA	NA
chr1_150702462_T_C	chr1_150674938_T_C	LD_LOCUS_14	chr1_150706557_G_A	chr1_150679033_G_A	NA	NA
chr1_150702462_T_C	chr1_150674938_T_C	LD_LOCUS_14	chr1_150706557_G_A	chr1_150679033_G_A	NA	NA
chr1_150702462_T_C	chr1_150674938_T_C	LD_LOCUS_14	chr1_150706557_G_A	chr1_150679033_G_A	NA	NA
chr1_150702671_A_G	chr1_150675147_A_G	LD_LOCUS_14	chr1_150706557_G_A	chr1_150679033_G_A	NA	NA
chr1_150702671_A_G	chr1_150675147_A_G	LD_LOCUS_14	chr1_150706557_G_A	chr1_150679033_G_A	NA	NA
chr1_150702671_A_G	chr1_150675147_A_G	LD_LOCUS_14	chr1_150706557_G_A	chr1_150679033_G_A	NA	NA
chr1_150702671_A_G	chr1_150675147_A_G	LD_LOCUS_14	chr1_150706557_G_A	chr1_150679033_G_A	NA	NA
chr1_150702671_A_G	chr1_150675147_A_G	LD_LOCUS_14	chr1_150706557_G_A	chr1_150679033_G_A	NA	NA
chr1_150702671_A_G	chr1_150675147_A_G	LD_LOCUS_14	chr1_150706557_G_A	chr1_150679033_G_A	NA	NA
chr1_150702671_A_G	chr1_150675147_A_G	LD_LOCUS_14	chr1_150706557_G_A	chr1_150679033_G_A	NA	NA
chr1_150702671_A_G	chr1_150675147_A_G	LD_LOCUS_14	chr1_150706557_G_A	chr1_150679033_G_A	NA	NA
chr1_150702671_A_G	chr1_150675147_A_G	LD_LOCUS_14	chr1_150706557_G_A	chr1_150679033_G_A	NA	NA
chr1_150702777_T_C	chr1_150675253_T_C	LD_LOCUS_14	chr1_150706557_G_A	chr1_150679033_G_A	NA	NA
chr1_150702777_T_C	chr1_150675253_T_C	LD_LOCUS_14	chr1_150706557_G_A	chr1_150679033_G_A	NA	NA
chr1_150702777_T_C	chr1_150675253_T_C	LD_LOCUS_14	chr1_150706557_G_A	chr1_150679033_G_A	NA	NA
chr1_150702777_T_C	chr1_150675253_T_C	LD_LOCUS_14	chr1_150706557_G_A	chr1_150679033_G_A	NA	NA
chr1_150702777_T_C	chr1_150675253_T_C	LD_LOCUS_14	chr1_150706557_G_A	chr1_150679033_G_A	NA	NA
chr1_150702777_T_C	chr1_150675253_T_C	LD_LOCUS_14	chr1_150706557_G_A	chr1_150679033_G_A	NA	NA
chr1_150702777_T_C	chr1_150675253_T_C	LD_LOCUS_14	chr1_150706557_G_A	chr1_150679033_G_A	NA	NA
chr1_150702777_T_C	chr1_150675253_T_C	LD_LOCUS_14	chr1_150706557_G_A	chr1_150679033_G_A	NA	NA
chr1_150702777_T_C	chr1_150675253_T_C	LD_LOCUS_14	chr1_150706557_G_A	chr1_150679033_G_A	NA	NA
chr1_150703007_C_T	chr1_150675483_C_T	LD_LOCUS_14	chr1_150706557_G_A	chr1_150679033_G_A	NA	NA
chr1_150703007_C_T	chr1_150675483_C_T	LD_LOCUS_14	chr1_150706557_G_A	chr1_150679033_G_A	NA	NA
chr1_150703007_C_T	chr1_150675483_C_T	LD_LOCUS_14	chr1_150706557_G_A	chr1_150679033_G_A	NA	NA
chr1_150703007_C_T	chr1_150675483_C_T	LD_LOCUS_14	chr1_150706557_G_A	chr1_150679033_G_A	NA	NA
chr1_150703007_C_T	chr1_150675483_C_T	LD_LOCUS_14	chr1_150706557_G_A	chr1_150679033_G_A	NA	NA
chr1_150703007_C_T	chr1_150675483_C_T	LD_LOCUS_14	chr1_150706557_G_A	chr1_150679033_G_A	NA	NA
chr1_150703007_C_T	chr1_150675483_C_T	LD_LOCUS_14	chr1_150706557_G_A	chr1_150679033_G_A	NA	NA
chr1_150703007_C_T	chr1_150675483_C_T	LD_LOCUS_14	chr1_150706557_G_A	chr1_150679033_G_A	NA	NA
chr1_150703007_C_T	chr1_150675483_C_T	LD_LOCUS_14	chr1_150706557_G_A	chr1_150679033_G_A	NA	NA
chr1_150703007_C_T	chr1_150675483_C_T	LD_LOCUS_14	chr1_150776310_A_G	chr1_150748786_A_G	NA	NA
chr1_150703007_C_T	chr1_150675483_C_T	LD_LOCUS_14	chr1_150776310_A_G	chr1_150748786_A_G	NA	NA
chr1_150703007_C_T	chr1_150675483_C_T	LD_LOCUS_14	chr1_150867210_A_C	chr1_150839686_A_C	NA	NA
chr1_150704787_G_A	chr1_150677263_G_A	LD_LOCUS_14	chr1_150706557_G_A	chr1_150679033_G_A	NA	NA
chr1_150704787_G_A	chr1_150677263_G_A	LD_LOCUS_14	chr1_150706557_G_A	chr1_150679033_G_A	NA	NA
chr1_150704787_G_A	chr1_150677263_G_A	LD_LOCUS_14	chr1_150706557_G_A	chr1_150679033_G_A	NA	NA
chr1_150704787_G_A	chr1_150677263_G_A	LD_LOCUS_14	chr1_150706557_G_A	chr1_150679033_G_A	NA	NA
chr1_150704787_G_A	chr1_150677263_G_A	LD_LOCUS_14	chr1_150706557_G_A	chr1_150679033_G_A	NA	NA
chr1_150704787_G_A	chr1_150677263_G_A	LD_LOCUS_14	chr1_150706557_G_A	chr1_150679033_G_A	NA	NA
chr1_150704787_G_A	chr1_150677263_G_A	LD_LOCUS_14	chr1_150706557_G_A	chr1_150679033_G_A	NA	NA
chr1_150704787_G_A	chr1_150677263_G_A	LD_LOCUS_14	chr1_150706557_G_A	chr1_150679033_G_A	NA	NA
chr1_150704787_G_A	chr1_150677263_G_A	LD_LOCUS_14	chr1_150706557_G_A	chr1_150679033_G_A	NA	NA
chr1_150704872_G_A	chr1_150677348_G_A	LD_LOCUS_14	chr1_150706557_G_A	chr1_150679033_G_A	NA	NA
chr1_150704872_G_A	chr1_150677348_G_A	LD_LOCUS_14	chr1_150706557_G_A	chr1_150679033_G_A	NA	NA
chr1_150704872_G_A	chr1_150677348_G_A	LD_LOCUS_14	chr1_150706557_G_A	chr1_150679033_G_A	NA	NA
chr1_150704872_G_A	chr1_150677348_G_A	LD_LOCUS_14	chr1_150706557_G_A	chr1_150679033_G_A	NA	NA
chr1_150704872_G_A	chr1_150677348_G_A	LD_LOCUS_14	chr1_150706557_G_A	chr1_150679033_G_A	NA	NA
chr1_150704872_G_A	chr1_150677348_G_A	LD_LOCUS_14	chr1_150706557_G_A	chr1_150679033_G_A	NA	NA
chr1_150704872_G_A	chr1_150677348_G_A	LD_LOCUS_14	chr1_150706557_G_A	chr1_150679033_G_A	NA	NA
chr1_150704872_G_A	chr1_150677348_G_A	LD_LOCUS_14	chr1_150706557_G_A	chr1_150679033_G_A	NA	NA
chr1_150704872_G_A	chr1_150677348_G_A	LD_LOCUS_14	chr1_150706557_G_A	chr1_150679033_G_A	NA	NA
chr1_150704872_G_A	chr1_150677348_G_A	LD_LOCUS_14	chr1_150776310_A_G	chr1_150748786_A_G	NA	NA
chr1_150704872_G_A	chr1_150677348_G_A	LD_LOCUS_14	chr1_150776310_A_G	chr1_150748786_A_G	NA	NA
chr1_150704872_G_A	chr1_150677348_G_A	LD_LOCUS_14	chr1_150867210_A_C	chr1_150839686_A_C	NA	NA
chr1_150704986_G_A	chr1_150677462_G_A	LD_LOCUS_14	chr1_150706557_G_A	chr1_150679033_G_A	NA	NA
chr1_150704986_G_A	chr1_150677462_G_A	LD_LOCUS_14	chr1_150706557_G_A	chr1_150679033_G_A	NA	NA
chr1_150704986_G_A	chr1_150677462_G_A	LD_LOCUS_14	chr1_150706557_G_A	chr1_150679033_G_A	NA	NA
chr1_150704986_G_A	chr1_150677462_G_A	LD_LOCUS_14	chr1_150706557_G_A	chr1_150679033_G_A	NA	NA
chr1_150704986_G_A	chr1_150677462_G_A	LD_LOCUS_14	chr1_150706557_G_A	chr1_150679033_G_A	NA	NA
chr1_150704986_G_A	chr1_150677462_G_A	LD_LOCUS_14	chr1_150706557_G_A	chr1_150679033_G_A	NA	NA
chr1_150704986_G_A	chr1_150677462_G_A	LD_LOCUS_14	chr1_150706557_G_A	chr1_150679033_G_A	NA	NA
chr1_150704986_G_A	chr1_150677462_G_A	LD_LOCUS_14	chr1_150706557_G_A	chr1_150679033_G_A	NA	NA
chr1_150704986_G_A	chr1_150677462_G_A	LD_LOCUS_14	chr1_150706557_G_A	chr1_150679033_G_A	NA	NA
chr1_150705243_C_T	chr1_150677719_C_T	LD_LOCUS_14	chr1_150706557_G_A	chr1_150679033_G_A	NA	NA
chr1_150705243_C_T	chr1_150677719_C_T	LD_LOCUS_14	chr1_150706557_G_A	chr1_150679033_G_A	NA	NA
chr1_150705243_C_T	chr1_150677719_C_T	LD_LOCUS_14	chr1_150706557_G_A	chr1_150679033_G_A	NA	NA
chr1_150705243_C_T	chr1_150677719_C_T	LD_LOCUS_14	chr1_150706557_G_A	chr1_150679033_G_A	NA	NA
chr1_150705243_C_T	chr1_150677719_C_T	LD_LOCUS_14	chr1_150706557_G_A	chr1_150679033_G_A	NA	NA
chr1_150705243_C_T	chr1_150677719_C_T	LD_LOCUS_14	chr1_150706557_G_A	chr1_150679033_G_A	NA	NA
chr1_150705243_C_T	chr1_150677719_C_T	LD_LOCUS_14	chr1_150706557_G_A	chr1_150679033_G_A	NA	NA
chr1_150705243_C_T	chr1_150677719_C_T	LD_LOCUS_14	chr1_150706557_G_A	chr1_150679033_G_A	NA	NA
chr1_150705243_C_T	chr1_150677719_C_T	LD_LOCUS_14	chr1_150706557_G_A	chr1_150679033_G_A	NA	NA
chr1_150705243_C_T	chr1_150677719_C_T	LD_LOCUS_14	chr1_150776310_A_G	chr1_150748786_A_G	NA	NA
chr1_150705243_C_T	chr1_150677719_C_T	LD_LOCUS_14	chr1_150776310_A_G	chr1_150748786_A_G	NA	NA
chr1_150705243_C_T	chr1_150677719_C_T	LD_LOCUS_14	chr1_150867210_A_C	chr1_150839686_A_C	NA	NA
chr1_150705595_G_T	chr1_150678071_G_T	LD_LOCUS_14	chr1_150706557_G_A	chr1_150679033_G_A	NA	NA
chr1_150705595_G_T	chr1_150678071_G_T	LD_LOCUS_14	chr1_150706557_G_A	chr1_150679033_G_A	NA	NA
chr1_150705595_G_T	chr1_150678071_G_T	LD_LOCUS_14	chr1_150706557_G_A	chr1_150679033_G_A	NA	NA
chr1_150705595_G_T	chr1_150678071_G_T	LD_LOCUS_14	chr1_150706557_G_A	chr1_150679033_G_A	NA	NA
chr1_150705595_G_T	chr1_150678071_G_T	LD_LOCUS_14	chr1_150706557_G_A	chr1_150679033_G_A	NA	NA
chr1_150705595_G_T	chr1_150678071_G_T	LD_LOCUS_14	chr1_150706557_G_A	chr1_150679033_G_A	NA	NA
chr1_150705595_G_T	chr1_150678071_G_T	LD_LOCUS_14	chr1_150706557_G_A	chr1_150679033_G_A	NA	NA
chr1_150705595_G_T	chr1_150678071_G_T	LD_LOCUS_14	chr1_150706557_G_A	chr1_150679033_G_A	NA	NA
chr1_150705595_G_T	chr1_150678071_G_T	LD_LOCUS_14	chr1_150706557_G_A	chr1_150679033_G_A	NA	NA
chr1_150705758_A_G	chr1_150678234_A_G	LD_LOCUS_14	chr1_150706557_G_A	chr1_150679033_G_A	NA	NA
chr1_150705758_A_G	chr1_150678234_A_G	LD_LOCUS_14	chr1_150706557_G_A	chr1_150679033_G_A	NA	NA
chr1_150705758_A_G	chr1_150678234_A_G	LD_LOCUS_14	chr1_150706557_G_A	chr1_150679033_G_A	NA	NA
chr1_150705758_A_G	chr1_150678234_A_G	LD_LOCUS_14	chr1_150706557_G_A	chr1_150679033_G_A	NA	NA
chr1_150705758_A_G	chr1_150678234_A_G	LD_LOCUS_14	chr1_150706557_G_A	chr1_150679033_G_A	NA	NA
chr1_150705758_A_G	chr1_150678234_A_G	LD_LOCUS_14	chr1_150706557_G_A	chr1_150679033_G_A	NA	NA
chr1_150705758_A_G	chr1_150678234_A_G	LD_LOCUS_14	chr1_150706557_G_A	chr1_150679033_G_A	NA	NA
chr1_150705758_A_G	chr1_150678234_A_G	LD_LOCUS_14	chr1_150706557_G_A	chr1_150679033_G_A	NA	NA
chr1_150705758_A_G	chr1_150678234_A_G	LD_LOCUS_14	chr1_150706557_G_A	chr1_150679033_G_A	NA	NA
chr1_150706434_T_C	chr1_150678910_T_C	LD_LOCUS_14	chr1_150706557_G_A	chr1_150679033_G_A	NA	NA
chr1_150706434_T_C	chr1_150678910_T_C	LD_LOCUS_14	chr1_150706557_G_A	chr1_150679033_G_A	NA	NA
chr1_150706434_T_C	chr1_150678910_T_C	LD_LOCUS_14	chr1_150706557_G_A	chr1_150679033_G_A	NA	NA
chr1_150706434_T_C	chr1_150678910_T_C	LD_LOCUS_14	chr1_150706557_G_A	chr1_150679033_G_A	NA	NA
chr1_150706434_T_C	chr1_150678910_T_C	LD_LOCUS_14	chr1_150706557_G_A	chr1_150679033_G_A	NA	NA
chr1_150706434_T_C	chr1_150678910_T_C	LD_LOCUS_14	chr1_150706557_G_A	chr1_150679033_G_A	NA	NA
chr1_150706434_T_C	chr1_150678910_T_C	LD_LOCUS_14	chr1_150706557_G_A	chr1_150679033_G_A	NA	NA
chr1_150706434_T_C	chr1_150678910_T_C	LD_LOCUS_14	chr1_150706557_G_A	chr1_150679033_G_A	NA	NA
chr1_150706434_T_C	chr1_150678910_T_C	LD_LOCUS_14	chr1_150706557_G_A	chr1_150679033_G_A	NA	NA
chr1_150706434_T_C	chr1_150678910_T_C	LD_LOCUS_14	chr1_150776310_A_G	chr1_150748786_A_G	NA	NA
chr1_150706434_T_C	chr1_150678910_T_C	LD_LOCUS_14	chr1_150776310_A_G	chr1_150748786_A_G	NA	NA
chr1_150706434_T_C	chr1_150678910_T_C	LD_LOCUS_14	chr1_150867210_A_C	chr1_150839686_A_C	NA	NA
chr1_150706557_G_A	chr1_150679033_G_A	LD_LOCUS_14	chr1_150706557_G_A	chr1_150679033_G_A	NA	NA
chr1_150706557_G_A	chr1_150679033_G_A	LD_LOCUS_14	chr1_150706557_G_A	chr1_150679033_G_A	NA	NA
chr1_150706557_G_A	chr1_150679033_G_A	LD_LOCUS_14	chr1_150706557_G_A	chr1_150679033_G_A	NA	NA
chr1_150706557_G_A	chr1_150679033_G_A	LD_LOCUS_14	chr1_150706557_G_A	chr1_150679033_G_A	NA	NA
chr1_150706557_G_A	chr1_150679033_G_A	LD_LOCUS_14	chr1_150706557_G_A	chr1_150679033_G_A	NA	NA
chr1_150706557_G_A	chr1_150679033_G_A	LD_LOCUS_14	chr1_150706557_G_A	chr1_150679033_G_A	NA	NA
chr1_150706557_G_A	chr1_150679033_G_A	LD_LOCUS_14	chr1_150706557_G_A	chr1_150679033_G_A	NA	NA
chr1_150706557_G_A	chr1_150679033_G_A	LD_LOCUS_14	chr1_150706557_G_A	chr1_150679033_G_A	NA	NA
chr1_150706557_G_A	chr1_150679033_G_A	LD_LOCUS_14	chr1_150706557_G_A	chr1_150679033_G_A	NA	NA
chr1_150706557_G_A	chr1_150679033_G_A	LD_LOCUS_14	chr1_150776310_A_G	chr1_150748786_A_G	NA	NA
chr1_150706557_G_A	chr1_150679033_G_A	LD_LOCUS_14	chr1_150776310_A_G	chr1_150748786_A_G	NA	NA
chr1_150706557_G_A	chr1_150679033_G_A	LD_LOCUS_14	chr1_150867210_A_C	chr1_150839686_A_C	NA	NA
chr1_150706882_C_T	chr1_150679358_C_T	LD_LOCUS_14	chr1_150706557_G_A	chr1_150679033_G_A	NA	NA
chr1_150706882_C_T	chr1_150679358_C_T	LD_LOCUS_14	chr1_150706557_G_A	chr1_150679033_G_A	NA	NA
chr1_150706882_C_T	chr1_150679358_C_T	LD_LOCUS_14	chr1_150706557_G_A	chr1_150679033_G_A	NA	NA
chr1_150706882_C_T	chr1_150679358_C_T	LD_LOCUS_14	chr1_150706557_G_A	chr1_150679033_G_A	NA	NA
chr1_150706882_C_T	chr1_150679358_C_T	LD_LOCUS_14	chr1_150706557_G_A	chr1_150679033_G_A	NA	NA
chr1_150706882_C_T	chr1_150679358_C_T	LD_LOCUS_14	chr1_150706557_G_A	chr1_150679033_G_A	NA	NA
chr1_150706882_C_T	chr1_150679358_C_T	LD_LOCUS_14	chr1_150706557_G_A	chr1_150679033_G_A	NA	NA
chr1_150706882_C_T	chr1_150679358_C_T	LD_LOCUS_14	chr1_150706557_G_A	chr1_150679033_G_A	NA	NA
chr1_150706882_C_T	chr1_150679358_C_T	LD_LOCUS_14	chr1_150706557_G_A	chr1_150679033_G_A	NA	NA
chr1_150707639_C_T	chr1_150680115_C_T	LD_LOCUS_14	chr1_150706557_G_A	chr1_150679033_G_A	NA	NA
chr1_150707639_C_T	chr1_150680115_C_T	LD_LOCUS_14	chr1_150706557_G_A	chr1_150679033_G_A	NA	NA
chr1_150707639_C_T	chr1_150680115_C_T	LD_LOCUS_14	chr1_150706557_G_A	chr1_150679033_G_A	NA	NA
chr1_150707639_C_T	chr1_150680115_C_T	LD_LOCUS_14	chr1_150706557_G_A	chr1_150679033_G_A	NA	NA
chr1_150707639_C_T	chr1_150680115_C_T	LD_LOCUS_14	chr1_150706557_G_A	chr1_150679033_G_A	NA	NA
chr1_150707639_C_T	chr1_150680115_C_T	LD_LOCUS_14	chr1_150706557_G_A	chr1_150679033_G_A	NA	NA
chr1_150707639_C_T	chr1_150680115_C_T	LD_LOCUS_14	chr1_150706557_G_A	chr1_150679033_G_A	NA	NA
chr1_150707639_C_T	chr1_150680115_C_T	LD_LOCUS_14	chr1_150706557_G_A	chr1_150679033_G_A	NA	NA
chr1_150707639_C_T	chr1_150680115_C_T	LD_LOCUS_14	chr1_150706557_G_A	chr1_150679033_G_A	NA	NA
chr1_150707654_A_G	chr1_150680130_A_G	LD_LOCUS_14	chr1_150706557_G_A	chr1_150679033_G_A	NA	NA
chr1_150707654_A_G	chr1_150680130_A_G	LD_LOCUS_14	chr1_150706557_G_A	chr1_150679033_G_A	NA	NA
chr1_150707654_A_G	chr1_150680130_A_G	LD_LOCUS_14	chr1_150706557_G_A	chr1_150679033_G_A	NA	NA
chr1_150707654_A_G	chr1_150680130_A_G	LD_LOCUS_14	chr1_150706557_G_A	chr1_150679033_G_A	NA	NA
chr1_150707654_A_G	chr1_150680130_A_G	LD_LOCUS_14	chr1_150706557_G_A	chr1_150679033_G_A	NA	NA
chr1_150707654_A_G	chr1_150680130_A_G	LD_LOCUS_14	chr1_150706557_G_A	chr1_150679033_G_A	NA	NA
chr1_150707654_A_G	chr1_150680130_A_G	LD_LOCUS_14	chr1_150706557_G_A	chr1_150679033_G_A	NA	NA
chr1_150707654_A_G	chr1_150680130_A_G	LD_LOCUS_14	chr1_150706557_G_A	chr1_150679033_G_A	NA	NA
chr1_150707654_A_G	chr1_150680130_A_G	LD_LOCUS_14	chr1_150706557_G_A	chr1_150679033_G_A	NA	NA
chr1_150708512_A_T	chr1_150680988_A_T	LD_LOCUS_14	chr1_150706557_G_A	chr1_150679033_G_A	NA	NA
chr1_150708512_A_T	chr1_150680988_A_T	LD_LOCUS_14	chr1_150706557_G_A	chr1_150679033_G_A	NA	NA
chr1_150708512_A_T	chr1_150680988_A_T	LD_LOCUS_14	chr1_150706557_G_A	chr1_150679033_G_A	NA	NA
chr1_150708512_A_T	chr1_150680988_A_T	LD_LOCUS_14	chr1_150706557_G_A	chr1_150679033_G_A	NA	NA
chr1_150708512_A_T	chr1_150680988_A_T	LD_LOCUS_14	chr1_150706557_G_A	chr1_150679033_G_A	NA	NA
chr1_150708512_A_T	chr1_150680988_A_T	LD_LOCUS_14	chr1_150706557_G_A	chr1_150679033_G_A	NA	NA
chr1_150708512_A_T	chr1_150680988_A_T	LD_LOCUS_14	chr1_150706557_G_A	chr1_150679033_G_A	NA	NA
chr1_150708512_A_T	chr1_150680988_A_T	LD_LOCUS_14	chr1_150706557_G_A	chr1_150679033_G_A	NA	NA
chr1_150708512_A_T	chr1_150680988_A_T	LD_LOCUS_14	chr1_150706557_G_A	chr1_150679033_G_A	NA	NA
chr1_150708512_A_T	chr1_150680988_A_T	LD_LOCUS_14	chr1_150776310_A_G	chr1_150748786_A_G	NA	NA
chr1_150708512_A_T	chr1_150680988_A_T	LD_LOCUS_14	chr1_150776310_A_G	chr1_150748786_A_G	NA	NA
chr1_150708512_A_T	chr1_150680988_A_T	LD_LOCUS_14	chr1_150867210_A_C	chr1_150839686_A_C	NA	NA
chr1_150709592_T_C	chr1_150682068_T_C	LD_LOCUS_14	chr1_150706557_G_A	chr1_150679033_G_A	NA	NA
chr1_150709592_T_C	chr1_150682068_T_C	LD_LOCUS_14	chr1_150706557_G_A	chr1_150679033_G_A	NA	NA
chr1_150709592_T_C	chr1_150682068_T_C	LD_LOCUS_14	chr1_150706557_G_A	chr1_150679033_G_A	NA	NA
chr1_150709592_T_C	chr1_150682068_T_C	LD_LOCUS_14	chr1_150706557_G_A	chr1_150679033_G_A	NA	NA
chr1_150709592_T_C	chr1_150682068_T_C	LD_LOCUS_14	chr1_150706557_G_A	chr1_150679033_G_A	NA	NA
chr1_150709592_T_C	chr1_150682068_T_C	LD_LOCUS_14	chr1_150706557_G_A	chr1_150679033_G_A	NA	NA
chr1_150709592_T_C	chr1_150682068_T_C	LD_LOCUS_14	chr1_150706557_G_A	chr1_150679033_G_A	NA	NA
chr1_150709592_T_C	chr1_150682068_T_C	LD_LOCUS_14	chr1_150706557_G_A	chr1_150679033_G_A	NA	NA
chr1_150709592_T_C	chr1_150682068_T_C	LD_LOCUS_14	chr1_150706557_G_A	chr1_150679033_G_A	NA	NA
chr1_150709618_C_T	chr1_150682094_C_T	LD_LOCUS_14	chr1_150706557_G_A	chr1_150679033_G_A	NA	NA
chr1_150709618_C_T	chr1_150682094_C_T	LD_LOCUS_14	chr1_150706557_G_A	chr1_150679033_G_A	NA	NA
chr1_150709618_C_T	chr1_150682094_C_T	LD_LOCUS_14	chr1_150706557_G_A	chr1_150679033_G_A	NA	NA
chr1_150709618_C_T	chr1_150682094_C_T	LD_LOCUS_14	chr1_150706557_G_A	chr1_150679033_G_A	NA	NA
chr1_150709618_C_T	chr1_150682094_C_T	LD_LOCUS_14	chr1_150706557_G_A	chr1_150679033_G_A	NA	NA
chr1_150709618_C_T	chr1_150682094_C_T	LD_LOCUS_14	chr1_150706557_G_A	chr1_150679033_G_A	NA	NA
chr1_150709618_C_T	chr1_150682094_C_T	LD_LOCUS_14	chr1_150706557_G_A	chr1_150679033_G_A	NA	NA
chr1_150709618_C_T	chr1_150682094_C_T	LD_LOCUS_14	chr1_150706557_G_A	chr1_150679033_G_A	NA	NA
chr1_150709618_C_T	chr1_150682094_C_T	LD_LOCUS_14	chr1_150706557_G_A	chr1_150679033_G_A	NA	NA
chr1_150709619_C_G	chr1_150682095_C_G	LD_LOCUS_14	chr1_150706557_G_A	chr1_150679033_G_A	NA	NA
chr1_150709619_C_G	chr1_150682095_C_G	LD_LOCUS_14	chr1_150706557_G_A	chr1_150679033_G_A	NA	NA
chr1_150709619_C_G	chr1_150682095_C_G	LD_LOCUS_14	chr1_150706557_G_A	chr1_150679033_G_A	NA	NA
chr1_150709619_C_G	chr1_150682095_C_G	LD_LOCUS_14	chr1_150706557_G_A	chr1_150679033_G_A	NA	NA
chr1_150709619_C_G	chr1_150682095_C_G	LD_LOCUS_14	chr1_150706557_G_A	chr1_150679033_G_A	NA	NA
chr1_150709619_C_G	chr1_150682095_C_G	LD_LOCUS_14	chr1_150706557_G_A	chr1_150679033_G_A	NA	NA
chr1_150709619_C_G	chr1_150682095_C_G	LD_LOCUS_14	chr1_150706557_G_A	chr1_150679033_G_A	NA	NA
chr1_150709619_C_G	chr1_150682095_C_G	LD_LOCUS_14	chr1_150706557_G_A	chr1_150679033_G_A	NA	NA
chr1_150709619_C_G	chr1_150682095_C_G	LD_LOCUS_14	chr1_150706557_G_A	chr1_150679033_G_A	NA	NA
chr1_150709625_C_G	chr1_150682101_C_G	LD_LOCUS_14	chr1_150706557_G_A	chr1_150679033_G_A	NA	NA
chr1_150709625_C_G	chr1_150682101_C_G	LD_LOCUS_14	chr1_150706557_G_A	chr1_150679033_G_A	NA	NA
chr1_150709625_C_G	chr1_150682101_C_G	LD_LOCUS_14	chr1_150706557_G_A	chr1_150679033_G_A	NA	NA
chr1_150709625_C_G	chr1_150682101_C_G	LD_LOCUS_14	chr1_150706557_G_A	chr1_150679033_G_A	NA	NA
chr1_150709625_C_G	chr1_150682101_C_G	LD_LOCUS_14	chr1_150706557_G_A	chr1_150679033_G_A	NA	NA
chr1_150709625_C_G	chr1_150682101_C_G	LD_LOCUS_14	chr1_150706557_G_A	chr1_150679033_G_A	NA	NA
chr1_150709625_C_G	chr1_150682101_C_G	LD_LOCUS_14	chr1_150706557_G_A	chr1_150679033_G_A	NA	NA
chr1_150709625_C_G	chr1_150682101_C_G	LD_LOCUS_14	chr1_150706557_G_A	chr1_150679033_G_A	NA	NA
chr1_150709625_C_G	chr1_150682101_C_G	LD_LOCUS_14	chr1_150706557_G_A	chr1_150679033_G_A	NA	NA
chr1_150709634_A_G	chr1_150682110_A_G	LD_LOCUS_14	chr1_150706557_G_A	chr1_150679033_G_A	NA	NA
chr1_150709634_A_G	chr1_150682110_A_G	LD_LOCUS_14	chr1_150706557_G_A	chr1_150679033_G_A	NA	NA
chr1_150709634_A_G	chr1_150682110_A_G	LD_LOCUS_14	chr1_150706557_G_A	chr1_150679033_G_A	NA	NA
chr1_150709634_A_G	chr1_150682110_A_G	LD_LOCUS_14	chr1_150706557_G_A	chr1_150679033_G_A	NA	NA
chr1_150709634_A_G	chr1_150682110_A_G	LD_LOCUS_14	chr1_150706557_G_A	chr1_150679033_G_A	NA	NA
chr1_150709634_A_G	chr1_150682110_A_G	LD_LOCUS_14	chr1_150706557_G_A	chr1_150679033_G_A	NA	NA
chr1_150709634_A_G	chr1_150682110_A_G	LD_LOCUS_14	chr1_150706557_G_A	chr1_150679033_G_A	NA	NA
chr1_150709634_A_G	chr1_150682110_A_G	LD_LOCUS_14	chr1_150706557_G_A	chr1_150679033_G_A	NA	NA
chr1_150709634_A_G	chr1_150682110_A_G	LD_LOCUS_14	chr1_150706557_G_A	chr1_150679033_G_A	NA	NA
chr1_150709639_A_G	chr1_150682115_A_G	LD_LOCUS_14	chr1_150706557_G_A	chr1_150679033_G_A	NA	NA
chr1_150709639_A_G	chr1_150682115_A_G	LD_LOCUS_14	chr1_150706557_G_A	chr1_150679033_G_A	NA	NA
chr1_150709639_A_G	chr1_150682115_A_G	LD_LOCUS_14	chr1_150706557_G_A	chr1_150679033_G_A	NA	NA
chr1_150709639_A_G	chr1_150682115_A_G	LD_LOCUS_14	chr1_150706557_G_A	chr1_150679033_G_A	NA	NA
chr1_150709639_A_G	chr1_150682115_A_G	LD_LOCUS_14	chr1_150706557_G_A	chr1_150679033_G_A	NA	NA
chr1_150709639_A_G	chr1_150682115_A_G	LD_LOCUS_14	chr1_150706557_G_A	chr1_150679033_G_A	NA	NA
chr1_150709639_A_G	chr1_150682115_A_G	LD_LOCUS_14	chr1_150706557_G_A	chr1_150679033_G_A	NA	NA
chr1_150709639_A_G	chr1_150682115_A_G	LD_LOCUS_14	chr1_150706557_G_A	chr1_150679033_G_A	NA	NA
chr1_150709639_A_G	chr1_150682115_A_G	LD_LOCUS_14	chr1_150706557_G_A	chr1_150679033_G_A	NA	NA
chr1_150709739_G_T	chr1_150682215_G_T	LD_LOCUS_14	chr1_150706557_G_A	chr1_150679033_G_A	NA	NA
chr1_150709739_G_T	chr1_150682215_G_T	LD_LOCUS_14	chr1_150706557_G_A	chr1_150679033_G_A	NA	NA
chr1_150709739_G_T	chr1_150682215_G_T	LD_LOCUS_14	chr1_150706557_G_A	chr1_150679033_G_A	NA	NA
chr1_150709739_G_T	chr1_150682215_G_T	LD_LOCUS_14	chr1_150706557_G_A	chr1_150679033_G_A	NA	NA
chr1_150709739_G_T	chr1_150682215_G_T	LD_LOCUS_14	chr1_150706557_G_A	chr1_150679033_G_A	NA	NA
chr1_150709739_G_T	chr1_150682215_G_T	LD_LOCUS_14	chr1_150706557_G_A	chr1_150679033_G_A	NA	NA
chr1_150709739_G_T	chr1_150682215_G_T	LD_LOCUS_14	chr1_150706557_G_A	chr1_150679033_G_A	NA	NA
chr1_150709739_G_T	chr1_150682215_G_T	LD_LOCUS_14	chr1_150706557_G_A	chr1_150679033_G_A	NA	NA
chr1_150709739_G_T	chr1_150682215_G_T	LD_LOCUS_14	chr1_150706557_G_A	chr1_150679033_G_A	NA	NA
chr1_150710539_C_T	chr1_150683015_C_T	LD_LOCUS_14	chr1_150706557_G_A	chr1_150679033_G_A	NA	NA
chr1_150710539_C_T	chr1_150683015_C_T	LD_LOCUS_14	chr1_150706557_G_A	chr1_150679033_G_A	NA	NA
chr1_150710539_C_T	chr1_150683015_C_T	LD_LOCUS_14	chr1_150706557_G_A	chr1_150679033_G_A	NA	NA
chr1_150710539_C_T	chr1_150683015_C_T	LD_LOCUS_14	chr1_150706557_G_A	chr1_150679033_G_A	NA	NA
chr1_150710539_C_T	chr1_150683015_C_T	LD_LOCUS_14	chr1_150706557_G_A	chr1_150679033_G_A	NA	NA
chr1_150710539_C_T	chr1_150683015_C_T	LD_LOCUS_14	chr1_150706557_G_A	chr1_150679033_G_A	NA	NA
chr1_150710539_C_T	chr1_150683015_C_T	LD_LOCUS_14	chr1_150706557_G_A	chr1_150679033_G_A	NA	NA
chr1_150710539_C_T	chr1_150683015_C_T	LD_LOCUS_14	chr1_150706557_G_A	chr1_150679033_G_A	NA	NA
chr1_150710539_C_T	chr1_150683015_C_T	LD_LOCUS_14	chr1_150706557_G_A	chr1_150679033_G_A	NA	NA
chr1_150710775_G_A	chr1_150683251_G_A	LD_LOCUS_14	chr1_150706557_G_A	chr1_150679033_G_A	NA	NA
chr1_150710775_G_A	chr1_150683251_G_A	LD_LOCUS_14	chr1_150706557_G_A	chr1_150679033_G_A	NA	NA
chr1_150710775_G_A	chr1_150683251_G_A	LD_LOCUS_14	chr1_150706557_G_A	chr1_150679033_G_A	NA	NA
chr1_150710775_G_A	chr1_150683251_G_A	LD_LOCUS_14	chr1_150706557_G_A	chr1_150679033_G_A	NA	NA
chr1_150710775_G_A	chr1_150683251_G_A	LD_LOCUS_14	chr1_150706557_G_A	chr1_150679033_G_A	NA	NA
chr1_150710775_G_A	chr1_150683251_G_A	LD_LOCUS_14	chr1_150706557_G_A	chr1_150679033_G_A	NA	NA
chr1_150710775_G_A	chr1_150683251_G_A	LD_LOCUS_14	chr1_150706557_G_A	chr1_150679033_G_A	NA	NA
chr1_150710775_G_A	chr1_150683251_G_A	LD_LOCUS_14	chr1_150706557_G_A	chr1_150679033_G_A	NA	NA
chr1_150710775_G_A	chr1_150683251_G_A	LD_LOCUS_14	chr1_150706557_G_A	chr1_150679033_G_A	NA	NA
chr1_150710947_C_T	chr1_150683423_C_T	LD_LOCUS_14	chr1_150706557_G_A	chr1_150679033_G_A	NA	NA
chr1_150710947_C_T	chr1_150683423_C_T	LD_LOCUS_14	chr1_150706557_G_A	chr1_150679033_G_A	NA	NA
chr1_150710947_C_T	chr1_150683423_C_T	LD_LOCUS_14	chr1_150706557_G_A	chr1_150679033_G_A	NA	NA
chr1_150710947_C_T	chr1_150683423_C_T	LD_LOCUS_14	chr1_150706557_G_A	chr1_150679033_G_A	NA	NA
chr1_150710947_C_T	chr1_150683423_C_T	LD_LOCUS_14	chr1_150706557_G_A	chr1_150679033_G_A	NA	NA
chr1_150710947_C_T	chr1_150683423_C_T	LD_LOCUS_14	chr1_150706557_G_A	chr1_150679033_G_A	NA	NA
chr1_150710947_C_T	chr1_150683423_C_T	LD_LOCUS_14	chr1_150706557_G_A	chr1_150679033_G_A	NA	NA
chr1_150710947_C_T	chr1_150683423_C_T	LD_LOCUS_14	chr1_150706557_G_A	chr1_150679033_G_A	NA	NA
chr1_150710947_C_T	chr1_150683423_C_T	LD_LOCUS_14	chr1_150706557_G_A	chr1_150679033_G_A	NA	NA
chr1_150712679_A_G	chr1_150685155_A_G	LD_LOCUS_14	chr1_150706557_G_A	chr1_150679033_G_A	NA	NA
chr1_150712679_A_G	chr1_150685155_A_G	LD_LOCUS_14	chr1_150706557_G_A	chr1_150679033_G_A	NA	NA
chr1_150712679_A_G	chr1_150685155_A_G	LD_LOCUS_14	chr1_150706557_G_A	chr1_150679033_G_A	NA	NA
chr1_150712679_A_G	chr1_150685155_A_G	LD_LOCUS_14	chr1_150706557_G_A	chr1_150679033_G_A	NA	NA
chr1_150712679_A_G	chr1_150685155_A_G	LD_LOCUS_14	chr1_150706557_G_A	chr1_150679033_G_A	NA	NA
chr1_150712679_A_G	chr1_150685155_A_G	LD_LOCUS_14	chr1_150706557_G_A	chr1_150679033_G_A	NA	NA
chr1_150712679_A_G	chr1_150685155_A_G	LD_LOCUS_14	chr1_150706557_G_A	chr1_150679033_G_A	NA	NA
chr1_150712679_A_G	chr1_150685155_A_G	LD_LOCUS_14	chr1_150706557_G_A	chr1_150679033_G_A	NA	NA
chr1_150712679_A_G	chr1_150685155_A_G	LD_LOCUS_14	chr1_150706557_G_A	chr1_150679033_G_A	NA	NA
chr1_150713285_T_A	chr1_150685761_T_A	LD_LOCUS_14	chr1_150706557_G_A	chr1_150679033_G_A	NA	NA
chr1_150713285_T_A	chr1_150685761_T_A	LD_LOCUS_14	chr1_150706557_G_A	chr1_150679033_G_A	NA	NA
chr1_150713285_T_A	chr1_150685761_T_A	LD_LOCUS_14	chr1_150706557_G_A	chr1_150679033_G_A	NA	NA
chr1_150713285_T_A	chr1_150685761_T_A	LD_LOCUS_14	chr1_150706557_G_A	chr1_150679033_G_A	NA	NA
chr1_150713285_T_A	chr1_150685761_T_A	LD_LOCUS_14	chr1_150706557_G_A	chr1_150679033_G_A	NA	NA
chr1_150713285_T_A	chr1_150685761_T_A	LD_LOCUS_14	chr1_150706557_G_A	chr1_150679033_G_A	NA	NA
chr1_150713285_T_A	chr1_150685761_T_A	LD_LOCUS_14	chr1_150706557_G_A	chr1_150679033_G_A	NA	NA
chr1_150713285_T_A	chr1_150685761_T_A	LD_LOCUS_14	chr1_150706557_G_A	chr1_150679033_G_A	NA	NA
chr1_150713285_T_A	chr1_150685761_T_A	LD_LOCUS_14	chr1_150706557_G_A	chr1_150679033_G_A	NA	NA
chr1_150713359_A_G	chr1_150685835_A_G	LD_LOCUS_14	chr1_150706557_G_A	chr1_150679033_G_A	NA	NA
chr1_150713359_A_G	chr1_150685835_A_G	LD_LOCUS_14	chr1_150706557_G_A	chr1_150679033_G_A	NA	NA
chr1_150713359_A_G	chr1_150685835_A_G	LD_LOCUS_14	chr1_150706557_G_A	chr1_150679033_G_A	NA	NA
chr1_150713359_A_G	chr1_150685835_A_G	LD_LOCUS_14	chr1_150706557_G_A	chr1_150679033_G_A	NA	NA
chr1_150713359_A_G	chr1_150685835_A_G	LD_LOCUS_14	chr1_150706557_G_A	chr1_150679033_G_A	NA	NA
chr1_150713359_A_G	chr1_150685835_A_G	LD_LOCUS_14	chr1_150706557_G_A	chr1_150679033_G_A	NA	NA
chr1_150713359_A_G	chr1_150685835_A_G	LD_LOCUS_14	chr1_150706557_G_A	chr1_150679033_G_A	NA	NA
chr1_150713359_A_G	chr1_150685835_A_G	LD_LOCUS_14	chr1_150706557_G_A	chr1_150679033_G_A	NA	NA
chr1_150713359_A_G	chr1_150685835_A_G	LD_LOCUS_14	chr1_150706557_G_A	chr1_150679033_G_A	NA	NA
chr1_150713359_A_G	chr1_150685835_A_G	LD_LOCUS_14	chr1_150776310_A_G	chr1_150748786_A_G	NA	NA
chr1_150713359_A_G	chr1_150685835_A_G	LD_LOCUS_14	chr1_150776310_A_G	chr1_150748786_A_G	NA	NA
chr1_150713359_A_G	chr1_150685835_A_G	LD_LOCUS_14	chr1_150867210_A_C	chr1_150839686_A_C	NA	NA
chr1_150713623_A_G	chr1_150686099_A_G	LD_LOCUS_14	chr1_150706557_G_A	chr1_150679033_G_A	NA	NA
chr1_150713623_A_G	chr1_150686099_A_G	LD_LOCUS_14	chr1_150706557_G_A	chr1_150679033_G_A	NA	NA
chr1_150713623_A_G	chr1_150686099_A_G	LD_LOCUS_14	chr1_150706557_G_A	chr1_150679033_G_A	NA	NA
chr1_150713623_A_G	chr1_150686099_A_G	LD_LOCUS_14	chr1_150706557_G_A	chr1_150679033_G_A	NA	NA
chr1_150713623_A_G	chr1_150686099_A_G	LD_LOCUS_14	chr1_150706557_G_A	chr1_150679033_G_A	NA	NA
chr1_150713623_A_G	chr1_150686099_A_G	LD_LOCUS_14	chr1_150706557_G_A	chr1_150679033_G_A	NA	NA
chr1_150713623_A_G	chr1_150686099_A_G	LD_LOCUS_14	chr1_150706557_G_A	chr1_150679033_G_A	NA	NA
chr1_150713623_A_G	chr1_150686099_A_G	LD_LOCUS_14	chr1_150706557_G_A	chr1_150679033_G_A	NA	NA
chr1_150713623_A_G	chr1_150686099_A_G	LD_LOCUS_14	chr1_150706557_G_A	chr1_150679033_G_A	NA	NA
chr1_150715332_C_G	chr1_150687808_C_G	LD_LOCUS_14	chr1_150706557_G_A	chr1_150679033_G_A	NA	NA
chr1_150715332_C_G	chr1_150687808_C_G	LD_LOCUS_14	chr1_150706557_G_A	chr1_150679033_G_A	NA	NA
chr1_150715332_C_G	chr1_150687808_C_G	LD_LOCUS_14	chr1_150706557_G_A	chr1_150679033_G_A	NA	NA
chr1_150715332_C_G	chr1_150687808_C_G	LD_LOCUS_14	chr1_150706557_G_A	chr1_150679033_G_A	NA	NA
chr1_150715332_C_G	chr1_150687808_C_G	LD_LOCUS_14	chr1_150706557_G_A	chr1_150679033_G_A	NA	NA
chr1_150715332_C_G	chr1_150687808_C_G	LD_LOCUS_14	chr1_150706557_G_A	chr1_150679033_G_A	NA	NA
chr1_150715332_C_G	chr1_150687808_C_G	LD_LOCUS_14	chr1_150706557_G_A	chr1_150679033_G_A	NA	NA
chr1_150715332_C_G	chr1_150687808_C_G	LD_LOCUS_14	chr1_150706557_G_A	chr1_150679033_G_A	NA	NA
chr1_150715332_C_G	chr1_150687808_C_G	LD_LOCUS_14	chr1_150706557_G_A	chr1_150679033_G_A	NA	NA
chr1_150715720_C_T	chr1_150688196_C_T	LD_LOCUS_14	chr1_150706557_G_A	chr1_150679033_G_A	NA	NA
chr1_150715720_C_T	chr1_150688196_C_T	LD_LOCUS_14	chr1_150706557_G_A	chr1_150679033_G_A	NA	NA
chr1_150715720_C_T	chr1_150688196_C_T	LD_LOCUS_14	chr1_150706557_G_A	chr1_150679033_G_A	NA	NA
chr1_150715720_C_T	chr1_150688196_C_T	LD_LOCUS_14	chr1_150706557_G_A	chr1_150679033_G_A	NA	NA
chr1_150715720_C_T	chr1_150688196_C_T	LD_LOCUS_14	chr1_150706557_G_A	chr1_150679033_G_A	NA	NA
chr1_150715720_C_T	chr1_150688196_C_T	LD_LOCUS_14	chr1_150706557_G_A	chr1_150679033_G_A	NA	NA
chr1_150715720_C_T	chr1_150688196_C_T	LD_LOCUS_14	chr1_150706557_G_A	chr1_150679033_G_A	NA	NA
chr1_150715720_C_T	chr1_150688196_C_T	LD_LOCUS_14	chr1_150706557_G_A	chr1_150679033_G_A	NA	NA
chr1_150715720_C_T	chr1_150688196_C_T	LD_LOCUS_14	chr1_150706557_G_A	chr1_150679033_G_A	NA	NA
chr1_150716011_A_G	chr1_150688487_A_G	LD_LOCUS_14	chr1_150706557_G_A	chr1_150679033_G_A	NA	NA
chr1_150716011_A_G	chr1_150688487_A_G	LD_LOCUS_14	chr1_150706557_G_A	chr1_150679033_G_A	NA	NA
chr1_150716011_A_G	chr1_150688487_A_G	LD_LOCUS_14	chr1_150706557_G_A	chr1_150679033_G_A	NA	NA
chr1_150716011_A_G	chr1_150688487_A_G	LD_LOCUS_14	chr1_150706557_G_A	chr1_150679033_G_A	NA	NA
chr1_150716011_A_G	chr1_150688487_A_G	LD_LOCUS_14	chr1_150706557_G_A	chr1_150679033_G_A	NA	NA
chr1_150716011_A_G	chr1_150688487_A_G	LD_LOCUS_14	chr1_150706557_G_A	chr1_150679033_G_A	NA	NA
chr1_150716011_A_G	chr1_150688487_A_G	LD_LOCUS_14	chr1_150706557_G_A	chr1_150679033_G_A	NA	NA
chr1_150716011_A_G	chr1_150688487_A_G	LD_LOCUS_14	chr1_150706557_G_A	chr1_150679033_G_A	NA	NA
chr1_150716011_A_G	chr1_150688487_A_G	LD_LOCUS_14	chr1_150706557_G_A	chr1_150679033_G_A	NA	NA
chr1_150716053_C_A	chr1_150688529_C_A	LD_LOCUS_14	chr1_150706557_G_A	chr1_150679033_G_A	NA	NA
chr1_150716053_C_A	chr1_150688529_C_A	LD_LOCUS_14	chr1_150706557_G_A	chr1_150679033_G_A	NA	NA
chr1_150716053_C_A	chr1_150688529_C_A	LD_LOCUS_14	chr1_150706557_G_A	chr1_150679033_G_A	NA	NA
chr1_150716053_C_A	chr1_150688529_C_A	LD_LOCUS_14	chr1_150706557_G_A	chr1_150679033_G_A	NA	NA
chr1_150716053_C_A	chr1_150688529_C_A	LD_LOCUS_14	chr1_150706557_G_A	chr1_150679033_G_A	NA	NA
chr1_150716053_C_A	chr1_150688529_C_A	LD_LOCUS_14	chr1_150706557_G_A	chr1_150679033_G_A	NA	NA
chr1_150716053_C_A	chr1_150688529_C_A	LD_LOCUS_14	chr1_150706557_G_A	chr1_150679033_G_A	NA	NA
chr1_150716053_C_A	chr1_150688529_C_A	LD_LOCUS_14	chr1_150706557_G_A	chr1_150679033_G_A	NA	NA
chr1_150716053_C_A	chr1_150688529_C_A	LD_LOCUS_14	chr1_150706557_G_A	chr1_150679033_G_A	NA	NA
chr1_150716574_C_T	chr1_150689050_C_T	LD_LOCUS_14	chr1_150706557_G_A	chr1_150679033_G_A	NA	NA
chr1_150716574_C_T	chr1_150689050_C_T	LD_LOCUS_14	chr1_150706557_G_A	chr1_150679033_G_A	NA	NA
chr1_150716574_C_T	chr1_150689050_C_T	LD_LOCUS_14	chr1_150706557_G_A	chr1_150679033_G_A	NA	NA
chr1_150716574_C_T	chr1_150689050_C_T	LD_LOCUS_14	chr1_150706557_G_A	chr1_150679033_G_A	NA	NA
chr1_150716574_C_T	chr1_150689050_C_T	LD_LOCUS_14	chr1_150706557_G_A	chr1_150679033_G_A	NA	NA
chr1_150716574_C_T	chr1_150689050_C_T	LD_LOCUS_14	chr1_150706557_G_A	chr1_150679033_G_A	NA	NA
chr1_150716574_C_T	chr1_150689050_C_T	LD_LOCUS_14	chr1_150706557_G_A	chr1_150679033_G_A	NA	NA
chr1_150716574_C_T	chr1_150689050_C_T	LD_LOCUS_14	chr1_150706557_G_A	chr1_150679033_G_A	NA	NA
chr1_150716574_C_T	chr1_150689050_C_T	LD_LOCUS_14	chr1_150706557_G_A	chr1_150679033_G_A	NA	NA
chr1_150716739_A_G	chr1_150689215_A_G	LD_LOCUS_14	chr1_150706557_G_A	chr1_150679033_G_A	NA	NA
chr1_150716739_A_G	chr1_150689215_A_G	LD_LOCUS_14	chr1_150706557_G_A	chr1_150679033_G_A	NA	NA
chr1_150716739_A_G	chr1_150689215_A_G	LD_LOCUS_14	chr1_150706557_G_A	chr1_150679033_G_A	NA	NA
chr1_150716739_A_G	chr1_150689215_A_G	LD_LOCUS_14	chr1_150706557_G_A	chr1_150679033_G_A	NA	NA
chr1_150716739_A_G	chr1_150689215_A_G	LD_LOCUS_14	chr1_150706557_G_A	chr1_150679033_G_A	NA	NA
chr1_150716739_A_G	chr1_150689215_A_G	LD_LOCUS_14	chr1_150706557_G_A	chr1_150679033_G_A	NA	NA
chr1_150716739_A_G	chr1_150689215_A_G	LD_LOCUS_14	chr1_150706557_G_A	chr1_150679033_G_A	NA	NA
chr1_150716739_A_G	chr1_150689215_A_G	LD_LOCUS_14	chr1_150706557_G_A	chr1_150679033_G_A	NA	NA
chr1_150716739_A_G	chr1_150689215_A_G	LD_LOCUS_14	chr1_150706557_G_A	chr1_150679033_G_A	NA	NA
chr1_150718646_A_C	chr1_150691122_A_C	LD_LOCUS_14	chr1_150706557_G_A	chr1_150679033_G_A	NA	NA
chr1_150718646_A_C	chr1_150691122_A_C	LD_LOCUS_14	chr1_150706557_G_A	chr1_150679033_G_A	NA	NA
chr1_150718646_A_C	chr1_150691122_A_C	LD_LOCUS_14	chr1_150706557_G_A	chr1_150679033_G_A	NA	NA
chr1_150718646_A_C	chr1_150691122_A_C	LD_LOCUS_14	chr1_150706557_G_A	chr1_150679033_G_A	NA	NA
chr1_150718646_A_C	chr1_150691122_A_C	LD_LOCUS_14	chr1_150706557_G_A	chr1_150679033_G_A	NA	NA
chr1_150718646_A_C	chr1_150691122_A_C	LD_LOCUS_14	chr1_150706557_G_A	chr1_150679033_G_A	NA	NA
chr1_150718646_A_C	chr1_150691122_A_C	LD_LOCUS_14	chr1_150706557_G_A	chr1_150679033_G_A	NA	NA
chr1_150718646_A_C	chr1_150691122_A_C	LD_LOCUS_14	chr1_150706557_G_A	chr1_150679033_G_A	NA	NA
chr1_150718646_A_C	chr1_150691122_A_C	LD_LOCUS_14	chr1_150706557_G_A	chr1_150679033_G_A	NA	NA
chr1_150718809_A_T	chr1_150691285_A_T	LD_LOCUS_14	chr1_150706557_G_A	chr1_150679033_G_A	NA	NA
chr1_150718809_A_T	chr1_150691285_A_T	LD_LOCUS_14	chr1_150706557_G_A	chr1_150679033_G_A	NA	NA
chr1_150718809_A_T	chr1_150691285_A_T	LD_LOCUS_14	chr1_150706557_G_A	chr1_150679033_G_A	NA	NA
chr1_150718809_A_T	chr1_150691285_A_T	LD_LOCUS_14	chr1_150706557_G_A	chr1_150679033_G_A	NA	NA
chr1_150718809_A_T	chr1_150691285_A_T	LD_LOCUS_14	chr1_150706557_G_A	chr1_150679033_G_A	NA	NA
chr1_150718809_A_T	chr1_150691285_A_T	LD_LOCUS_14	chr1_150706557_G_A	chr1_150679033_G_A	NA	NA
chr1_150718809_A_T	chr1_150691285_A_T	LD_LOCUS_14	chr1_150706557_G_A	chr1_150679033_G_A	NA	NA
chr1_150718809_A_T	chr1_150691285_A_T	LD_LOCUS_14	chr1_150706557_G_A	chr1_150679033_G_A	NA	NA
chr1_150718809_A_T	chr1_150691285_A_T	LD_LOCUS_14	chr1_150706557_G_A	chr1_150679033_G_A	NA	NA
chr1_150722147_T_A	chr1_150694623_T_A	LD_LOCUS_14	chr1_150706557_G_A	chr1_150679033_G_A	NA	NA
chr1_150722147_T_A	chr1_150694623_T_A	LD_LOCUS_14	chr1_150706557_G_A	chr1_150679033_G_A	NA	NA
chr1_150722147_T_A	chr1_150694623_T_A	LD_LOCUS_14	chr1_150706557_G_A	chr1_150679033_G_A	NA	NA
chr1_150722147_T_A	chr1_150694623_T_A	LD_LOCUS_14	chr1_150706557_G_A	chr1_150679033_G_A	NA	NA
chr1_150722147_T_A	chr1_150694623_T_A	LD_LOCUS_14	chr1_150706557_G_A	chr1_150679033_G_A	NA	NA
chr1_150722147_T_A	chr1_150694623_T_A	LD_LOCUS_14	chr1_150706557_G_A	chr1_150679033_G_A	NA	NA
chr1_150722147_T_A	chr1_150694623_T_A	LD_LOCUS_14	chr1_150706557_G_A	chr1_150679033_G_A	NA	NA
chr1_150722147_T_A	chr1_150694623_T_A	LD_LOCUS_14	chr1_150706557_G_A	chr1_150679033_G_A	NA	NA
chr1_150722147_T_A	chr1_150694623_T_A	LD_LOCUS_14	chr1_150706557_G_A	chr1_150679033_G_A	NA	NA
chr1_150722301_A_G	chr1_150694777_A_G	LD_LOCUS_14	chr1_150706557_G_A	chr1_150679033_G_A	NA	NA
chr1_150722301_A_G	chr1_150694777_A_G	LD_LOCUS_14	chr1_150706557_G_A	chr1_150679033_G_A	NA	NA
chr1_150722301_A_G	chr1_150694777_A_G	LD_LOCUS_14	chr1_150706557_G_A	chr1_150679033_G_A	NA	NA
chr1_150722301_A_G	chr1_150694777_A_G	LD_LOCUS_14	chr1_150706557_G_A	chr1_150679033_G_A	NA	NA
chr1_150722301_A_G	chr1_150694777_A_G	LD_LOCUS_14	chr1_150706557_G_A	chr1_150679033_G_A	NA	NA
chr1_150722301_A_G	chr1_150694777_A_G	LD_LOCUS_14	chr1_150706557_G_A	chr1_150679033_G_A	NA	NA
chr1_150722301_A_G	chr1_150694777_A_G	LD_LOCUS_14	chr1_150706557_G_A	chr1_150679033_G_A	NA	NA
chr1_150722301_A_G	chr1_150694777_A_G	LD_LOCUS_14	chr1_150706557_G_A	chr1_150679033_G_A	NA	NA
chr1_150722301_A_G	chr1_150694777_A_G	LD_LOCUS_14	chr1_150706557_G_A	chr1_150679033_G_A	NA	NA
chr1_150723181_T_C	chr1_150695657_T_C	LD_LOCUS_14	chr1_150706557_G_A	chr1_150679033_G_A	NA	NA
chr1_150723181_T_C	chr1_150695657_T_C	LD_LOCUS_14	chr1_150706557_G_A	chr1_150679033_G_A	NA	NA
chr1_150723181_T_C	chr1_150695657_T_C	LD_LOCUS_14	chr1_150706557_G_A	chr1_150679033_G_A	NA	NA
chr1_150723181_T_C	chr1_150695657_T_C	LD_LOCUS_14	chr1_150706557_G_A	chr1_150679033_G_A	NA	NA
chr1_150723181_T_C	chr1_150695657_T_C	LD_LOCUS_14	chr1_150706557_G_A	chr1_150679033_G_A	NA	NA
chr1_150723181_T_C	chr1_150695657_T_C	LD_LOCUS_14	chr1_150706557_G_A	chr1_150679033_G_A	NA	NA
chr1_150723181_T_C	chr1_150695657_T_C	LD_LOCUS_14	chr1_150706557_G_A	chr1_150679033_G_A	NA	NA
chr1_150723181_T_C	chr1_150695657_T_C	LD_LOCUS_14	chr1_150706557_G_A	chr1_150679033_G_A	NA	NA
chr1_150723181_T_C	chr1_150695657_T_C	LD_LOCUS_14	chr1_150706557_G_A	chr1_150679033_G_A	NA	NA
chr1_150723213_A_T	chr1_150695689_A_T	LD_LOCUS_14	chr1_150706557_G_A	chr1_150679033_G_A	NA	NA
chr1_150723213_A_T	chr1_150695689_A_T	LD_LOCUS_14	chr1_150706557_G_A	chr1_150679033_G_A	NA	NA
chr1_150723213_A_T	chr1_150695689_A_T	LD_LOCUS_14	chr1_150706557_G_A	chr1_150679033_G_A	NA	NA
chr1_150723213_A_T	chr1_150695689_A_T	LD_LOCUS_14	chr1_150706557_G_A	chr1_150679033_G_A	NA	NA
chr1_150723213_A_T	chr1_150695689_A_T	LD_LOCUS_14	chr1_150706557_G_A	chr1_150679033_G_A	NA	NA
chr1_150723213_A_T	chr1_150695689_A_T	LD_LOCUS_14	chr1_150706557_G_A	chr1_150679033_G_A	NA	NA
chr1_150723213_A_T	chr1_150695689_A_T	LD_LOCUS_14	chr1_150706557_G_A	chr1_150679033_G_A	NA	NA
chr1_150723213_A_T	chr1_150695689_A_T	LD_LOCUS_14	chr1_150706557_G_A	chr1_150679033_G_A	NA	NA
chr1_150723213_A_T	chr1_150695689_A_T	LD_LOCUS_14	chr1_150706557_G_A	chr1_150679033_G_A	NA	NA
chr1_150723416_C_T	chr1_150695892_C_T	LD_LOCUS_14	chr1_150706557_G_A	chr1_150679033_G_A	NA	NA
chr1_150723416_C_T	chr1_150695892_C_T	LD_LOCUS_14	chr1_150706557_G_A	chr1_150679033_G_A	NA	NA
chr1_150723416_C_T	chr1_150695892_C_T	LD_LOCUS_14	chr1_150706557_G_A	chr1_150679033_G_A	NA	NA
chr1_150723416_C_T	chr1_150695892_C_T	LD_LOCUS_14	chr1_150706557_G_A	chr1_150679033_G_A	NA	NA
chr1_150723416_C_T	chr1_150695892_C_T	LD_LOCUS_14	chr1_150706557_G_A	chr1_150679033_G_A	NA	NA
chr1_150723416_C_T	chr1_150695892_C_T	LD_LOCUS_14	chr1_150706557_G_A	chr1_150679033_G_A	NA	NA
chr1_150723416_C_T	chr1_150695892_C_T	LD_LOCUS_14	chr1_150706557_G_A	chr1_150679033_G_A	NA	NA
chr1_150723416_C_T	chr1_150695892_C_T	LD_LOCUS_14	chr1_150706557_G_A	chr1_150679033_G_A	NA	NA
chr1_150723416_C_T	chr1_150695892_C_T	LD_LOCUS_14	chr1_150706557_G_A	chr1_150679033_G_A	NA	NA
chr1_150723453_A_G	chr1_150695929_A_G	LD_LOCUS_14	chr1_150706557_G_A	chr1_150679033_G_A	NA	NA
chr1_150723453_A_G	chr1_150695929_A_G	LD_LOCUS_14	chr1_150706557_G_A	chr1_150679033_G_A	NA	NA
chr1_150723453_A_G	chr1_150695929_A_G	LD_LOCUS_14	chr1_150706557_G_A	chr1_150679033_G_A	NA	NA
chr1_150723453_A_G	chr1_150695929_A_G	LD_LOCUS_14	chr1_150706557_G_A	chr1_150679033_G_A	NA	NA
chr1_150723453_A_G	chr1_150695929_A_G	LD_LOCUS_14	chr1_150706557_G_A	chr1_150679033_G_A	NA	NA
chr1_150723453_A_G	chr1_150695929_A_G	LD_LOCUS_14	chr1_150706557_G_A	chr1_150679033_G_A	NA	NA
chr1_150723453_A_G	chr1_150695929_A_G	LD_LOCUS_14	chr1_150706557_G_A	chr1_150679033_G_A	NA	NA
chr1_150723453_A_G	chr1_150695929_A_G	LD_LOCUS_14	chr1_150706557_G_A	chr1_150679033_G_A	NA	NA
chr1_150723453_A_G	chr1_150695929_A_G	LD_LOCUS_14	chr1_150706557_G_A	chr1_150679033_G_A	NA	NA
chr1_150723489_G_A	chr1_150695965_G_A	LD_LOCUS_14	chr1_150706557_G_A	chr1_150679033_G_A	NA	NA
chr1_150723489_G_A	chr1_150695965_G_A	LD_LOCUS_14	chr1_150706557_G_A	chr1_150679033_G_A	NA	NA
chr1_150723489_G_A	chr1_150695965_G_A	LD_LOCUS_14	chr1_150706557_G_A	chr1_150679033_G_A	NA	NA
chr1_150723489_G_A	chr1_150695965_G_A	LD_LOCUS_14	chr1_150706557_G_A	chr1_150679033_G_A	NA	NA
chr1_150723489_G_A	chr1_150695965_G_A	LD_LOCUS_14	chr1_150706557_G_A	chr1_150679033_G_A	NA	NA
chr1_150723489_G_A	chr1_150695965_G_A	LD_LOCUS_14	chr1_150706557_G_A	chr1_150679033_G_A	NA	NA
chr1_150723489_G_A	chr1_150695965_G_A	LD_LOCUS_14	chr1_150706557_G_A	chr1_150679033_G_A	NA	NA
chr1_150723489_G_A	chr1_150695965_G_A	LD_LOCUS_14	chr1_150706557_G_A	chr1_150679033_G_A	NA	NA
chr1_150723489_G_A	chr1_150695965_G_A	LD_LOCUS_14	chr1_150706557_G_A	chr1_150679033_G_A	NA	NA
chr1_150723951_G_A	chr1_150696427_G_A	LD_LOCUS_14	chr1_150706557_G_A	chr1_150679033_G_A	NA	NA
chr1_150723951_G_A	chr1_150696427_G_A	LD_LOCUS_14	chr1_150706557_G_A	chr1_150679033_G_A	NA	NA
chr1_150723951_G_A	chr1_150696427_G_A	LD_LOCUS_14	chr1_150706557_G_A	chr1_150679033_G_A	NA	NA
chr1_150723951_G_A	chr1_150696427_G_A	LD_LOCUS_14	chr1_150706557_G_A	chr1_150679033_G_A	NA	NA
chr1_150723951_G_A	chr1_150696427_G_A	LD_LOCUS_14	chr1_150706557_G_A	chr1_150679033_G_A	NA	NA
chr1_150723951_G_A	chr1_150696427_G_A	LD_LOCUS_14	chr1_150706557_G_A	chr1_150679033_G_A	NA	NA
chr1_150723951_G_A	chr1_150696427_G_A	LD_LOCUS_14	chr1_150706557_G_A	chr1_150679033_G_A	NA	NA
chr1_150723951_G_A	chr1_150696427_G_A	LD_LOCUS_14	chr1_150706557_G_A	chr1_150679033_G_A	NA	NA
chr1_150723951_G_A	chr1_150696427_G_A	LD_LOCUS_14	chr1_150706557_G_A	chr1_150679033_G_A	NA	NA
chr1_150724165_CTTT_C	chr1_150696641_CTTT_C	LD_LOCUS_14	chr1_150706557_G_A	chr1_150679033_G_A	NA	NA
chr1_150724165_CTTT_C	chr1_150696641_CTTT_C	LD_LOCUS_14	chr1_150706557_G_A	chr1_150679033_G_A	NA	NA
chr1_150724165_CTTT_C	chr1_150696641_CTTT_C	LD_LOCUS_14	chr1_150706557_G_A	chr1_150679033_G_A	NA	NA
chr1_150724165_CTTT_C	chr1_150696641_CTTT_C	LD_LOCUS_14	chr1_150706557_G_A	chr1_150679033_G_A	NA	NA
chr1_150724165_CTTT_C	chr1_150696641_CTTT_C	LD_LOCUS_14	chr1_150706557_G_A	chr1_150679033_G_A	NA	NA
chr1_150724165_CTTT_C	chr1_150696641_CTTT_C	LD_LOCUS_14	chr1_150706557_G_A	chr1_150679033_G_A	NA	NA
chr1_150724165_CTTT_C	chr1_150696641_CTTT_C	LD_LOCUS_14	chr1_150706557_G_A	chr1_150679033_G_A	NA	NA
chr1_150724165_CTTT_C	chr1_150696641_CTTT_C	LD_LOCUS_14	chr1_150706557_G_A	chr1_150679033_G_A	NA	NA
chr1_150724165_CTTT_C	chr1_150696641_CTTT_C	LD_LOCUS_14	chr1_150706557_G_A	chr1_150679033_G_A	NA	NA
chr1_150725234_G_A	chr1_150697710_G_A	LD_LOCUS_14	chr1_150706557_G_A	chr1_150679033_G_A	NA	NA
chr1_150725234_G_A	chr1_150697710_G_A	LD_LOCUS_14	chr1_150706557_G_A	chr1_150679033_G_A	NA	NA
chr1_150725234_G_A	chr1_150697710_G_A	LD_LOCUS_14	chr1_150706557_G_A	chr1_150679033_G_A	NA	NA
chr1_150725234_G_A	chr1_150697710_G_A	LD_LOCUS_14	chr1_150706557_G_A	chr1_150679033_G_A	NA	NA
chr1_150725234_G_A	chr1_150697710_G_A	LD_LOCUS_14	chr1_150706557_G_A	chr1_150679033_G_A	NA	NA
chr1_150725234_G_A	chr1_150697710_G_A	LD_LOCUS_14	chr1_150706557_G_A	chr1_150679033_G_A	NA	NA
chr1_150725234_G_A	chr1_150697710_G_A	LD_LOCUS_14	chr1_150706557_G_A	chr1_150679033_G_A	NA	NA
chr1_150725234_G_A	chr1_150697710_G_A	LD_LOCUS_14	chr1_150706557_G_A	chr1_150679033_G_A	NA	NA
chr1_150725234_G_A	chr1_150697710_G_A	LD_LOCUS_14	chr1_150706557_G_A	chr1_150679033_G_A	NA	NA
chr1_150727110_T_C	chr1_150699586_T_C	LD_LOCUS_14	chr1_150706557_G_A	chr1_150679033_G_A	NA	NA
chr1_150727110_T_C	chr1_150699586_T_C	LD_LOCUS_14	chr1_150706557_G_A	chr1_150679033_G_A	NA	NA
chr1_150727110_T_C	chr1_150699586_T_C	LD_LOCUS_14	chr1_150706557_G_A	chr1_150679033_G_A	NA	NA
chr1_150727110_T_C	chr1_150699586_T_C	LD_LOCUS_14	chr1_150706557_G_A	chr1_150679033_G_A	NA	NA
chr1_150727110_T_C	chr1_150699586_T_C	LD_LOCUS_14	chr1_150706557_G_A	chr1_150679033_G_A	NA	NA
chr1_150727110_T_C	chr1_150699586_T_C	LD_LOCUS_14	chr1_150706557_G_A	chr1_150679033_G_A	NA	NA
chr1_150727110_T_C	chr1_150699586_T_C	LD_LOCUS_14	chr1_150706557_G_A	chr1_150679033_G_A	NA	NA
chr1_150727110_T_C	chr1_150699586_T_C	LD_LOCUS_14	chr1_150706557_G_A	chr1_150679033_G_A	NA	NA
chr1_150727110_T_C	chr1_150699586_T_C	LD_LOCUS_14	chr1_150706557_G_A	chr1_150679033_G_A	NA	NA
chr1_150727891_G_GA	chr1_150700367_G_GA	LD_LOCUS_14	chr1_150706557_G_A	chr1_150679033_G_A	NA	NA
chr1_150727891_G_GA	chr1_150700367_G_GA	LD_LOCUS_14	chr1_150706557_G_A	chr1_150679033_G_A	NA	NA
chr1_150727891_G_GA	chr1_150700367_G_GA	LD_LOCUS_14	chr1_150706557_G_A	chr1_150679033_G_A	NA	NA
chr1_150727891_G_GA	chr1_150700367_G_GA	LD_LOCUS_14	chr1_150706557_G_A	chr1_150679033_G_A	NA	NA
chr1_150727891_G_GA	chr1_150700367_G_GA	LD_LOCUS_14	chr1_150706557_G_A	chr1_150679033_G_A	NA	NA
chr1_150727891_G_GA	chr1_150700367_G_GA	LD_LOCUS_14	chr1_150706557_G_A	chr1_150679033_G_A	NA	NA
chr1_150727891_G_GA	chr1_150700367_G_GA	LD_LOCUS_14	chr1_150706557_G_A	chr1_150679033_G_A	NA	NA
chr1_150727891_G_GA	chr1_150700367_G_GA	LD_LOCUS_14	chr1_150706557_G_A	chr1_150679033_G_A	NA	NA
chr1_150727891_G_GA	chr1_150700367_G_GA	LD_LOCUS_14	chr1_150706557_G_A	chr1_150679033_G_A	NA	NA
chr1_150728120_A_G	chr1_150700596_A_G	LD_LOCUS_14	chr1_150706557_G_A	chr1_150679033_G_A	NA	NA
chr1_150728120_A_G	chr1_150700596_A_G	LD_LOCUS_14	chr1_150706557_G_A	chr1_150679033_G_A	NA	NA
chr1_150728120_A_G	chr1_150700596_A_G	LD_LOCUS_14	chr1_150706557_G_A	chr1_150679033_G_A	NA	NA
chr1_150728120_A_G	chr1_150700596_A_G	LD_LOCUS_14	chr1_150706557_G_A	chr1_150679033_G_A	NA	NA
chr1_150728120_A_G	chr1_150700596_A_G	LD_LOCUS_14	chr1_150706557_G_A	chr1_150679033_G_A	NA	NA
chr1_150728120_A_G	chr1_150700596_A_G	LD_LOCUS_14	chr1_150706557_G_A	chr1_150679033_G_A	NA	NA
chr1_150728120_A_G	chr1_150700596_A_G	LD_LOCUS_14	chr1_150706557_G_A	chr1_150679033_G_A	NA	NA
chr1_150728120_A_G	chr1_150700596_A_G	LD_LOCUS_14	chr1_150706557_G_A	chr1_150679033_G_A	NA	NA
chr1_150728120_A_G	chr1_150700596_A_G	LD_LOCUS_14	chr1_150706557_G_A	chr1_150679033_G_A	NA	NA
chr1_150728121_T_G	chr1_150700597_T_G	LD_LOCUS_14	chr1_150706557_G_A	chr1_150679033_G_A	NA	NA
chr1_150728121_T_G	chr1_150700597_T_G	LD_LOCUS_14	chr1_150706557_G_A	chr1_150679033_G_A	NA	NA
chr1_150728121_T_G	chr1_150700597_T_G	LD_LOCUS_14	chr1_150706557_G_A	chr1_150679033_G_A	NA	NA
chr1_150728121_T_G	chr1_150700597_T_G	LD_LOCUS_14	chr1_150706557_G_A	chr1_150679033_G_A	NA	NA
chr1_150728121_T_G	chr1_150700597_T_G	LD_LOCUS_14	chr1_150706557_G_A	chr1_150679033_G_A	NA	NA
chr1_150728121_T_G	chr1_150700597_T_G	LD_LOCUS_14	chr1_150706557_G_A	chr1_150679033_G_A	NA	NA
chr1_150728121_T_G	chr1_150700597_T_G	LD_LOCUS_14	chr1_150706557_G_A	chr1_150679033_G_A	NA	NA
chr1_150728121_T_G	chr1_150700597_T_G	LD_LOCUS_14	chr1_150706557_G_A	chr1_150679033_G_A	NA	NA
chr1_150728121_T_G	chr1_150700597_T_G	LD_LOCUS_14	chr1_150706557_G_A	chr1_150679033_G_A	NA	NA
chr1_150728138_T_G	chr1_150700614_T_G	LD_LOCUS_14	chr1_150706557_G_A	chr1_150679033_G_A	NA	NA
chr1_150728138_T_G	chr1_150700614_T_G	LD_LOCUS_14	chr1_150706557_G_A	chr1_150679033_G_A	NA	NA
chr1_150728138_T_G	chr1_150700614_T_G	LD_LOCUS_14	chr1_150706557_G_A	chr1_150679033_G_A	NA	NA
chr1_150728138_T_G	chr1_150700614_T_G	LD_LOCUS_14	chr1_150706557_G_A	chr1_150679033_G_A	NA	NA
chr1_150728138_T_G	chr1_150700614_T_G	LD_LOCUS_14	chr1_150706557_G_A	chr1_150679033_G_A	NA	NA
chr1_150728138_T_G	chr1_150700614_T_G	LD_LOCUS_14	chr1_150706557_G_A	chr1_150679033_G_A	NA	NA
chr1_150728138_T_G	chr1_150700614_T_G	LD_LOCUS_14	chr1_150706557_G_A	chr1_150679033_G_A	NA	NA
chr1_150728138_T_G	chr1_150700614_T_G	LD_LOCUS_14	chr1_150706557_G_A	chr1_150679033_G_A	NA	NA
chr1_150728138_T_G	chr1_150700614_T_G	LD_LOCUS_14	chr1_150706557_G_A	chr1_150679033_G_A	NA	NA
chr1_150730187_A_C	chr1_150702663_A_C	LD_LOCUS_14	chr1_150706557_G_A	chr1_150679033_G_A	NA	NA
chr1_150730187_A_C	chr1_150702663_A_C	LD_LOCUS_14	chr1_150706557_G_A	chr1_150679033_G_A	NA	NA
chr1_150730187_A_C	chr1_150702663_A_C	LD_LOCUS_14	chr1_150706557_G_A	chr1_150679033_G_A	NA	NA
chr1_150730187_A_C	chr1_150702663_A_C	LD_LOCUS_14	chr1_150706557_G_A	chr1_150679033_G_A	NA	NA
chr1_150730187_A_C	chr1_150702663_A_C	LD_LOCUS_14	chr1_150706557_G_A	chr1_150679033_G_A	NA	NA
chr1_150730187_A_C	chr1_150702663_A_C	LD_LOCUS_14	chr1_150706557_G_A	chr1_150679033_G_A	NA	NA
chr1_150730187_A_C	chr1_150702663_A_C	LD_LOCUS_14	chr1_150706557_G_A	chr1_150679033_G_A	NA	NA
chr1_150730187_A_C	chr1_150702663_A_C	LD_LOCUS_14	chr1_150706557_G_A	chr1_150679033_G_A	NA	NA
chr1_150730187_A_C	chr1_150702663_A_C	LD_LOCUS_14	chr1_150706557_G_A	chr1_150679033_G_A	NA	NA
chr1_150730241_G_C	chr1_150702717_G_C	LD_LOCUS_14	chr1_150706557_G_A	chr1_150679033_G_A	NA	NA
chr1_150730241_G_C	chr1_150702717_G_C	LD_LOCUS_14	chr1_150706557_G_A	chr1_150679033_G_A	NA	NA
chr1_150730241_G_C	chr1_150702717_G_C	LD_LOCUS_14	chr1_150706557_G_A	chr1_150679033_G_A	NA	NA
chr1_150730241_G_C	chr1_150702717_G_C	LD_LOCUS_14	chr1_150706557_G_A	chr1_150679033_G_A	NA	NA
chr1_150730241_G_C	chr1_150702717_G_C	LD_LOCUS_14	chr1_150706557_G_A	chr1_150679033_G_A	NA	NA
chr1_150730241_G_C	chr1_150702717_G_C	LD_LOCUS_14	chr1_150706557_G_A	chr1_150679033_G_A	NA	NA
chr1_150730241_G_C	chr1_150702717_G_C	LD_LOCUS_14	chr1_150706557_G_A	chr1_150679033_G_A	NA	NA
chr1_150730241_G_C	chr1_150702717_G_C	LD_LOCUS_14	chr1_150706557_G_A	chr1_150679033_G_A	NA	NA
chr1_150730241_G_C	chr1_150702717_G_C	LD_LOCUS_14	chr1_150706557_G_A	chr1_150679033_G_A	NA	NA
chr1_150730558_CAGA_C	chr1_150703034_CAGA_C	LD_LOCUS_14	chr1_150706557_G_A	chr1_150679033_G_A	NA	NA
chr1_150730558_CAGA_C	chr1_150703034_CAGA_C	LD_LOCUS_14	chr1_150706557_G_A	chr1_150679033_G_A	NA	NA
chr1_150730558_CAGA_C	chr1_150703034_CAGA_C	LD_LOCUS_14	chr1_150706557_G_A	chr1_150679033_G_A	NA	NA
chr1_150730558_CAGA_C	chr1_150703034_CAGA_C	LD_LOCUS_14	chr1_150706557_G_A	chr1_150679033_G_A	NA	NA
chr1_150730558_CAGA_C	chr1_150703034_CAGA_C	LD_LOCUS_14	chr1_150706557_G_A	chr1_150679033_G_A	NA	NA
chr1_150730558_CAGA_C	chr1_150703034_CAGA_C	LD_LOCUS_14	chr1_150706557_G_A	chr1_150679033_G_A	NA	NA
chr1_150730558_CAGA_C	chr1_150703034_CAGA_C	LD_LOCUS_14	chr1_150706557_G_A	chr1_150679033_G_A	NA	NA
chr1_150730558_CAGA_C	chr1_150703034_CAGA_C	LD_LOCUS_14	chr1_150706557_G_A	chr1_150679033_G_A	NA	NA
chr1_150730558_CAGA_C	chr1_150703034_CAGA_C	LD_LOCUS_14	chr1_150706557_G_A	chr1_150679033_G_A	NA	NA
chr1_150730558_CAGA_C	chr1_150703034_CAGA_C	LD_LOCUS_14	chr1_150776310_A_G	chr1_150748786_A_G	NA	NA
chr1_150730558_CAGA_C	chr1_150703034_CAGA_C	LD_LOCUS_14	chr1_150776310_A_G	chr1_150748786_A_G	NA	NA
chr1_150730558_CAGA_C	chr1_150703034_CAGA_C	LD_LOCUS_14	chr1_150867210_A_C	chr1_150839686_A_C	NA	NA
chr1_150730890_TAACA_T	chr1_150703366_TAACA_T	LD_LOCUS_14	chr1_150706557_G_A	chr1_150679033_G_A	NA	NA
chr1_150730890_TAACA_T	chr1_150703366_TAACA_T	LD_LOCUS_14	chr1_150706557_G_A	chr1_150679033_G_A	NA	NA
chr1_150730890_TAACA_T	chr1_150703366_TAACA_T	LD_LOCUS_14	chr1_150706557_G_A	chr1_150679033_G_A	NA	NA
chr1_150730890_TAACA_T	chr1_150703366_TAACA_T	LD_LOCUS_14	chr1_150706557_G_A	chr1_150679033_G_A	NA	NA
chr1_150730890_TAACA_T	chr1_150703366_TAACA_T	LD_LOCUS_14	chr1_150706557_G_A	chr1_150679033_G_A	NA	NA
chr1_150730890_TAACA_T	chr1_150703366_TAACA_T	LD_LOCUS_14	chr1_150706557_G_A	chr1_150679033_G_A	NA	NA
chr1_150730890_TAACA_T	chr1_150703366_TAACA_T	LD_LOCUS_14	chr1_150706557_G_A	chr1_150679033_G_A	NA	NA
chr1_150730890_TAACA_T	chr1_150703366_TAACA_T	LD_LOCUS_14	chr1_150706557_G_A	chr1_150679033_G_A	NA	NA
chr1_150730890_TAACA_T	chr1_150703366_TAACA_T	LD_LOCUS_14	chr1_150706557_G_A	chr1_150679033_G_A	NA	NA
chr1_150730890_TAACA_T	chr1_150703366_TAACA_T	LD_LOCUS_14	chr1_150776310_A_G	chr1_150748786_A_G	NA	NA
chr1_150730890_TAACA_T	chr1_150703366_TAACA_T	LD_LOCUS_14	chr1_150776310_A_G	chr1_150748786_A_G	NA	NA
chr1_150730890_TAACA_T	chr1_150703366_TAACA_T	LD_LOCUS_14	chr1_150867210_A_C	chr1_150839686_A_C	NA	NA
chr1_150733279_G_A	chr1_150705755_G_A	LD_LOCUS_14	chr1_150706557_G_A	chr1_150679033_G_A	NA	NA
chr1_150733279_G_A	chr1_150705755_G_A	LD_LOCUS_14	chr1_150706557_G_A	chr1_150679033_G_A	NA	NA
chr1_150733279_G_A	chr1_150705755_G_A	LD_LOCUS_14	chr1_150706557_G_A	chr1_150679033_G_A	NA	NA
chr1_150733279_G_A	chr1_150705755_G_A	LD_LOCUS_14	chr1_150706557_G_A	chr1_150679033_G_A	NA	NA
chr1_150733279_G_A	chr1_150705755_G_A	LD_LOCUS_14	chr1_150706557_G_A	chr1_150679033_G_A	NA	NA
chr1_150733279_G_A	chr1_150705755_G_A	LD_LOCUS_14	chr1_150706557_G_A	chr1_150679033_G_A	NA	NA
chr1_150733279_G_A	chr1_150705755_G_A	LD_LOCUS_14	chr1_150706557_G_A	chr1_150679033_G_A	NA	NA
chr1_150733279_G_A	chr1_150705755_G_A	LD_LOCUS_14	chr1_150706557_G_A	chr1_150679033_G_A	NA	NA
chr1_150733279_G_A	chr1_150705755_G_A	LD_LOCUS_14	chr1_150706557_G_A	chr1_150679033_G_A	NA	NA
chr1_150735120_G_A	chr1_150707596_G_A	LD_LOCUS_14	chr1_150706557_G_A	chr1_150679033_G_A	NA	NA
chr1_150735120_G_A	chr1_150707596_G_A	LD_LOCUS_14	chr1_150706557_G_A	chr1_150679033_G_A	NA	NA
chr1_150735120_G_A	chr1_150707596_G_A	LD_LOCUS_14	chr1_150706557_G_A	chr1_150679033_G_A	NA	NA
chr1_150735120_G_A	chr1_150707596_G_A	LD_LOCUS_14	chr1_150706557_G_A	chr1_150679033_G_A	NA	NA
chr1_150735120_G_A	chr1_150707596_G_A	LD_LOCUS_14	chr1_150706557_G_A	chr1_150679033_G_A	NA	NA
chr1_150735120_G_A	chr1_150707596_G_A	LD_LOCUS_14	chr1_150706557_G_A	chr1_150679033_G_A	NA	NA
chr1_150735120_G_A	chr1_150707596_G_A	LD_LOCUS_14	chr1_150706557_G_A	chr1_150679033_G_A	NA	NA
chr1_150735120_G_A	chr1_150707596_G_A	LD_LOCUS_14	chr1_150706557_G_A	chr1_150679033_G_A	NA	NA
chr1_150735120_G_A	chr1_150707596_G_A	LD_LOCUS_14	chr1_150706557_G_A	chr1_150679033_G_A	NA	NA
chr1_150735120_G_A	chr1_150707596_G_A	LD_LOCUS_14	chr1_150776310_A_G	chr1_150748786_A_G	NA	NA
chr1_150735120_G_A	chr1_150707596_G_A	LD_LOCUS_14	chr1_150776310_A_G	chr1_150748786_A_G	NA	NA
chr1_150735120_G_A	chr1_150707596_G_A	LD_LOCUS_14	chr1_150867210_A_C	chr1_150839686_A_C	NA	NA
chr1_150735160_A_T	chr1_150707636_A_T	LD_LOCUS_14	chr1_150706557_G_A	chr1_150679033_G_A	NA	NA
chr1_150735160_A_T	chr1_150707636_A_T	LD_LOCUS_14	chr1_150706557_G_A	chr1_150679033_G_A	NA	NA
chr1_150735160_A_T	chr1_150707636_A_T	LD_LOCUS_14	chr1_150706557_G_A	chr1_150679033_G_A	NA	NA
chr1_150735160_A_T	chr1_150707636_A_T	LD_LOCUS_14	chr1_150706557_G_A	chr1_150679033_G_A	NA	NA
chr1_150735160_A_T	chr1_150707636_A_T	LD_LOCUS_14	chr1_150706557_G_A	chr1_150679033_G_A	NA	NA
chr1_150735160_A_T	chr1_150707636_A_T	LD_LOCUS_14	chr1_150706557_G_A	chr1_150679033_G_A	NA	NA
chr1_150735160_A_T	chr1_150707636_A_T	LD_LOCUS_14	chr1_150706557_G_A	chr1_150679033_G_A	NA	NA
chr1_150735160_A_T	chr1_150707636_A_T	LD_LOCUS_14	chr1_150706557_G_A	chr1_150679033_G_A	NA	NA
chr1_150735160_A_T	chr1_150707636_A_T	LD_LOCUS_14	chr1_150706557_G_A	chr1_150679033_G_A	NA	NA
chr1_150735160_A_T	chr1_150707636_A_T	LD_LOCUS_14	chr1_150776310_A_G	chr1_150748786_A_G	NA	NA
chr1_150735160_A_T	chr1_150707636_A_T	LD_LOCUS_14	chr1_150776310_A_G	chr1_150748786_A_G	NA	NA
chr1_150735160_A_T	chr1_150707636_A_T	LD_LOCUS_14	chr1_150867210_A_C	chr1_150839686_A_C	NA	NA
chr1_150735516_C_T	chr1_150707992_C_T	LD_LOCUS_14	chr1_150706557_G_A	chr1_150679033_G_A	NA	NA
chr1_150735516_C_T	chr1_150707992_C_T	LD_LOCUS_14	chr1_150706557_G_A	chr1_150679033_G_A	NA	NA
chr1_150735516_C_T	chr1_150707992_C_T	LD_LOCUS_14	chr1_150706557_G_A	chr1_150679033_G_A	NA	NA
chr1_150735516_C_T	chr1_150707992_C_T	LD_LOCUS_14	chr1_150706557_G_A	chr1_150679033_G_A	NA	NA
chr1_150735516_C_T	chr1_150707992_C_T	LD_LOCUS_14	chr1_150706557_G_A	chr1_150679033_G_A	NA	NA
chr1_150735516_C_T	chr1_150707992_C_T	LD_LOCUS_14	chr1_150706557_G_A	chr1_150679033_G_A	NA	NA
chr1_150735516_C_T	chr1_150707992_C_T	LD_LOCUS_14	chr1_150706557_G_A	chr1_150679033_G_A	NA	NA
chr1_150735516_C_T	chr1_150707992_C_T	LD_LOCUS_14	chr1_150706557_G_A	chr1_150679033_G_A	NA	NA
chr1_150735516_C_T	chr1_150707992_C_T	LD_LOCUS_14	chr1_150706557_G_A	chr1_150679033_G_A	NA	NA
chr1_150735516_C_T	chr1_150707992_C_T	LD_LOCUS_14	chr1_150776310_A_G	chr1_150748786_A_G	NA	NA
chr1_150735516_C_T	chr1_150707992_C_T	LD_LOCUS_14	chr1_150776310_A_G	chr1_150748786_A_G	NA	NA
chr1_150735516_C_T	chr1_150707992_C_T	LD_LOCUS_14	chr1_150867210_A_C	chr1_150839686_A_C	NA	NA
chr1_150736653_T_A	chr1_150709129_T_A	LD_LOCUS_14	chr1_150706557_G_A	chr1_150679033_G_A	NA	NA
chr1_150736653_T_A	chr1_150709129_T_A	LD_LOCUS_14	chr1_150706557_G_A	chr1_150679033_G_A	NA	NA
chr1_150736653_T_A	chr1_150709129_T_A	LD_LOCUS_14	chr1_150706557_G_A	chr1_150679033_G_A	NA	NA
chr1_150736653_T_A	chr1_150709129_T_A	LD_LOCUS_14	chr1_150706557_G_A	chr1_150679033_G_A	NA	NA
chr1_150736653_T_A	chr1_150709129_T_A	LD_LOCUS_14	chr1_150706557_G_A	chr1_150679033_G_A	NA	NA
chr1_150736653_T_A	chr1_150709129_T_A	LD_LOCUS_14	chr1_150706557_G_A	chr1_150679033_G_A	NA	NA
chr1_150736653_T_A	chr1_150709129_T_A	LD_LOCUS_14	chr1_150706557_G_A	chr1_150679033_G_A	NA	NA
chr1_150736653_T_A	chr1_150709129_T_A	LD_LOCUS_14	chr1_150706557_G_A	chr1_150679033_G_A	NA	NA
chr1_150736653_T_A	chr1_150709129_T_A	LD_LOCUS_14	chr1_150706557_G_A	chr1_150679033_G_A	NA	NA
chr1_150736653_T_A	chr1_150709129_T_A	LD_LOCUS_14	chr1_150776310_A_G	chr1_150748786_A_G	NA	NA
chr1_150736653_T_A	chr1_150709129_T_A	LD_LOCUS_14	chr1_150776310_A_G	chr1_150748786_A_G	NA	NA
chr1_150736653_T_A	chr1_150709129_T_A	LD_LOCUS_14	chr1_150867210_A_C	chr1_150839686_A_C	NA	NA
chr1_150737309_C_G	chr1_150709785_C_G	LD_LOCUS_14	chr1_150706557_G_A	chr1_150679033_G_A	NA	NA
chr1_150737309_C_G	chr1_150709785_C_G	LD_LOCUS_14	chr1_150706557_G_A	chr1_150679033_G_A	NA	NA
chr1_150737309_C_G	chr1_150709785_C_G	LD_LOCUS_14	chr1_150706557_G_A	chr1_150679033_G_A	NA	NA
chr1_150737309_C_G	chr1_150709785_C_G	LD_LOCUS_14	chr1_150706557_G_A	chr1_150679033_G_A	NA	NA
chr1_150737309_C_G	chr1_150709785_C_G	LD_LOCUS_14	chr1_150706557_G_A	chr1_150679033_G_A	NA	NA
chr1_150737309_C_G	chr1_150709785_C_G	LD_LOCUS_14	chr1_150706557_G_A	chr1_150679033_G_A	NA	NA
chr1_150737309_C_G	chr1_150709785_C_G	LD_LOCUS_14	chr1_150706557_G_A	chr1_150679033_G_A	NA	NA
chr1_150737309_C_G	chr1_150709785_C_G	LD_LOCUS_14	chr1_150706557_G_A	chr1_150679033_G_A	NA	NA
chr1_150737309_C_G	chr1_150709785_C_G	LD_LOCUS_14	chr1_150706557_G_A	chr1_150679033_G_A	NA	NA
chr1_150737309_C_G	chr1_150709785_C_G	LD_LOCUS_14	chr1_150776310_A_G	chr1_150748786_A_G	NA	NA
chr1_150737309_C_G	chr1_150709785_C_G	LD_LOCUS_14	chr1_150776310_A_G	chr1_150748786_A_G	NA	NA
chr1_150737309_C_G	chr1_150709785_C_G	LD_LOCUS_14	chr1_150867210_A_C	chr1_150839686_A_C	NA	NA
chr1_150739420_A_T	chr1_150711896_A_T	LD_LOCUS_14	chr1_150706557_G_A	chr1_150679033_G_A	NA	NA
chr1_150739420_A_T	chr1_150711896_A_T	LD_LOCUS_14	chr1_150706557_G_A	chr1_150679033_G_A	NA	NA
chr1_150739420_A_T	chr1_150711896_A_T	LD_LOCUS_14	chr1_150706557_G_A	chr1_150679033_G_A	NA	NA
chr1_150739420_A_T	chr1_150711896_A_T	LD_LOCUS_14	chr1_150706557_G_A	chr1_150679033_G_A	NA	NA
chr1_150739420_A_T	chr1_150711896_A_T	LD_LOCUS_14	chr1_150706557_G_A	chr1_150679033_G_A	NA	NA
chr1_150739420_A_T	chr1_150711896_A_T	LD_LOCUS_14	chr1_150706557_G_A	chr1_150679033_G_A	NA	NA
chr1_150739420_A_T	chr1_150711896_A_T	LD_LOCUS_14	chr1_150706557_G_A	chr1_150679033_G_A	NA	NA
chr1_150739420_A_T	chr1_150711896_A_T	LD_LOCUS_14	chr1_150706557_G_A	chr1_150679033_G_A	NA	NA
chr1_150739420_A_T	chr1_150711896_A_T	LD_LOCUS_14	chr1_150706557_G_A	chr1_150679033_G_A	NA	NA
chr1_150739722_G_GA	chr1_150712198_G_GA	LD_LOCUS_14	chr1_150706557_G_A	chr1_150679033_G_A	NA	NA
chr1_150739722_G_GA	chr1_150712198_G_GA	LD_LOCUS_14	chr1_150706557_G_A	chr1_150679033_G_A	NA	NA
chr1_150739722_G_GA	chr1_150712198_G_GA	LD_LOCUS_14	chr1_150706557_G_A	chr1_150679033_G_A	NA	NA
chr1_150739722_G_GA	chr1_150712198_G_GA	LD_LOCUS_14	chr1_150706557_G_A	chr1_150679033_G_A	NA	NA
chr1_150739722_G_GA	chr1_150712198_G_GA	LD_LOCUS_14	chr1_150706557_G_A	chr1_150679033_G_A	NA	NA
chr1_150739722_G_GA	chr1_150712198_G_GA	LD_LOCUS_14	chr1_150706557_G_A	chr1_150679033_G_A	NA	NA
chr1_150739722_G_GA	chr1_150712198_G_GA	LD_LOCUS_14	chr1_150706557_G_A	chr1_150679033_G_A	NA	NA
chr1_150739722_G_GA	chr1_150712198_G_GA	LD_LOCUS_14	chr1_150706557_G_A	chr1_150679033_G_A	NA	NA
chr1_150739722_G_GA	chr1_150712198_G_GA	LD_LOCUS_14	chr1_150706557_G_A	chr1_150679033_G_A	NA	NA
chr1_150739896_GTTC_G	chr1_150712372_GTTC_G	LD_LOCUS_14	chr1_150706557_G_A	chr1_150679033_G_A	NA	NA
chr1_150739896_GTTC_G	chr1_150712372_GTTC_G	LD_LOCUS_14	chr1_150706557_G_A	chr1_150679033_G_A	NA	NA
chr1_150739896_GTTC_G	chr1_150712372_GTTC_G	LD_LOCUS_14	chr1_150706557_G_A	chr1_150679033_G_A	NA	NA
chr1_150739896_GTTC_G	chr1_150712372_GTTC_G	LD_LOCUS_14	chr1_150706557_G_A	chr1_150679033_G_A	NA	NA
chr1_150739896_GTTC_G	chr1_150712372_GTTC_G	LD_LOCUS_14	chr1_150706557_G_A	chr1_150679033_G_A	NA	NA
chr1_150739896_GTTC_G	chr1_150712372_GTTC_G	LD_LOCUS_14	chr1_150706557_G_A	chr1_150679033_G_A	NA	NA
chr1_150739896_GTTC_G	chr1_150712372_GTTC_G	LD_LOCUS_14	chr1_150706557_G_A	chr1_150679033_G_A	NA	NA
chr1_150739896_GTTC_G	chr1_150712372_GTTC_G	LD_LOCUS_14	chr1_150706557_G_A	chr1_150679033_G_A	NA	NA
chr1_150739896_GTTC_G	chr1_150712372_GTTC_G	LD_LOCUS_14	chr1_150706557_G_A	chr1_150679033_G_A	NA	NA
chr1_150739896_GTTC_G	chr1_150712372_GTTC_G	LD_LOCUS_14	chr1_150776310_A_G	chr1_150748786_A_G	NA	NA
chr1_150739896_GTTC_G	chr1_150712372_GTTC_G	LD_LOCUS_14	chr1_150776310_A_G	chr1_150748786_A_G	NA	NA
chr1_150739896_GTTC_G	chr1_150712372_GTTC_G	LD_LOCUS_14	chr1_150867210_A_C	chr1_150839686_A_C	NA	NA
chr1_150740450_G_A	chr1_150712926_G_A	LD_LOCUS_14	chr1_150706557_G_A	chr1_150679033_G_A	NA	NA
chr1_150740450_G_A	chr1_150712926_G_A	LD_LOCUS_14	chr1_150706557_G_A	chr1_150679033_G_A	NA	NA
chr1_150740450_G_A	chr1_150712926_G_A	LD_LOCUS_14	chr1_150706557_G_A	chr1_150679033_G_A	NA	NA
chr1_150740450_G_A	chr1_150712926_G_A	LD_LOCUS_14	chr1_150706557_G_A	chr1_150679033_G_A	NA	NA
chr1_150740450_G_A	chr1_150712926_G_A	LD_LOCUS_14	chr1_150706557_G_A	chr1_150679033_G_A	NA	NA
chr1_150740450_G_A	chr1_150712926_G_A	LD_LOCUS_14	chr1_150706557_G_A	chr1_150679033_G_A	NA	NA
chr1_150740450_G_A	chr1_150712926_G_A	LD_LOCUS_14	chr1_150706557_G_A	chr1_150679033_G_A	NA	NA
chr1_150740450_G_A	chr1_150712926_G_A	LD_LOCUS_14	chr1_150706557_G_A	chr1_150679033_G_A	NA	NA
chr1_150740450_G_A	chr1_150712926_G_A	LD_LOCUS_14	chr1_150706557_G_A	chr1_150679033_G_A	NA	NA
chr1_150740450_G_A	chr1_150712926_G_A	LD_LOCUS_14	chr1_150776310_A_G	chr1_150748786_A_G	NA	NA
chr1_150740450_G_A	chr1_150712926_G_A	LD_LOCUS_14	chr1_150776310_A_G	chr1_150748786_A_G	NA	NA
chr1_150740450_G_A	chr1_150712926_G_A	LD_LOCUS_14	chr1_150867210_A_C	chr1_150839686_A_C	NA	NA
chr1_150743306_G_A	chr1_150715782_G_A	LD_LOCUS_14	chr1_150706557_G_A	chr1_150679033_G_A	NA	NA
chr1_150743306_G_A	chr1_150715782_G_A	LD_LOCUS_14	chr1_150706557_G_A	chr1_150679033_G_A	NA	NA
chr1_150743306_G_A	chr1_150715782_G_A	LD_LOCUS_14	chr1_150706557_G_A	chr1_150679033_G_A	NA	NA
chr1_150743306_G_A	chr1_150715782_G_A	LD_LOCUS_14	chr1_150706557_G_A	chr1_150679033_G_A	NA	NA
chr1_150743306_G_A	chr1_150715782_G_A	LD_LOCUS_14	chr1_150706557_G_A	chr1_150679033_G_A	NA	NA
chr1_150743306_G_A	chr1_150715782_G_A	LD_LOCUS_14	chr1_150706557_G_A	chr1_150679033_G_A	NA	NA
chr1_150743306_G_A	chr1_150715782_G_A	LD_LOCUS_14	chr1_150706557_G_A	chr1_150679033_G_A	NA	NA
chr1_150743306_G_A	chr1_150715782_G_A	LD_LOCUS_14	chr1_150706557_G_A	chr1_150679033_G_A	NA	NA
chr1_150743306_G_A	chr1_150715782_G_A	LD_LOCUS_14	chr1_150706557_G_A	chr1_150679033_G_A	NA	NA
chr1_150744624_T_TATA	chr1_150717100_T_TATA	LD_LOCUS_14	chr1_150706557_G_A	chr1_150679033_G_A	NA	NA
chr1_150744624_T_TATA	chr1_150717100_T_TATA	LD_LOCUS_14	chr1_150706557_G_A	chr1_150679033_G_A	NA	NA
chr1_150744624_T_TATA	chr1_150717100_T_TATA	LD_LOCUS_14	chr1_150706557_G_A	chr1_150679033_G_A	NA	NA
chr1_150744624_T_TATA	chr1_150717100_T_TATA	LD_LOCUS_14	chr1_150706557_G_A	chr1_150679033_G_A	NA	NA
chr1_150744624_T_TATA	chr1_150717100_T_TATA	LD_LOCUS_14	chr1_150706557_G_A	chr1_150679033_G_A	NA	NA
chr1_150744624_T_TATA	chr1_150717100_T_TATA	LD_LOCUS_14	chr1_150706557_G_A	chr1_150679033_G_A	NA	NA
chr1_150744624_T_TATA	chr1_150717100_T_TATA	LD_LOCUS_14	chr1_150706557_G_A	chr1_150679033_G_A	NA	NA
chr1_150744624_T_TATA	chr1_150717100_T_TATA	LD_LOCUS_14	chr1_150706557_G_A	chr1_150679033_G_A	NA	NA
chr1_150744624_T_TATA	chr1_150717100_T_TATA	LD_LOCUS_14	chr1_150706557_G_A	chr1_150679033_G_A	NA	NA
chr1_150748699_G_T	chr1_150721175_G_T	LD_LOCUS_14	chr1_150706557_G_A	chr1_150679033_G_A	NA	NA
chr1_150748699_G_T	chr1_150721175_G_T	LD_LOCUS_14	chr1_150706557_G_A	chr1_150679033_G_A	NA	NA
chr1_150748699_G_T	chr1_150721175_G_T	LD_LOCUS_14	chr1_150706557_G_A	chr1_150679033_G_A	NA	NA
chr1_150748699_G_T	chr1_150721175_G_T	LD_LOCUS_14	chr1_150706557_G_A	chr1_150679033_G_A	NA	NA
chr1_150748699_G_T	chr1_150721175_G_T	LD_LOCUS_14	chr1_150706557_G_A	chr1_150679033_G_A	NA	NA
chr1_150748699_G_T	chr1_150721175_G_T	LD_LOCUS_14	chr1_150706557_G_A	chr1_150679033_G_A	NA	NA
chr1_150748699_G_T	chr1_150721175_G_T	LD_LOCUS_14	chr1_150706557_G_A	chr1_150679033_G_A	NA	NA
chr1_150748699_G_T	chr1_150721175_G_T	LD_LOCUS_14	chr1_150706557_G_A	chr1_150679033_G_A	NA	NA
chr1_150748699_G_T	chr1_150721175_G_T	LD_LOCUS_14	chr1_150706557_G_A	chr1_150679033_G_A	NA	NA
chr1_150748699_G_T	chr1_150721175_G_T	LD_LOCUS_14	chr1_150776310_A_G	chr1_150748786_A_G	NA	NA
chr1_150748699_G_T	chr1_150721175_G_T	LD_LOCUS_14	chr1_150776310_A_G	chr1_150748786_A_G	NA	NA
chr1_150748699_G_T	chr1_150721175_G_T	LD_LOCUS_14	chr1_150867210_A_C	chr1_150839686_A_C	NA	NA
chr1_150750368_A_G	chr1_150722844_A_G	LD_LOCUS_14	chr1_150706557_G_A	chr1_150679033_G_A	NA	NA
chr1_150750368_A_G	chr1_150722844_A_G	LD_LOCUS_14	chr1_150706557_G_A	chr1_150679033_G_A	NA	NA
chr1_150750368_A_G	chr1_150722844_A_G	LD_LOCUS_14	chr1_150706557_G_A	chr1_150679033_G_A	NA	NA
chr1_150750368_A_G	chr1_150722844_A_G	LD_LOCUS_14	chr1_150706557_G_A	chr1_150679033_G_A	NA	NA
chr1_150750368_A_G	chr1_150722844_A_G	LD_LOCUS_14	chr1_150706557_G_A	chr1_150679033_G_A	NA	NA
chr1_150750368_A_G	chr1_150722844_A_G	LD_LOCUS_14	chr1_150706557_G_A	chr1_150679033_G_A	NA	NA
chr1_150750368_A_G	chr1_150722844_A_G	LD_LOCUS_14	chr1_150706557_G_A	chr1_150679033_G_A	NA	NA
chr1_150750368_A_G	chr1_150722844_A_G	LD_LOCUS_14	chr1_150706557_G_A	chr1_150679033_G_A	NA	NA
chr1_150750368_A_G	chr1_150722844_A_G	LD_LOCUS_14	chr1_150706557_G_A	chr1_150679033_G_A	NA	NA
chr1_150750368_A_G	chr1_150722844_A_G	LD_LOCUS_14	chr1_150776310_A_G	chr1_150748786_A_G	NA	NA
chr1_150750368_A_G	chr1_150722844_A_G	LD_LOCUS_14	chr1_150776310_A_G	chr1_150748786_A_G	NA	NA
chr1_150750368_A_G	chr1_150722844_A_G	LD_LOCUS_14	chr1_150867210_A_C	chr1_150839686_A_C	NA	NA
chr1_150751271_T_C	chr1_150723747_T_C	LD_LOCUS_14	chr1_150776310_A_G	chr1_150748786_A_G	NA	NA
chr1_150751271_T_C	chr1_150723747_T_C	LD_LOCUS_14	chr1_150776310_A_G	chr1_150748786_A_G	NA	NA
chr1_150751271_T_C	chr1_150723747_T_C	LD_LOCUS_14	chr1_150867210_A_C	chr1_150839686_A_C	NA	NA
chr1_150752859_G_T	chr1_150725335_G_T	LD_LOCUS_14	chr1_150776310_A_G	chr1_150748786_A_G	NA	NA
chr1_150752859_G_T	chr1_150725335_G_T	LD_LOCUS_14	chr1_150776310_A_G	chr1_150748786_A_G	NA	NA
chr1_150752859_G_T	chr1_150725335_G_T	LD_LOCUS_14	chr1_150867210_A_C	chr1_150839686_A_C	NA	NA
chr1_150753762_C_T	chr1_150726238_C_T	LD_LOCUS_14	chr1_150706557_G_A	chr1_150679033_G_A	NA	NA
chr1_150753762_C_T	chr1_150726238_C_T	LD_LOCUS_14	chr1_150706557_G_A	chr1_150679033_G_A	NA	NA
chr1_150753762_C_T	chr1_150726238_C_T	LD_LOCUS_14	chr1_150706557_G_A	chr1_150679033_G_A	NA	NA
chr1_150753762_C_T	chr1_150726238_C_T	LD_LOCUS_14	chr1_150706557_G_A	chr1_150679033_G_A	NA	NA
chr1_150753762_C_T	chr1_150726238_C_T	LD_LOCUS_14	chr1_150706557_G_A	chr1_150679033_G_A	NA	NA
chr1_150753762_C_T	chr1_150726238_C_T	LD_LOCUS_14	chr1_150706557_G_A	chr1_150679033_G_A	NA	NA
chr1_150753762_C_T	chr1_150726238_C_T	LD_LOCUS_14	chr1_150706557_G_A	chr1_150679033_G_A	NA	NA
chr1_150753762_C_T	chr1_150726238_C_T	LD_LOCUS_14	chr1_150706557_G_A	chr1_150679033_G_A	NA	NA
chr1_150753762_C_T	chr1_150726238_C_T	LD_LOCUS_14	chr1_150706557_G_A	chr1_150679033_G_A	NA	NA
chr1_150753762_C_T	chr1_150726238_C_T	LD_LOCUS_14	chr1_150776310_A_G	chr1_150748786_A_G	NA	NA
chr1_150753762_C_T	chr1_150726238_C_T	LD_LOCUS_14	chr1_150776310_A_G	chr1_150748786_A_G	NA	NA
chr1_150753762_C_T	chr1_150726238_C_T	LD_LOCUS_14	chr1_150867210_A_C	chr1_150839686_A_C	NA	NA
chr1_150754853_C_T	chr1_150727329_C_T	LD_LOCUS_14	chr1_150706557_G_A	chr1_150679033_G_A	NA	NA
chr1_150754853_C_T	chr1_150727329_C_T	LD_LOCUS_14	chr1_150706557_G_A	chr1_150679033_G_A	NA	NA
chr1_150754853_C_T	chr1_150727329_C_T	LD_LOCUS_14	chr1_150706557_G_A	chr1_150679033_G_A	NA	NA
chr1_150754853_C_T	chr1_150727329_C_T	LD_LOCUS_14	chr1_150706557_G_A	chr1_150679033_G_A	NA	NA
chr1_150754853_C_T	chr1_150727329_C_T	LD_LOCUS_14	chr1_150706557_G_A	chr1_150679033_G_A	NA	NA
chr1_150754853_C_T	chr1_150727329_C_T	LD_LOCUS_14	chr1_150706557_G_A	chr1_150679033_G_A	NA	NA
chr1_150754853_C_T	chr1_150727329_C_T	LD_LOCUS_14	chr1_150706557_G_A	chr1_150679033_G_A	NA	NA
chr1_150754853_C_T	chr1_150727329_C_T	LD_LOCUS_14	chr1_150706557_G_A	chr1_150679033_G_A	NA	NA
chr1_150754853_C_T	chr1_150727329_C_T	LD_LOCUS_14	chr1_150706557_G_A	chr1_150679033_G_A	NA	NA
chr1_150754853_C_T	chr1_150727329_C_T	LD_LOCUS_14	chr1_150776310_A_G	chr1_150748786_A_G	NA	NA
chr1_150754853_C_T	chr1_150727329_C_T	LD_LOCUS_14	chr1_150776310_A_G	chr1_150748786_A_G	NA	NA
chr1_150754853_C_T	chr1_150727329_C_T	LD_LOCUS_14	chr1_150867210_A_C	chr1_150839686_A_C	NA	NA
chr1_150755063_G_A	chr1_150727539_G_A	LD_LOCUS_14	chr1_150706557_G_A	chr1_150679033_G_A	NA	NA
chr1_150755063_G_A	chr1_150727539_G_A	LD_LOCUS_14	chr1_150706557_G_A	chr1_150679033_G_A	NA	NA
chr1_150755063_G_A	chr1_150727539_G_A	LD_LOCUS_14	chr1_150706557_G_A	chr1_150679033_G_A	NA	NA
chr1_150755063_G_A	chr1_150727539_G_A	LD_LOCUS_14	chr1_150706557_G_A	chr1_150679033_G_A	NA	NA
chr1_150755063_G_A	chr1_150727539_G_A	LD_LOCUS_14	chr1_150706557_G_A	chr1_150679033_G_A	NA	NA
chr1_150755063_G_A	chr1_150727539_G_A	LD_LOCUS_14	chr1_150706557_G_A	chr1_150679033_G_A	NA	NA
chr1_150755063_G_A	chr1_150727539_G_A	LD_LOCUS_14	chr1_150706557_G_A	chr1_150679033_G_A	NA	NA
chr1_150755063_G_A	chr1_150727539_G_A	LD_LOCUS_14	chr1_150706557_G_A	chr1_150679033_G_A	NA	NA
chr1_150755063_G_A	chr1_150727539_G_A	LD_LOCUS_14	chr1_150706557_G_A	chr1_150679033_G_A	NA	NA
chr1_150755063_G_A	chr1_150727539_G_A	LD_LOCUS_14	chr1_150776310_A_G	chr1_150748786_A_G	NA	NA
chr1_150755063_G_A	chr1_150727539_G_A	LD_LOCUS_14	chr1_150776310_A_G	chr1_150748786_A_G	NA	NA
chr1_150755063_G_A	chr1_150727539_G_A	LD_LOCUS_14	chr1_150867210_A_C	chr1_150839686_A_C	NA	NA
chr1_150755556_A_G	chr1_150728032_A_G	LD_LOCUS_14	chr1_150706557_G_A	chr1_150679033_G_A	NA	NA
chr1_150755556_A_G	chr1_150728032_A_G	LD_LOCUS_14	chr1_150706557_G_A	chr1_150679033_G_A	NA	NA
chr1_150755556_A_G	chr1_150728032_A_G	LD_LOCUS_14	chr1_150706557_G_A	chr1_150679033_G_A	NA	NA
chr1_150755556_A_G	chr1_150728032_A_G	LD_LOCUS_14	chr1_150706557_G_A	chr1_150679033_G_A	NA	NA
chr1_150755556_A_G	chr1_150728032_A_G	LD_LOCUS_14	chr1_150706557_G_A	chr1_150679033_G_A	NA	NA
chr1_150755556_A_G	chr1_150728032_A_G	LD_LOCUS_14	chr1_150706557_G_A	chr1_150679033_G_A	NA	NA
chr1_150755556_A_G	chr1_150728032_A_G	LD_LOCUS_14	chr1_150706557_G_A	chr1_150679033_G_A	NA	NA
chr1_150755556_A_G	chr1_150728032_A_G	LD_LOCUS_14	chr1_150706557_G_A	chr1_150679033_G_A	NA	NA
chr1_150755556_A_G	chr1_150728032_A_G	LD_LOCUS_14	chr1_150706557_G_A	chr1_150679033_G_A	NA	NA
chr1_150755556_A_G	chr1_150728032_A_G	LD_LOCUS_14	chr1_150776310_A_G	chr1_150748786_A_G	NA	NA
chr1_150755556_A_G	chr1_150728032_A_G	LD_LOCUS_14	chr1_150776310_A_G	chr1_150748786_A_G	NA	NA
chr1_150755556_A_G	chr1_150728032_A_G	LD_LOCUS_14	chr1_150867210_A_C	chr1_150839686_A_C	NA	NA
chr1_150756200_T_C	chr1_150728676_T_C	LD_LOCUS_14	chr1_150776310_A_G	chr1_150748786_A_G	NA	NA
chr1_150756200_T_C	chr1_150728676_T_C	LD_LOCUS_14	chr1_150776310_A_G	chr1_150748786_A_G	NA	NA
chr1_150756200_T_C	chr1_150728676_T_C	LD_LOCUS_14	chr1_150867210_A_C	chr1_150839686_A_C	NA	NA
chr1_150757507_G_A	chr1_150729983_G_A	LD_LOCUS_14	chr1_150776310_A_G	chr1_150748786_A_G	NA	NA
chr1_150757507_G_A	chr1_150729983_G_A	LD_LOCUS_14	chr1_150776310_A_G	chr1_150748786_A_G	NA	NA
chr1_150757507_G_A	chr1_150729983_G_A	LD_LOCUS_14	chr1_150867210_A_C	chr1_150839686_A_C	NA	NA
chr1_150757708_C_A	chr1_150730184_C_A	LD_LOCUS_14	chr1_150776310_A_G	chr1_150748786_A_G	NA	NA
chr1_150757708_C_A	chr1_150730184_C_A	LD_LOCUS_14	chr1_150776310_A_G	chr1_150748786_A_G	NA	NA
chr1_150757708_C_A	chr1_150730184_C_A	LD_LOCUS_14	chr1_150867210_A_C	chr1_150839686_A_C	NA	NA
chr1_150757803_A_G	chr1_150730279_A_G	LD_LOCUS_14	chr1_150706557_G_A	chr1_150679033_G_A	NA	NA
chr1_150757803_A_G	chr1_150730279_A_G	LD_LOCUS_14	chr1_150706557_G_A	chr1_150679033_G_A	NA	NA
chr1_150757803_A_G	chr1_150730279_A_G	LD_LOCUS_14	chr1_150706557_G_A	chr1_150679033_G_A	NA	NA
chr1_150757803_A_G	chr1_150730279_A_G	LD_LOCUS_14	chr1_150706557_G_A	chr1_150679033_G_A	NA	NA
chr1_150757803_A_G	chr1_150730279_A_G	LD_LOCUS_14	chr1_150706557_G_A	chr1_150679033_G_A	NA	NA
chr1_150757803_A_G	chr1_150730279_A_G	LD_LOCUS_14	chr1_150706557_G_A	chr1_150679033_G_A	NA	NA
chr1_150757803_A_G	chr1_150730279_A_G	LD_LOCUS_14	chr1_150706557_G_A	chr1_150679033_G_A	NA	NA
chr1_150757803_A_G	chr1_150730279_A_G	LD_LOCUS_14	chr1_150706557_G_A	chr1_150679033_G_A	NA	NA
chr1_150757803_A_G	chr1_150730279_A_G	LD_LOCUS_14	chr1_150706557_G_A	chr1_150679033_G_A	NA	NA
chr1_150757803_A_G	chr1_150730279_A_G	LD_LOCUS_14	chr1_150776310_A_G	chr1_150748786_A_G	NA	NA
chr1_150757803_A_G	chr1_150730279_A_G	LD_LOCUS_14	chr1_150776310_A_G	chr1_150748786_A_G	NA	NA
chr1_150757803_A_G	chr1_150730279_A_G	LD_LOCUS_14	chr1_150867210_A_C	chr1_150839686_A_C	NA	NA
chr1_150759142_T_C	chr1_150731618_T_C	LD_LOCUS_14	chr1_150706557_G_A	chr1_150679033_G_A	NA	NA
chr1_150759142_T_C	chr1_150731618_T_C	LD_LOCUS_14	chr1_150706557_G_A	chr1_150679033_G_A	NA	NA
chr1_150759142_T_C	chr1_150731618_T_C	LD_LOCUS_14	chr1_150706557_G_A	chr1_150679033_G_A	NA	NA
chr1_150759142_T_C	chr1_150731618_T_C	LD_LOCUS_14	chr1_150706557_G_A	chr1_150679033_G_A	NA	NA
chr1_150759142_T_C	chr1_150731618_T_C	LD_LOCUS_14	chr1_150706557_G_A	chr1_150679033_G_A	NA	NA
chr1_150759142_T_C	chr1_150731618_T_C	LD_LOCUS_14	chr1_150706557_G_A	chr1_150679033_G_A	NA	NA
chr1_150759142_T_C	chr1_150731618_T_C	LD_LOCUS_14	chr1_150706557_G_A	chr1_150679033_G_A	NA	NA
chr1_150759142_T_C	chr1_150731618_T_C	LD_LOCUS_14	chr1_150706557_G_A	chr1_150679033_G_A	NA	NA
chr1_150759142_T_C	chr1_150731618_T_C	LD_LOCUS_14	chr1_150706557_G_A	chr1_150679033_G_A	NA	NA
chr1_150759142_T_C	chr1_150731618_T_C	LD_LOCUS_14	chr1_150776310_A_G	chr1_150748786_A_G	NA	NA
chr1_150759142_T_C	chr1_150731618_T_C	LD_LOCUS_14	chr1_150776310_A_G	chr1_150748786_A_G	NA	NA
chr1_150759142_T_C	chr1_150731618_T_C	LD_LOCUS_14	chr1_150867210_A_C	chr1_150839686_A_C	NA	NA
chr1_150761960_A_G	chr1_150734436_A_G	LD_LOCUS_14	chr1_150706557_G_A	chr1_150679033_G_A	NA	NA
chr1_150761960_A_G	chr1_150734436_A_G	LD_LOCUS_14	chr1_150706557_G_A	chr1_150679033_G_A	NA	NA
chr1_150761960_A_G	chr1_150734436_A_G	LD_LOCUS_14	chr1_150706557_G_A	chr1_150679033_G_A	NA	NA
chr1_150761960_A_G	chr1_150734436_A_G	LD_LOCUS_14	chr1_150706557_G_A	chr1_150679033_G_A	NA	NA
chr1_150761960_A_G	chr1_150734436_A_G	LD_LOCUS_14	chr1_150706557_G_A	chr1_150679033_G_A	NA	NA
chr1_150761960_A_G	chr1_150734436_A_G	LD_LOCUS_14	chr1_150706557_G_A	chr1_150679033_G_A	NA	NA
chr1_150761960_A_G	chr1_150734436_A_G	LD_LOCUS_14	chr1_150706557_G_A	chr1_150679033_G_A	NA	NA
chr1_150761960_A_G	chr1_150734436_A_G	LD_LOCUS_14	chr1_150706557_G_A	chr1_150679033_G_A	NA	NA
chr1_150761960_A_G	chr1_150734436_A_G	LD_LOCUS_14	chr1_150706557_G_A	chr1_150679033_G_A	NA	NA
chr1_150761960_A_G	chr1_150734436_A_G	LD_LOCUS_14	chr1_150776310_A_G	chr1_150748786_A_G	NA	NA
chr1_150761960_A_G	chr1_150734436_A_G	LD_LOCUS_14	chr1_150776310_A_G	chr1_150748786_A_G	NA	NA
chr1_150761960_A_G	chr1_150734436_A_G	LD_LOCUS_14	chr1_150867210_A_C	chr1_150839686_A_C	NA	NA
chr1_150762179_G_A	chr1_150734655_G_A	LD_LOCUS_14	chr1_150706557_G_A	chr1_150679033_G_A	NA	NA
chr1_150762179_G_A	chr1_150734655_G_A	LD_LOCUS_14	chr1_150706557_G_A	chr1_150679033_G_A	NA	NA
chr1_150762179_G_A	chr1_150734655_G_A	LD_LOCUS_14	chr1_150706557_G_A	chr1_150679033_G_A	NA	NA
chr1_150762179_G_A	chr1_150734655_G_A	LD_LOCUS_14	chr1_150706557_G_A	chr1_150679033_G_A	NA	NA
chr1_150762179_G_A	chr1_150734655_G_A	LD_LOCUS_14	chr1_150706557_G_A	chr1_150679033_G_A	NA	NA
chr1_150762179_G_A	chr1_150734655_G_A	LD_LOCUS_14	chr1_150706557_G_A	chr1_150679033_G_A	NA	NA
chr1_150762179_G_A	chr1_150734655_G_A	LD_LOCUS_14	chr1_150706557_G_A	chr1_150679033_G_A	NA	NA
chr1_150762179_G_A	chr1_150734655_G_A	LD_LOCUS_14	chr1_150706557_G_A	chr1_150679033_G_A	NA	NA
chr1_150762179_G_A	chr1_150734655_G_A	LD_LOCUS_14	chr1_150706557_G_A	chr1_150679033_G_A	NA	NA
chr1_150762179_G_A	chr1_150734655_G_A	LD_LOCUS_14	chr1_150776310_A_G	chr1_150748786_A_G	NA	NA
chr1_150762179_G_A	chr1_150734655_G_A	LD_LOCUS_14	chr1_150776310_A_G	chr1_150748786_A_G	NA	NA
chr1_150762179_G_A	chr1_150734655_G_A	LD_LOCUS_14	chr1_150867210_A_C	chr1_150839686_A_C	NA	NA
chr1_150763104_TA_T	chr1_150735580_TA_T	LD_LOCUS_14	chr1_150776310_A_G	chr1_150748786_A_G	NA	NA
chr1_150763104_TA_T	chr1_150735580_TA_T	LD_LOCUS_14	chr1_150776310_A_G	chr1_150748786_A_G	NA	NA
chr1_150763104_TA_T	chr1_150735580_TA_T	LD_LOCUS_14	chr1_150867210_A_C	chr1_150839686_A_C	NA	NA
chr1_150765089_T_TTCTC	chr1_150737565_T_TTCTC	LD_LOCUS_14	chr1_150776310_A_G	chr1_150748786_A_G	NA	NA
chr1_150765089_T_TTCTC	chr1_150737565_T_TTCTC	LD_LOCUS_14	chr1_150776310_A_G	chr1_150748786_A_G	NA	NA
chr1_150765089_T_TTCTC	chr1_150737565_T_TTCTC	LD_LOCUS_14	chr1_150867210_A_C	chr1_150839686_A_C	NA	NA
chr1_150765300_T_C	chr1_150737776_T_C	LD_LOCUS_14	chr1_150706557_G_A	chr1_150679033_G_A	NA	NA
chr1_150765300_T_C	chr1_150737776_T_C	LD_LOCUS_14	chr1_150706557_G_A	chr1_150679033_G_A	NA	NA
chr1_150765300_T_C	chr1_150737776_T_C	LD_LOCUS_14	chr1_150706557_G_A	chr1_150679033_G_A	NA	NA
chr1_150765300_T_C	chr1_150737776_T_C	LD_LOCUS_14	chr1_150706557_G_A	chr1_150679033_G_A	NA	NA
chr1_150765300_T_C	chr1_150737776_T_C	LD_LOCUS_14	chr1_150706557_G_A	chr1_150679033_G_A	NA	NA
chr1_150765300_T_C	chr1_150737776_T_C	LD_LOCUS_14	chr1_150706557_G_A	chr1_150679033_G_A	NA	NA
chr1_150765300_T_C	chr1_150737776_T_C	LD_LOCUS_14	chr1_150706557_G_A	chr1_150679033_G_A	NA	NA
chr1_150765300_T_C	chr1_150737776_T_C	LD_LOCUS_14	chr1_150706557_G_A	chr1_150679033_G_A	NA	NA
chr1_150765300_T_C	chr1_150737776_T_C	LD_LOCUS_14	chr1_150706557_G_A	chr1_150679033_G_A	NA	NA
chr1_150765300_T_C	chr1_150737776_T_C	LD_LOCUS_14	chr1_150776310_A_G	chr1_150748786_A_G	NA	NA
chr1_150765300_T_C	chr1_150737776_T_C	LD_LOCUS_14	chr1_150776310_A_G	chr1_150748786_A_G	NA	NA
chr1_150765300_T_C	chr1_150737776_T_C	LD_LOCUS_14	chr1_150867210_A_C	chr1_150839686_A_C	NA	NA
chr1_150765724_A_G	chr1_150738200_A_G	LD_LOCUS_14	chr1_150706557_G_A	chr1_150679033_G_A	NA	NA
chr1_150765724_A_G	chr1_150738200_A_G	LD_LOCUS_14	chr1_150706557_G_A	chr1_150679033_G_A	NA	NA
chr1_150765724_A_G	chr1_150738200_A_G	LD_LOCUS_14	chr1_150706557_G_A	chr1_150679033_G_A	NA	NA
chr1_150765724_A_G	chr1_150738200_A_G	LD_LOCUS_14	chr1_150706557_G_A	chr1_150679033_G_A	NA	NA
chr1_150765724_A_G	chr1_150738200_A_G	LD_LOCUS_14	chr1_150706557_G_A	chr1_150679033_G_A	NA	NA
chr1_150765724_A_G	chr1_150738200_A_G	LD_LOCUS_14	chr1_150706557_G_A	chr1_150679033_G_A	NA	NA
chr1_150765724_A_G	chr1_150738200_A_G	LD_LOCUS_14	chr1_150706557_G_A	chr1_150679033_G_A	NA	NA
chr1_150765724_A_G	chr1_150738200_A_G	LD_LOCUS_14	chr1_150706557_G_A	chr1_150679033_G_A	NA	NA
chr1_150765724_A_G	chr1_150738200_A_G	LD_LOCUS_14	chr1_150706557_G_A	chr1_150679033_G_A	NA	NA
chr1_150765724_A_G	chr1_150738200_A_G	LD_LOCUS_14	chr1_150776310_A_G	chr1_150748786_A_G	NA	NA
chr1_150765724_A_G	chr1_150738200_A_G	LD_LOCUS_14	chr1_150776310_A_G	chr1_150748786_A_G	NA	NA
chr1_150765724_A_G	chr1_150738200_A_G	LD_LOCUS_14	chr1_150867210_A_C	chr1_150839686_A_C	NA	NA
chr1_150766007_CGGGA_C	chr1_150738483_CGGGA_C	LD_LOCUS_14	chr1_150706557_G_A	chr1_150679033_G_A	NA	NA
chr1_150766007_CGGGA_C	chr1_150738483_CGGGA_C	LD_LOCUS_14	chr1_150706557_G_A	chr1_150679033_G_A	NA	NA
chr1_150766007_CGGGA_C	chr1_150738483_CGGGA_C	LD_LOCUS_14	chr1_150706557_G_A	chr1_150679033_G_A	NA	NA
chr1_150766007_CGGGA_C	chr1_150738483_CGGGA_C	LD_LOCUS_14	chr1_150706557_G_A	chr1_150679033_G_A	NA	NA
chr1_150766007_CGGGA_C	chr1_150738483_CGGGA_C	LD_LOCUS_14	chr1_150706557_G_A	chr1_150679033_G_A	NA	NA
chr1_150766007_CGGGA_C	chr1_150738483_CGGGA_C	LD_LOCUS_14	chr1_150706557_G_A	chr1_150679033_G_A	NA	NA
chr1_150766007_CGGGA_C	chr1_150738483_CGGGA_C	LD_LOCUS_14	chr1_150706557_G_A	chr1_150679033_G_A	NA	NA
chr1_150766007_CGGGA_C	chr1_150738483_CGGGA_C	LD_LOCUS_14	chr1_150706557_G_A	chr1_150679033_G_A	NA	NA
chr1_150766007_CGGGA_C	chr1_150738483_CGGGA_C	LD_LOCUS_14	chr1_150706557_G_A	chr1_150679033_G_A	NA	NA
chr1_150766007_CGGGA_C	chr1_150738483_CGGGA_C	LD_LOCUS_14	chr1_150776310_A_G	chr1_150748786_A_G	NA	NA
chr1_150766007_CGGGA_C	chr1_150738483_CGGGA_C	LD_LOCUS_14	chr1_150776310_A_G	chr1_150748786_A_G	NA	NA
chr1_150766007_CGGGA_C	chr1_150738483_CGGGA_C	LD_LOCUS_14	chr1_150867210_A_C	chr1_150839686_A_C	NA	NA
chr1_150766283_T_C	chr1_150738759_T_C	LD_LOCUS_14	chr1_150776310_A_G	chr1_150748786_A_G	NA	NA
chr1_150766283_T_C	chr1_150738759_T_C	LD_LOCUS_14	chr1_150776310_A_G	chr1_150748786_A_G	NA	NA
chr1_150766283_T_C	chr1_150738759_T_C	LD_LOCUS_14	chr1_150867210_A_C	chr1_150839686_A_C	NA	NA
chr1_150771016_T_C	chr1_150743492_T_C	LD_LOCUS_14	chr1_150776310_A_G	chr1_150748786_A_G	NA	NA
chr1_150771016_T_C	chr1_150743492_T_C	LD_LOCUS_14	chr1_150776310_A_G	chr1_150748786_A_G	NA	NA
chr1_150771016_T_C	chr1_150743492_T_C	LD_LOCUS_14	chr1_150867210_A_C	chr1_150839686_A_C	NA	NA
chr1_150773124_T_A	chr1_150745600_T_A	LD_LOCUS_14	chr1_150776310_A_G	chr1_150748786_A_G	NA	NA
chr1_150773124_T_A	chr1_150745600_T_A	LD_LOCUS_14	chr1_150776310_A_G	chr1_150748786_A_G	NA	NA
chr1_150773124_T_A	chr1_150745600_T_A	LD_LOCUS_14	chr1_150867210_A_C	chr1_150839686_A_C	NA	NA
chr1_150773128_T_A	chr1_150745604_T_A	LD_LOCUS_14	chr1_150706557_G_A	chr1_150679033_G_A	NA	NA
chr1_150773128_T_A	chr1_150745604_T_A	LD_LOCUS_14	chr1_150706557_G_A	chr1_150679033_G_A	NA	NA
chr1_150773128_T_A	chr1_150745604_T_A	LD_LOCUS_14	chr1_150706557_G_A	chr1_150679033_G_A	NA	NA
chr1_150773128_T_A	chr1_150745604_T_A	LD_LOCUS_14	chr1_150706557_G_A	chr1_150679033_G_A	NA	NA
chr1_150773128_T_A	chr1_150745604_T_A	LD_LOCUS_14	chr1_150706557_G_A	chr1_150679033_G_A	NA	NA
chr1_150773128_T_A	chr1_150745604_T_A	LD_LOCUS_14	chr1_150706557_G_A	chr1_150679033_G_A	NA	NA
chr1_150773128_T_A	chr1_150745604_T_A	LD_LOCUS_14	chr1_150706557_G_A	chr1_150679033_G_A	NA	NA
chr1_150773128_T_A	chr1_150745604_T_A	LD_LOCUS_14	chr1_150706557_G_A	chr1_150679033_G_A	NA	NA
chr1_150773128_T_A	chr1_150745604_T_A	LD_LOCUS_14	chr1_150706557_G_A	chr1_150679033_G_A	NA	NA
chr1_150773128_T_A	chr1_150745604_T_A	LD_LOCUS_14	chr1_150776310_A_G	chr1_150748786_A_G	NA	NA
chr1_150773128_T_A	chr1_150745604_T_A	LD_LOCUS_14	chr1_150776310_A_G	chr1_150748786_A_G	NA	NA
chr1_150773128_T_A	chr1_150745604_T_A	LD_LOCUS_14	chr1_150867210_A_C	chr1_150839686_A_C	NA	NA
chr1_150773930_G_T	chr1_150746406_G_T	LD_LOCUS_14	chr1_150776310_A_G	chr1_150748786_A_G	NA	NA
chr1_150773930_G_T	chr1_150746406_G_T	LD_LOCUS_14	chr1_150776310_A_G	chr1_150748786_A_G	NA	NA
chr1_150773930_G_T	chr1_150746406_G_T	LD_LOCUS_14	chr1_150867210_A_C	chr1_150839686_A_C	NA	NA
chr1_150774833_A_G	chr1_150747309_A_G	LD_LOCUS_14	chr1_150706557_G_A	chr1_150679033_G_A	NA	NA
chr1_150774833_A_G	chr1_150747309_A_G	LD_LOCUS_14	chr1_150706557_G_A	chr1_150679033_G_A	NA	NA
chr1_150774833_A_G	chr1_150747309_A_G	LD_LOCUS_14	chr1_150706557_G_A	chr1_150679033_G_A	NA	NA
chr1_150774833_A_G	chr1_150747309_A_G	LD_LOCUS_14	chr1_150706557_G_A	chr1_150679033_G_A	NA	NA
chr1_150774833_A_G	chr1_150747309_A_G	LD_LOCUS_14	chr1_150706557_G_A	chr1_150679033_G_A	NA	NA
chr1_150774833_A_G	chr1_150747309_A_G	LD_LOCUS_14	chr1_150706557_G_A	chr1_150679033_G_A	NA	NA
chr1_150774833_A_G	chr1_150747309_A_G	LD_LOCUS_14	chr1_150706557_G_A	chr1_150679033_G_A	NA	NA
chr1_150774833_A_G	chr1_150747309_A_G	LD_LOCUS_14	chr1_150706557_G_A	chr1_150679033_G_A	NA	NA
chr1_150774833_A_G	chr1_150747309_A_G	LD_LOCUS_14	chr1_150706557_G_A	chr1_150679033_G_A	NA	NA
chr1_150774833_A_G	chr1_150747309_A_G	LD_LOCUS_14	chr1_150776310_A_G	chr1_150748786_A_G	NA	NA
chr1_150774833_A_G	chr1_150747309_A_G	LD_LOCUS_14	chr1_150776310_A_G	chr1_150748786_A_G	NA	NA
chr1_150774833_A_G	chr1_150747309_A_G	LD_LOCUS_14	chr1_150867210_A_C	chr1_150839686_A_C	NA	NA
chr1_150774934_TG_T	chr1_150747410_TG_T	LD_LOCUS_14	chr1_150776310_A_G	chr1_150748786_A_G	NA	NA
chr1_150774934_TG_T	chr1_150747410_TG_T	LD_LOCUS_14	chr1_150776310_A_G	chr1_150748786_A_G	NA	NA
chr1_150774934_TG_T	chr1_150747410_TG_T	LD_LOCUS_14	chr1_150867210_A_C	chr1_150839686_A_C	NA	NA
chr1_150775898_C_T	chr1_150748374_C_T	LD_LOCUS_14	chr1_150706557_G_A	chr1_150679033_G_A	NA	NA
chr1_150775898_C_T	chr1_150748374_C_T	LD_LOCUS_14	chr1_150706557_G_A	chr1_150679033_G_A	NA	NA
chr1_150775898_C_T	chr1_150748374_C_T	LD_LOCUS_14	chr1_150706557_G_A	chr1_150679033_G_A	NA	NA
chr1_150775898_C_T	chr1_150748374_C_T	LD_LOCUS_14	chr1_150706557_G_A	chr1_150679033_G_A	NA	NA
chr1_150775898_C_T	chr1_150748374_C_T	LD_LOCUS_14	chr1_150706557_G_A	chr1_150679033_G_A	NA	NA
chr1_150775898_C_T	chr1_150748374_C_T	LD_LOCUS_14	chr1_150706557_G_A	chr1_150679033_G_A	NA	NA
chr1_150775898_C_T	chr1_150748374_C_T	LD_LOCUS_14	chr1_150706557_G_A	chr1_150679033_G_A	NA	NA
chr1_150775898_C_T	chr1_150748374_C_T	LD_LOCUS_14	chr1_150706557_G_A	chr1_150679033_G_A	NA	NA
chr1_150775898_C_T	chr1_150748374_C_T	LD_LOCUS_14	chr1_150706557_G_A	chr1_150679033_G_A	NA	NA
chr1_150775898_C_T	chr1_150748374_C_T	LD_LOCUS_14	chr1_150776310_A_G	chr1_150748786_A_G	NA	NA
chr1_150775898_C_T	chr1_150748374_C_T	LD_LOCUS_14	chr1_150776310_A_G	chr1_150748786_A_G	NA	NA
chr1_150775898_C_T	chr1_150748374_C_T	LD_LOCUS_14	chr1_150867210_A_C	chr1_150839686_A_C	NA	NA
chr1_150776310_A_G	chr1_150748786_A_G	LD_LOCUS_14	chr1_150706557_G_A	chr1_150679033_G_A	NA	NA
chr1_150776310_A_G	chr1_150748786_A_G	LD_LOCUS_14	chr1_150706557_G_A	chr1_150679033_G_A	NA	NA
chr1_150776310_A_G	chr1_150748786_A_G	LD_LOCUS_14	chr1_150706557_G_A	chr1_150679033_G_A	NA	NA
chr1_150776310_A_G	chr1_150748786_A_G	LD_LOCUS_14	chr1_150706557_G_A	chr1_150679033_G_A	NA	NA
chr1_150776310_A_G	chr1_150748786_A_G	LD_LOCUS_14	chr1_150706557_G_A	chr1_150679033_G_A	NA	NA
chr1_150776310_A_G	chr1_150748786_A_G	LD_LOCUS_14	chr1_150706557_G_A	chr1_150679033_G_A	NA	NA
chr1_150776310_A_G	chr1_150748786_A_G	LD_LOCUS_14	chr1_150706557_G_A	chr1_150679033_G_A	NA	NA
chr1_150776310_A_G	chr1_150748786_A_G	LD_LOCUS_14	chr1_150706557_G_A	chr1_150679033_G_A	NA	NA
chr1_150776310_A_G	chr1_150748786_A_G	LD_LOCUS_14	chr1_150706557_G_A	chr1_150679033_G_A	NA	NA
chr1_150776310_A_G	chr1_150748786_A_G	LD_LOCUS_14	chr1_150776310_A_G	chr1_150748786_A_G	NA	NA
chr1_150776310_A_G	chr1_150748786_A_G	LD_LOCUS_14	chr1_150776310_A_G	chr1_150748786_A_G	NA	NA
chr1_150776310_A_G	chr1_150748786_A_G	LD_LOCUS_14	chr1_150867210_A_C	chr1_150839686_A_C	NA	NA
chr1_150776327_T_C	chr1_150748803_T_C	LD_LOCUS_14	chr1_150776310_A_G	chr1_150748786_A_G	NA	NA
chr1_150776327_T_C	chr1_150748803_T_C	LD_LOCUS_14	chr1_150776310_A_G	chr1_150748786_A_G	NA	NA
chr1_150776327_T_C	chr1_150748803_T_C	LD_LOCUS_14	chr1_150867210_A_C	chr1_150839686_A_C	NA	NA
chr1_150777437_C_T	chr1_150749913_C_T	LD_LOCUS_14	chr1_150776310_A_G	chr1_150748786_A_G	NA	NA
chr1_150777437_C_T	chr1_150749913_C_T	LD_LOCUS_14	chr1_150776310_A_G	chr1_150748786_A_G	NA	NA
chr1_150777437_C_T	chr1_150749913_C_T	LD_LOCUS_14	chr1_150867210_A_C	chr1_150839686_A_C	NA	NA
chr1_150781011_G_A	chr1_150753487_G_A	LD_LOCUS_14	chr1_150706557_G_A	chr1_150679033_G_A	NA	NA
chr1_150781011_G_A	chr1_150753487_G_A	LD_LOCUS_14	chr1_150706557_G_A	chr1_150679033_G_A	NA	NA
chr1_150781011_G_A	chr1_150753487_G_A	LD_LOCUS_14	chr1_150706557_G_A	chr1_150679033_G_A	NA	NA
chr1_150781011_G_A	chr1_150753487_G_A	LD_LOCUS_14	chr1_150706557_G_A	chr1_150679033_G_A	NA	NA
chr1_150781011_G_A	chr1_150753487_G_A	LD_LOCUS_14	chr1_150706557_G_A	chr1_150679033_G_A	NA	NA
chr1_150781011_G_A	chr1_150753487_G_A	LD_LOCUS_14	chr1_150706557_G_A	chr1_150679033_G_A	NA	NA
chr1_150781011_G_A	chr1_150753487_G_A	LD_LOCUS_14	chr1_150706557_G_A	chr1_150679033_G_A	NA	NA
chr1_150781011_G_A	chr1_150753487_G_A	LD_LOCUS_14	chr1_150706557_G_A	chr1_150679033_G_A	NA	NA
chr1_150781011_G_A	chr1_150753487_G_A	LD_LOCUS_14	chr1_150706557_G_A	chr1_150679033_G_A	NA	NA
chr1_150781011_G_A	chr1_150753487_G_A	LD_LOCUS_14	chr1_150776310_A_G	chr1_150748786_A_G	NA	NA
chr1_150781011_G_A	chr1_150753487_G_A	LD_LOCUS_14	chr1_150776310_A_G	chr1_150748786_A_G	NA	NA
chr1_150781011_G_A	chr1_150753487_G_A	LD_LOCUS_14	chr1_150867210_A_C	chr1_150839686_A_C	NA	NA
chr1_150784940_TATAGATAGAGATAG_T	chr1_150757416_TATAGATAGAGATAG_T	LD_LOCUS_14	chr1_150706557_G_A	chr1_150679033_G_A	NA	NA
chr1_150784940_TATAGATAGAGATAG_T	chr1_150757416_TATAGATAGAGATAG_T	LD_LOCUS_14	chr1_150706557_G_A	chr1_150679033_G_A	NA	NA
chr1_150784940_TATAGATAGAGATAG_T	chr1_150757416_TATAGATAGAGATAG_T	LD_LOCUS_14	chr1_150706557_G_A	chr1_150679033_G_A	NA	NA
chr1_150784940_TATAGATAGAGATAG_T	chr1_150757416_TATAGATAGAGATAG_T	LD_LOCUS_14	chr1_150706557_G_A	chr1_150679033_G_A	NA	NA
chr1_150784940_TATAGATAGAGATAG_T	chr1_150757416_TATAGATAGAGATAG_T	LD_LOCUS_14	chr1_150706557_G_A	chr1_150679033_G_A	NA	NA
chr1_150784940_TATAGATAGAGATAG_T	chr1_150757416_TATAGATAGAGATAG_T	LD_LOCUS_14	chr1_150706557_G_A	chr1_150679033_G_A	NA	NA
chr1_150784940_TATAGATAGAGATAG_T	chr1_150757416_TATAGATAGAGATAG_T	LD_LOCUS_14	chr1_150706557_G_A	chr1_150679033_G_A	NA	NA
chr1_150784940_TATAGATAGAGATAG_T	chr1_150757416_TATAGATAGAGATAG_T	LD_LOCUS_14	chr1_150706557_G_A	chr1_150679033_G_A	NA	NA
chr1_150784940_TATAGATAGAGATAG_T	chr1_150757416_TATAGATAGAGATAG_T	LD_LOCUS_14	chr1_150706557_G_A	chr1_150679033_G_A	NA	NA
chr1_150784940_TATAGATAGAGATAG_T	chr1_150757416_TATAGATAGAGATAG_T	LD_LOCUS_14	chr1_150776310_A_G	chr1_150748786_A_G	NA	NA
chr1_150784940_TATAGATAGAGATAG_T	chr1_150757416_TATAGATAGAGATAG_T	LD_LOCUS_14	chr1_150776310_A_G	chr1_150748786_A_G	NA	NA
chr1_150784940_TATAGATAGAGATAG_T	chr1_150757416_TATAGATAGAGATAG_T	LD_LOCUS_14	chr1_150867210_A_C	chr1_150839686_A_C	NA	NA
chr1_150789695_C_T	chr1_150762171_C_T	LD_LOCUS_14	chr1_150776310_A_G	chr1_150748786_A_G	NA	NA
chr1_150789695_C_T	chr1_150762171_C_T	LD_LOCUS_14	chr1_150776310_A_G	chr1_150748786_A_G	NA	NA
chr1_150789695_C_T	chr1_150762171_C_T	LD_LOCUS_14	chr1_150867210_A_C	chr1_150839686_A_C	NA	NA
chr1_150790663_G_A	chr1_150763139_G_A	LD_LOCUS_14	chr1_150706557_G_A	chr1_150679033_G_A	NA	NA
chr1_150790663_G_A	chr1_150763139_G_A	LD_LOCUS_14	chr1_150706557_G_A	chr1_150679033_G_A	NA	NA
chr1_150790663_G_A	chr1_150763139_G_A	LD_LOCUS_14	chr1_150706557_G_A	chr1_150679033_G_A	NA	NA
chr1_150790663_G_A	chr1_150763139_G_A	LD_LOCUS_14	chr1_150706557_G_A	chr1_150679033_G_A	NA	NA
chr1_150790663_G_A	chr1_150763139_G_A	LD_LOCUS_14	chr1_150706557_G_A	chr1_150679033_G_A	NA	NA
chr1_150790663_G_A	chr1_150763139_G_A	LD_LOCUS_14	chr1_150706557_G_A	chr1_150679033_G_A	NA	NA
chr1_150790663_G_A	chr1_150763139_G_A	LD_LOCUS_14	chr1_150706557_G_A	chr1_150679033_G_A	NA	NA
chr1_150790663_G_A	chr1_150763139_G_A	LD_LOCUS_14	chr1_150706557_G_A	chr1_150679033_G_A	NA	NA
chr1_150790663_G_A	chr1_150763139_G_A	LD_LOCUS_14	chr1_150706557_G_A	chr1_150679033_G_A	NA	NA
chr1_150790663_G_A	chr1_150763139_G_A	LD_LOCUS_14	chr1_150776310_A_G	chr1_150748786_A_G	NA	NA
chr1_150790663_G_A	chr1_150763139_G_A	LD_LOCUS_14	chr1_150776310_A_G	chr1_150748786_A_G	NA	NA
chr1_150790663_G_A	chr1_150763139_G_A	LD_LOCUS_14	chr1_150867210_A_C	chr1_150839686_A_C	NA	NA
chr1_150793612_T_A	chr1_150766088_T_A	LD_LOCUS_14	chr1_150776310_A_G	chr1_150748786_A_G	NA	NA
chr1_150793612_T_A	chr1_150766088_T_A	LD_LOCUS_14	chr1_150776310_A_G	chr1_150748786_A_G	NA	NA
chr1_150793612_T_A	chr1_150766088_T_A	LD_LOCUS_14	chr1_150867210_A_C	chr1_150839686_A_C	NA	NA
chr1_150794346_G_A	chr1_150766822_G_A	LD_LOCUS_14	chr1_150776310_A_G	chr1_150748786_A_G	NA	NA
chr1_150794346_G_A	chr1_150766822_G_A	LD_LOCUS_14	chr1_150776310_A_G	chr1_150748786_A_G	NA	NA
chr1_150794346_G_A	chr1_150766822_G_A	LD_LOCUS_14	chr1_150867210_A_C	chr1_150839686_A_C	NA	NA
chr1_150794488_T_C	chr1_150766964_T_C	LD_LOCUS_14	chr1_150706557_G_A	chr1_150679033_G_A	NA	NA
chr1_150794488_T_C	chr1_150766964_T_C	LD_LOCUS_14	chr1_150706557_G_A	chr1_150679033_G_A	NA	NA
chr1_150794488_T_C	chr1_150766964_T_C	LD_LOCUS_14	chr1_150706557_G_A	chr1_150679033_G_A	NA	NA
chr1_150794488_T_C	chr1_150766964_T_C	LD_LOCUS_14	chr1_150706557_G_A	chr1_150679033_G_A	NA	NA
chr1_150794488_T_C	chr1_150766964_T_C	LD_LOCUS_14	chr1_150706557_G_A	chr1_150679033_G_A	NA	NA
chr1_150794488_T_C	chr1_150766964_T_C	LD_LOCUS_14	chr1_150706557_G_A	chr1_150679033_G_A	NA	NA
chr1_150794488_T_C	chr1_150766964_T_C	LD_LOCUS_14	chr1_150706557_G_A	chr1_150679033_G_A	NA	NA
chr1_150794488_T_C	chr1_150766964_T_C	LD_LOCUS_14	chr1_150706557_G_A	chr1_150679033_G_A	NA	NA
chr1_150794488_T_C	chr1_150766964_T_C	LD_LOCUS_14	chr1_150706557_G_A	chr1_150679033_G_A	NA	NA
chr1_150794488_T_C	chr1_150766964_T_C	LD_LOCUS_14	chr1_150776310_A_G	chr1_150748786_A_G	NA	NA
chr1_150794488_T_C	chr1_150766964_T_C	LD_LOCUS_14	chr1_150776310_A_G	chr1_150748786_A_G	NA	NA
chr1_150794488_T_C	chr1_150766964_T_C	LD_LOCUS_14	chr1_150867210_A_C	chr1_150839686_A_C	NA	NA
chr1_150801063_T_TA	chr1_150773539_T_TA	LD_LOCUS_14	chr1_150706557_G_A	chr1_150679033_G_A	NA	NA
chr1_150801063_T_TA	chr1_150773539_T_TA	LD_LOCUS_14	chr1_150706557_G_A	chr1_150679033_G_A	NA	NA
chr1_150801063_T_TA	chr1_150773539_T_TA	LD_LOCUS_14	chr1_150706557_G_A	chr1_150679033_G_A	NA	NA
chr1_150801063_T_TA	chr1_150773539_T_TA	LD_LOCUS_14	chr1_150706557_G_A	chr1_150679033_G_A	NA	NA
chr1_150801063_T_TA	chr1_150773539_T_TA	LD_LOCUS_14	chr1_150706557_G_A	chr1_150679033_G_A	NA	NA
chr1_150801063_T_TA	chr1_150773539_T_TA	LD_LOCUS_14	chr1_150706557_G_A	chr1_150679033_G_A	NA	NA
chr1_150801063_T_TA	chr1_150773539_T_TA	LD_LOCUS_14	chr1_150706557_G_A	chr1_150679033_G_A	NA	NA
chr1_150801063_T_TA	chr1_150773539_T_TA	LD_LOCUS_14	chr1_150706557_G_A	chr1_150679033_G_A	NA	NA
chr1_150801063_T_TA	chr1_150773539_T_TA	LD_LOCUS_14	chr1_150706557_G_A	chr1_150679033_G_A	NA	NA
chr1_150801063_T_TA	chr1_150773539_T_TA	LD_LOCUS_14	chr1_150776310_A_G	chr1_150748786_A_G	NA	NA
chr1_150801063_T_TA	chr1_150773539_T_TA	LD_LOCUS_14	chr1_150776310_A_G	chr1_150748786_A_G	NA	NA
chr1_150801063_T_TA	chr1_150773539_T_TA	LD_LOCUS_14	chr1_150867210_A_C	chr1_150839686_A_C	NA	NA
chr1_150801625_A_G	chr1_150774101_A_G	LD_LOCUS_14	chr1_150776310_A_G	chr1_150748786_A_G	NA	NA
chr1_150801625_A_G	chr1_150774101_A_G	LD_LOCUS_14	chr1_150776310_A_G	chr1_150748786_A_G	NA	NA
chr1_150801625_A_G	chr1_150774101_A_G	LD_LOCUS_14	chr1_150867210_A_C	chr1_150839686_A_C	NA	NA
chr1_150801989_A_G	chr1_150774465_A_G	LD_LOCUS_14	chr1_150776310_A_G	chr1_150748786_A_G	NA	NA
chr1_150801989_A_G	chr1_150774465_A_G	LD_LOCUS_14	chr1_150776310_A_G	chr1_150748786_A_G	NA	NA
chr1_150801989_A_G	chr1_150774465_A_G	LD_LOCUS_14	chr1_150867210_A_C	chr1_150839686_A_C	NA	NA
chr1_150803304_A_T	chr1_150775780_A_T	LD_LOCUS_14	chr1_150776310_A_G	chr1_150748786_A_G	NA	NA
chr1_150803304_A_T	chr1_150775780_A_T	LD_LOCUS_14	chr1_150776310_A_G	chr1_150748786_A_G	NA	NA
chr1_150803304_A_T	chr1_150775780_A_T	LD_LOCUS_14	chr1_150867210_A_C	chr1_150839686_A_C	NA	NA
chr1_150805089_T_C	chr1_150777565_T_C	LD_LOCUS_14	chr1_150776310_A_G	chr1_150748786_A_G	NA	NA
chr1_150805089_T_C	chr1_150777565_T_C	LD_LOCUS_14	chr1_150776310_A_G	chr1_150748786_A_G	NA	NA
chr1_150805089_T_C	chr1_150777565_T_C	LD_LOCUS_14	chr1_150867210_A_C	chr1_150839686_A_C	NA	NA
chr1_150809439_T_TA	chr1_150781915_T_TA	LD_LOCUS_14	chr1_150706557_G_A	chr1_150679033_G_A	NA	NA
chr1_150809439_T_TA	chr1_150781915_T_TA	LD_LOCUS_14	chr1_150706557_G_A	chr1_150679033_G_A	NA	NA
chr1_150809439_T_TA	chr1_150781915_T_TA	LD_LOCUS_14	chr1_150706557_G_A	chr1_150679033_G_A	NA	NA
chr1_150809439_T_TA	chr1_150781915_T_TA	LD_LOCUS_14	chr1_150706557_G_A	chr1_150679033_G_A	NA	NA
chr1_150809439_T_TA	chr1_150781915_T_TA	LD_LOCUS_14	chr1_150706557_G_A	chr1_150679033_G_A	NA	NA
chr1_150809439_T_TA	chr1_150781915_T_TA	LD_LOCUS_14	chr1_150706557_G_A	chr1_150679033_G_A	NA	NA
chr1_150809439_T_TA	chr1_150781915_T_TA	LD_LOCUS_14	chr1_150706557_G_A	chr1_150679033_G_A	NA	NA
chr1_150809439_T_TA	chr1_150781915_T_TA	LD_LOCUS_14	chr1_150706557_G_A	chr1_150679033_G_A	NA	NA
chr1_150809439_T_TA	chr1_150781915_T_TA	LD_LOCUS_14	chr1_150706557_G_A	chr1_150679033_G_A	NA	NA
chr1_150809439_T_TA	chr1_150781915_T_TA	LD_LOCUS_14	chr1_150776310_A_G	chr1_150748786_A_G	NA	NA
chr1_150809439_T_TA	chr1_150781915_T_TA	LD_LOCUS_14	chr1_150776310_A_G	chr1_150748786_A_G	NA	NA
chr1_150809439_T_TA	chr1_150781915_T_TA	LD_LOCUS_14	chr1_150867210_A_C	chr1_150839686_A_C	NA	NA
chr1_150811509_T_C	chr1_150783985_T_C	LD_LOCUS_14	chr1_150706557_G_A	chr1_150679033_G_A	NA	NA
chr1_150811509_T_C	chr1_150783985_T_C	LD_LOCUS_14	chr1_150706557_G_A	chr1_150679033_G_A	NA	NA
chr1_150811509_T_C	chr1_150783985_T_C	LD_LOCUS_14	chr1_150706557_G_A	chr1_150679033_G_A	NA	NA
chr1_150811509_T_C	chr1_150783985_T_C	LD_LOCUS_14	chr1_150706557_G_A	chr1_150679033_G_A	NA	NA
chr1_150811509_T_C	chr1_150783985_T_C	LD_LOCUS_14	chr1_150706557_G_A	chr1_150679033_G_A	NA	NA
chr1_150811509_T_C	chr1_150783985_T_C	LD_LOCUS_14	chr1_150706557_G_A	chr1_150679033_G_A	NA	NA
[truncated: 114,138 more rows]
