# Supplementary material for: Immune disease variants modulate gene expression in regulatory CD4+ T cells
Source: Cell Genom. 2022 Apr 6;2(4):100117. doi: 10.1016/j.xgen.2022.100117 (PMC9010307; doi:10.1016/j.xgen.2022.100117)
Supplement: Table S8. Small molecule and antibody tractability clues for the colocalizing gene targets and genes linked to chromQTLs, related to Figure 5 — Genes that had no evidence for both small molecules and antibodies were omitted. [file mmc9.xlsx]

## Sheet: Sheet1
Supplementary Table 8. Small molecule and antibody tractability clues for the colocalizing gene targets and genes linked to chromQTLs. Genes that had no evidence for both small molecules and antibodies were omitted. Related to Figure 5.
Trait	GWAS_variant	Risk_allele	Risk_allele_gene_effect	ensembl_id	symbol	small_mol	ab	chromQTL
IBD	1_1194804_T_C	C	Decrease	ENSG00000162572	SCNN1D	Predicted.tractable	Predicted.tractable.high.confidence	0
UC	1_1194804_T_C	C	Decrease	ENSG00000162572	SCNN1D	Predicted.tractable	Predicted.tractable.high.confidence	0
CD	1_150679033_G_A	G	Decrease	ENSG00000143418	CERS2	Unknown	Predicted.tractable.lowmed.confidence	1
IBD	1_150679033_G_A	G	Decrease	ENSG00000143418	CERS2	Unknown	Predicted.tractable.lowmed.confidence	1
UC	1_150679033_G_A	G	Decrease	ENSG00000143418	CERS2	Unknown	Predicted.tractable.lowmed.confidence	1
UC	1_155162067_T_C	T	Increase	ENSG00000169231	THBS3	Unknown	Predicted.tractable.high.confidence	1
IBD	1_155164480_C_A	C	Increase	ENSG00000169231	THBS3	Unknown	Predicted.tractable.high.confidence	1
IBD	1_205677148_G_A	G	Increase	ENSG00000117280	RAB29	Unknown	Predicted.tractable.high.confidence	0
UC	1_205739266_T_C	T	Increase	ENSG00000117280	RAB29	Unknown	Predicted.tractable.high.confidence	0
IBD	1_2472081_C_T	T	Decrease	ENSG00000157873	TNFRSF14	Discovery.precedence	Predicted.tractable.high.confidence	1
RA	1_38278579_C_T	T	Increase	ENSG00000204084	INPP5B	Discovery.precedence	Predicted.tractable.high.confidence	0
CEL	1_7989022_C_T	T	Decrease	ENSG00000049249	TNFRSF9	Discovery.precedence	Clinical.precedence	1
IBD	1_8168261_A_T	A	Increase	ENSG00000049249	TNFRSF9	Discovery.precedence	Clinical.precedence	1
UC	1_8180210_G_A	G	Increase	ENSG00000049249	TNFRSF9	Discovery.precedence	Clinical.precedence	1
IBD	10_30690376_G_T	G	Decrease	ENSG00000107968	MAP3K8	Discovery.precedence	Unknown	1
UC	10_30778184_T_C	T	Decrease	ENSG00000107968	MAP3K8	Discovery.precedence	Unknown	1
PBC	11_327334_C_T	C	Decrease	ENSG00000185885	IFITM1	Unknown	Predicted.tractable.high.confidence	1
CD	11_61557803_T_C	C	Increase	ENSG00000134825	TMEM258	Unknown	Predicted.tractable.lowmed.confidence	1
AST	11_61564299_G_T	G	Decrease	ENSG00000124920	MYRF	Unknown	Predicted.tractable.lowmed.confidence	1
ALL	12_123550813_G_A	G	Decrease	ENSG00000150967	ABCB9	Unknown	Predicted.tractable.lowmed.confidence	0
MS	12_123593382_C_T	T	Decrease	ENSG00000111328	CDK2AP1	Predicted.tractable	Unknown	0
MS	12_6440009_T_C	C	Increase	ENSG00000067182	TNFRSF1A	Discovery.precedence	Clinical.precedence	0
PBC	12_6440009_T_C	C	Increase	ENSG00000067182	TNFRSF1A	Discovery.precedence	Clinical.precedence	0
IBD	12_69750384_A_T	A	Decrease	ENSG00000127337	YEATS4	Discovery.precedence	Unknown	0
CD	14_103873325_C_T	C	Decrease	ENSG00000166165	CKB	Discovery.precedence	Unknown	0
IBD	14_103988180_T_G	T	Decrease	ENSG00000166165	CKB	Discovery.precedence	Unknown	0
VIT	15_28535266_C_A	A	Increase	ENSG00000128731	HERC2	Unknown	Predicted.tractable.high.confidence	1
T1D	15_79231478_T_C	T	Decrease	ENSG00000103811	CTSH	Discovery.precedence	Predicted.tractable.high.confidence	0
UC	16_28347707_T_C	C	Decrease	ENSG00000176476	SGF29	Predicted.tractable	Unknown	1
IBD	16_28494350_A_G	G	Decrease	ENSG00000176476	SGF29	Predicted.tractable	Unknown	1
CD	16_28494421_A_G	G	Decrease	ENSG00000176476	SGF29	Predicted.tractable	Unknown	1
T1D	16_28499291_A_G	A	Increase	ENSG00000176476	SGF29	Predicted.tractable	Unknown	1
IBD	16_28850371_T_G	G	Decrease	ENSG00000178188	SH2B1	Discovery.precedence	Predicted.tractable.lowmed.confidence	1
RA	16_28977020_A_G	G	Decrease	ENSG00000178188	SH2B1	Discovery.precedence	Predicted.tractable.lowmed.confidence	1
PS	16_31004812_T_C	C	Increase	ENSG00000103496	STX4	Unknown	Predicted.tractable.high.confidence	0
AS	16_31083324_G_A	A	Increase	ENSG00000103496	STX4	Unknown	Predicted.tractable.high.confidence	0
IBD	16_50383077_C_T	C	Decrease	ENSG00000166164	BRD7	Discovery.precedence	Unknown	1
ALL	17_40414862_A_G	A	Decrease	ENSG00000126561	STAT5A	Discovery.precedence	Unknown	1
CD	17_54911403_G_C	G	Decrease	ENSG00000153933	DGKE	Unknown	Predicted.tractable.high.confidence	0
SLE	19_10459969_G_A	G	Decrease	ENSG00000105397	TYK2	Clinical.precedence	Unknown	0
RA	19_10466123_C_T	C	Decrease	ENSG00000105397	TYK2	Clinical.precedence	Unknown	0
PBC	19_10475652_C_A	C	Decrease	ENSG00000105397	TYK2	Clinical.precedence	Unknown	0
T1D	19_10475652_C_A	C	Decrease	ENSG00000105397	TYK2	Clinical.precedence	Unknown	0
PBC	19_10965270_C_T	C	Decrease	ENSG00000142453	CARM1	Discovery.precedence	Unknown	0
CD	19_46887199_A_G	A	Increase	ENSG00000011485	PPP5C	Discovery.precedence	Predicted.tractable.high.confidence	1
IBD	19_47123783_A_G	G	Decrease	ENSG00000160013	PTGIR	Clinical.precedence	Predicted.tractable.high.confidence	1
UC	19_47126352_G_C	C	Decrease	ENSG00000160013	PTGIR	Clinical.precedence	Predicted.tractable.high.confidence	1
AST	2_102957716_C_T	T	Increase	ENSG00000115604	IL18R1	Unknown	Predicted.tractable.high.confidence	1
ALL	2_143831599_A_G	A	Increase	ENSG00000075884	ARHGAP15	Predicted.tractable	Unknown	0
IBD	2_148934178_A_G	A	Decrease	ENSG00000121989	ACVR2A	Discovery.precedence	Predicted.tractable.high.confidence	0
CEL	2_204610396_T_C	C	Decrease	ENSG00000178562	CD28	Unknown	Clinical.precedence	1
MS	2_204611195_A_G	A	Increase	ENSG00000178562	CD28	Unknown	Clinical.precedence	1
CD	2_206952565_T_C	T	Decrease	ENSG00000023228	NDUFS1	Discovery.precedence	Unknown	0
IBD	2_206952565_T_C	T	Decrease	ENSG00000023228	NDUFS1	Discovery.precedence	Unknown	0
IBD	2_216220870_G_T	G	Increase	ENSG00000138363	ATIC	Discovery.precedence	Predicted.tractable.high.confidence	0
UC	2_228670575_A_G	A	Increase	ENSG00000115009	CCL20	Unknown	Predicted.tractable.high.confidence	1
CD	2_25161236_A_G	G	Decrease	ENSG00000138031	ADCY3	Unknown	Predicted.tractable.high.confidence	1
IBD	20_30950471_A_T	A	Increase	ENSG00000101346	POFUT1	Discovery.precedence	Predicted.tractable.lowmed.confidence	0
UC	20_62712053_T_C	C	Increase	ENSG00000171700	RGS19	Unknown	Predicted.tractable.high.confidence	0
RA	21_45649778_G_A	G	Decrease	ENSG00000160223	ICOSLG	Unknown	Predicted.tractable.high.confidence	1
UC	22_50439430_A_G	G	Increase	ENSG00000198355	PIM3	Clinical.precedence	Unknown	1
IBD	22_50440296_T_C	C	Increase	ENSG00000198355	PIM3	Clinical.precedence	Unknown	1
PBC	4_103551603_G_A	G	Decrease	ENSG00000109323	MANBA	Predicted.tractable	Predicted.tractable.high.confidence	1
ALL	4_38798648_C_A	C	Decrease	ENSG00000174125	TLR1	Discovery.precedence	Predicted.tractable.high.confidence	1
RA	4_80942772_C_T	T	Decrease	ENSG00000163297	ANTXR2	Discovery.precedence	Predicted.tractable.high.confidence	1
PBC	4_980464_A_G	G	Increase	ENSG00000145214	DGKQ	Unknown	Predicted.tractable.high.confidence	1
AST	5_141492419_A_C	A	Decrease	ENSG00000131507	NDFIP1	Unknown	Predicted.tractable.high.confidence	0
CD	5_141526057_A_C	A	Decrease	ENSG00000131507	NDFIP1	Unknown	Predicted.tractable.high.confidence	0
ALL	5_141539339_A_C	A	Decrease	ENSG00000131507	NDFIP1	Unknown	Predicted.tractable.high.confidence	0
CD	5_96247810_C_T	T	Increase	ENSG00000164308	ERAP2	Clinical.precedence	Predicted.tractable.lowmed.confidence	0
IBD	5_96247810_C_T	T	Increase	ENSG00000164308	ERAP2	Clinical.precedence	Predicted.tractable.lowmed.confidence	0
PS	6_518078_A_G	G	Increase	ENSG00000112685	EXOC2	Unknown	Predicted.tractable.high.confidence	0
MS	6_90987872_T_C	C	Decrease	ENSG00000112182	BACH2	Predicted.tractable	Unknown	1
AS	6_90991131_T_A	T	Decrease	ENSG00000112182	BACH2	Predicted.tractable	Unknown	1
T1D	6_90991131_T_A	T	Decrease	ENSG00000112182	BACH2	Predicted.tractable	Unknown	1
T1D	7_26742154_C_T	C	Decrease	ENSG00000005020	SKAP2	Unknown	Predicted.tractable.high.confidence	1
PBC	7_37400469_T_C	C	Decrease	ENSG00000155849	ELMO1	Unknown	Predicted.tractable.high.confidence	0
CEL	7_37418454_A_G	G	Decrease	ENSG00000155849	ELMO1	Unknown	Predicted.tractable.high.confidence	0
MS	7_50325717_C_A	C	Increase	ENSG00000185811	IKZF1	Discovery.precedence	Unknown	1
IBD	7_6545188_A_G	A	Increase	ENSG00000136240	KDELR2	Unknown	Predicted.tractable.lowmed.confidence	0
SLE	8_11339965_G_C	C	Decrease	ENSG00000136573	BLK	Clinical.precedence	Predicted.tractable.lowmed.confidence	1
RA	8_11341880_T_C	T	Increase	ENSG00000136573	BLK	Clinical.precedence	Predicted.tractable.lowmed.confidence	1
