# Supplementary material for: Immune disease variants modulate gene expression in regulatory CD4+ T cells
Source: Cell Genom. 2022 Apr 6;2(4):100117. doi: 10.1016/j.xgen.2022.100117 (PMC9010307; doi:10.1016/j.xgen.2022.100117)
Supplement: Table S9. Treg cell eQTLs colocalizing with immune diseases that are targeted by drugs currently in clinical trials, related to Figure 5 [file mmc10.xlsx]

## Sheet: Sheet1
Supplementary Table 9. Treg eQTLs colocalizing with immune diseases that are targeted by drugs currently in clinical trials. Related to Figure 5.
Drug	Target	Disease	Molecule type	Mechanism of action
DASATINIB	BLK	chronic myelogenous leukemia	Small molecule	Inhibitor
ENMD-981693	BLK	colorectal carcinoma	Small molecule	Inhibitor
ILORASERTIB	BLK	cancer	Small molecule	Inhibitor
XL-228	BLK	lymphoma	Small molecule	Inhibitor
LULIZUMAB PEGOL	CD28	systemic lupus erythematosus	Antibody	Antagonist
TOSEDOSTAT	ERAP2	acute myeloid leukemia	Small molecule	Inhibitor
METFORMIN	NDUFS1	type II diabetes mellitus	Small molecule	Inhibitor
ME-344	NDUFS1	neoplasm	Small molecule	Inhibitor
SGI-1776	PIM3	leukemia	Small molecule	Inhibitor
LGH-447	PIM3	multiple myeloma	Small molecule	Inhibitor
AZD-1208	PIM3	lymphoma	Small molecule	Inhibitor
TREPROSTINIL	PTGIR	pulmonary arterial hypertension	Small molecule	Agonist
EPOPROSTENOL	PTGIR	kidney failure	Small molecule	Agonist
ILOPROST	PTGIR	pulmonary arterial hypertension	Small molecule	Agonist
SELEXIPAG	PTGIR	Idiopathic pulmonary arterial hypertension	Small molecule	Agonist
RALINEPAG	PTGIR	pulmonary arterial hypertension	Small molecule	Agonist
ESUBERAPROST	PTGIR	pulmonary arterial hypertension	Small molecule	Agonist
GSK-1995057	TNFRSF1A	respiratory system disease	Antibody	Inhibitor
UTOMILUMAB	TNFRSF9	diffuse large B-cell lymphoma	Antibody	Agonist
URELUMAB	TNFRSF9	melanoma	Antibody	Agonist
TOFACITINIB	TYK2	rheumatoid arthritis	Small molecule	Inhibitor
PEFICITINIB	TYK2	rheumatoid arthritis	Small molecule	Inhibitor
CERDULATINIB	TYK2	chronic lymphocytic leukemia	Small molecule	Inhibitor
