# Supplementary material for: Immune disease variants modulate gene expression in regulatory CD4+ T cells
Source: Cell Genom. 2022 Apr 6;2(4):100117. doi: 10.1016/j.xgen.2022.100117 (PMC9010307; doi:10.1016/j.xgen.2022.100117)
Supplement: Table S10. Treg cell eQTLs colocalizing with immune diseases that have an immune disease phenotype in mouse models, related to Figure 5 — Loss of function (LoF) and gain of function (GoF) are broadly used here for anything that leads to severely decreased or increased expression, accordingly. [file mmc11.xlsx]

## Sheet: SupplementaryTable_10
Supplementary Table 10. Treg eQTLs colocalizing with immune diseases that have an immune disease phenotype in mouse models. Loss of function (LoF) and gain of function (GoF) are broadly used here for anything that leads to severely decreased or increased expression, accordingly.
DIRECT ASSOCIATION BETWEEN TRAIT AND PHENOTYPE
Mouse gene	Phenotype	LoF/GoF	Pubmed	Relevant GWAS	Risk allele effect on gene expression	Same direction
Cd28	increased susceptibility to autoimmune diabetes	LoF	15467837, 8808683	T1D	NA	NA
Cd28	insulitis	LoF	15467837	T1D	NA	NA
Cd28	decreased susceptibility to experimental autoimmune encephalomyelitis	LoF	19398586, 10477557	MS	Increase	Yes
Cd28	increased susceptibility to experimental autoimmune encephalomyelitis	LoF	23281398	MS	Increase	No
Ndfip1	dermatitis	LoF	17137798	ALL	Decrease	Yes
Skap2	decreased susceptibility to experimental autoimmune encephalomyelitis	LoF	16135797	MS	NA	NA
Tmem258	increased susceptibility to induced colitis	LoF	27974209	IBD, CD, UC	Increase	No
Tnfrsf1a	arthritis	GoF	15289505, 18250193	RA	NA	NA
Tnfrsf1a	decreased susceptibility to induced arthritis	LoF	12133972	RA	NA	NA
Tnfrsf1a	increased susceptibility to experimental autoimmune encephalomyelitis	GoF	15289505	MS	Increase	Yes
Tnfrsf1a	decreased susceptibility to experimental autoimmune encephalomyelitis	LoF	10064079, 16237080	MS	Increase	Yes
Tnfrsf1a	increased susceptibility to autoimmune diabetes	LoF	10946317	T1D	NA	NA
Tnfrsf9	increased susceptibility to systemic lupus erythematosus	LoF	17608689	SLE	NA	NA
Tnfrsf9	insulitis	LoF	23974926	T1D	NA	NA
INFLAMMATORY PHENOTYPES
Mouse gene	Phenotype	LoF/GoF	Pubmed	Relevant GWAS	Risk allele effect on gene expression	Same direction
Cd28	reduced brain inflammation	LoF	10477557	MS, SLE	Increase (MS)	Yes
Cd28	increased skin inflammation	LoF	23281398	ALL, PSO, SLE	NA	NA
Cd28	increased esophageal inflammation	LoF	23851689	NA	NA	NA
Icosl	decreased inflammatory response	LoF	12833154	NA	NA	NA
Ikzf1	increased lung inflammation	LoF	7923373	ALL, AST, SLE	NA	NA
Map3k8	reduced small intestinal inflammation	LoF	12486099	IBD, CD, UC, CEL	Decrease (IBD)	No
Ndfip1	increased skin inflammation	LoF	23851689	ALL, PSO, SLE	Decrease (ALL)	Yes
Ndfip1	increased esophageal inflammation	LoF	23851689	NA	NA	NA
Ndfip1	increased lung inflammation	LoF	23851689, 17137798	ALL, AST, SLE	Decrease (ALL)	No
Ndfip1	increased inflammatory response	LoF	23851689, 17137798	NA	NA	NA
Pofut1	increased lung inflammation	LoF	19502490	ALL, AST, SLE	Decrease (ALL)	No
Ptgir	decreased acute inflammation	LoF	9262402	NA	NA	NA
Stat5a	decreased acute inflammation	LoF	16493008	NA	NA	NA
Tnfrsf1a	increased granulomatous inflammation	LoF	10377141	NA	NA	NA
Tnfrsf1a	increased liver inflammation	LoF	10702415	PBC	Increase (PBC)	No
Tnfrsf1a	increased liver inflammation	GoF	15289505	PBC	Increase (PBC)	Yes
Tnfrsf1a	decreased inflammatory response	LoF	9551933	NA	NA	NA
Tnfrsf1a	increased lung inflammation	LoF	10702415	ALL, AST, SLE	NA	NA
Tnfrsf1a	increased lung inflammation	GoF	18250193	ALL, AST, SLE	NA	NA
Tnfrsf1a	decreased lung inflammation	LoF	12370348	ALL, AST, SLE	NA	NA
Tnfrsf1a	increased small intestinal inflammation	GoF	18250193	IBD, CD, UC, CEL	NA	NA
Tnfrsf1a	increased heart inflammation	LoF	10702415	NA	NA	NA
Tnfrsf1a	decreased susceptibility to experimental autoimmune uveoretinitis	LoF	10509653	NA	NA	NA
Tnfrsf9	increased lacrimal gland inflammation	LoF	17898284	NA	NA	NA
